# Supplementary material for: Eumelanin and pheomelanin are predominant pigments in bumblebee (Apidae: Bombus) pubescence
Source: PeerJ. 2017 May 24;5:e3300. doi: 10.7717/peerj.3300 (PMC5445944; doi:10.7717/peerj.3300)
Supplement: Supplemental Information 4 — Each sheet includes the data for one specific hair color, while the last sheet includes the data for the hairless ventral side of the thorax of B. terrestris. The alternate white and grey columns in the six color-related sheets indicate different individuals. [file peerj-05-3300-s004.xlsx]

## Sheet: Raw Data_BLACK
	Raman Intensity
Wavenumber	B. gerstaeckeri_BLACK_A	B. gerstaeckeri_BLACK_A	B. gerstaeckeri_BLACK_A	B. gerstaeckeri_BLACK_A	B. gerstaeckeri_BLACK_A	B. gerstaeckeri_BLACK_A	B. gerstaeckeri_BLACK_A	B. gerstaeckeri_BLACK_A	B. gerstaeckeri_BLACK_A	B. gerstaeckeri_BLACK_A	B. gerstaeckeri_BLACK_A	B. gerstaeckeri_BLACK_A	B. lapidarius decipiens_BLACK_A	B. lapidarius decipiens_BLACK_A	B. lapidarius decipiens_BLACK_A	B. lapidarius decipiens_BLACK_A	B. lapidarius decipiens_BLACK_A	B. lapidarius decipiens_BLACK_A	B. lapidarius decipiens_BLACK_A	B. lapidarius decipiens_BLACK_A	B. lapidarius decipiens_BLACK_A	B. lapidarius decipiens_BLACK_A	B. lapidarius decipiens_BLACK_A	B. lapidarius decipiens_BLACK_A	B. lapidarius decipiens_BLACK_T	B. lapidarius decipiens_BLACK_T	B. lapidarius decipiens_BLACK_T	B. lapidarius decipiens_BLACK_T	B. lapidarius decipiens_BLACK_T	B. lapidarius decipiens_BLACK_T	B. lapidarius decipiens_BLACK_T	B. lapidarius decipiens_BLACK_T	B. lapidarius decipiens_BLACK_T	B. lapidarius decipiens_BLACK_T	B. lapidarius decipiens_BLACK_T	B. lapidarius decipiens_BLACK_T	B. lapidarius lapidarius_BLACK_T	B. lapidarius lapidarius_BLACK_T	B. lapidarius lapidarius_BLACK_T	B. lapidarius lapidarius_BLACK_T	B. lapidarius lapidarius_BLACK_T	B. lapidarius lapidarius_BLACK_T	B. lapidarius lapidarius_BLACK_T	B. lapidarius lapidarius_BLACK_T	B. lapidarius lapidarius_BLACK_T	B. lapidarius lapidarius_BLACK_T	B. lapidarius lapidarius_BLACK_T	B. lapidarius lapidarius_BLACK_T	B. lapidarius lapidarius_BLACK_T
150.127	18.9844	14.9248	31.495	17.7995	18.0173	8.16582	16.8684	17.4042	21.2334	7.68706	26.743	22.3142	8.12075	13.1075	13.2533	6.67305	32.2588	41.1	24.0359	15.7675	10.4328	10.413	17.3118	16.4162	113.709	23.5663	23.1986	48.8299	7.68247	17.2625	39.8242	17.8591	27.6651	41.9758	12.2784	36.6512	16.0097	28.989	24.4572	11.2389	24.3952	32.0844	36.6338	23.0993	25.9003	20.2982	12.2223	17.7061	40.3188
151.091	19.3961	15.6299	30.0548	18.3876	15.6571	7.52749	18.6105	17.4315	23.0057	10.4672	27.0257	21.7395	8.50972	13.6806	14.8869	7.33779	32.0686	46.3603	22.3312	15.3192	9.35523	9.93535	18.3185	14.7058	110.431	23.2641	22.9215	49.2134	6.45566	16.3132	39.5613	18.2417	25.5017	49.0801	13.0032	35.2033	16.1201	27.6783	23.4043	13.0841	23.4361	31.1743	38.7205	22.6195	24.5926	20.885	12.4701	16.296	42.0859
152.056	19.9941	16.2245	28.2774	18.4247	13.8286	6.98433	20.6043	16.823	24.0443	12.8821	27.0652	20.7968	8.62539	14.3721	16.1341	7.87329	31.5008	48.3609	20.5535	15.6294	8.66816	10.0072	19.8538	12.5348	108.423	21.0756	22.2165	48.5577	5.80454	16.1122	37.8193	18.0235	23.4284	52.5812	12.7347	33.9412	16.2531	25.9575	22.2291	15.1214	22.9413	29.8936	40.9654	21.7779	23.9602	21.1962	12.7765	16.0578	42.4663
153.02	20.1662	15.796	26.2923	17.4689	13.9638	6.52275	21.8133	14.6732	22.3523	13.8721	26.1247	19.3391	7.82656	14.6823	15.7045	7.80249	30.7918	46.4164	18.4479	17.2467	8.27095	10.2165	21.0556	11.409	109.097	15.8449	20.9524	46.6502	5.9762	17.0659	34.0365	17.0473	21.3925	52.1301	11.1772	33.1076	15.792	24.8071	21.2037	16.0503	22.3783	28.8182	41.4316	21.5466	24.1196	21.4094	13.0998	17.3164	41.1478
153.984	19.6765	13.9621	23.7812	15.1683	16.4881	6.08745	21.9135	10.3908	17.0607	13.0949	23.7413	17.0207	5.81646	14.4309	13.0771	6.90176	29.4492	43.5932	17.4079	18.4701	8.47661	10.7512	21.3864	12.4564	109.064	12.1494	19.8861	44.6645	6.19641	18.0005	31.0055	16.071	20.066	49.7523	9.5333	32.4393	13.7998	24.513	20.1059	14.7078	21.0693	27.2766	37.7099	22.6934	23.7914	20.2645	13.3685	18.2847	39.5875
154.948	19.1547	12.9384	22.3343	13.4032	17.3981	5.72837	21.3078	7.93125	13.5578	12.1884	22.1248	15.5679	4.43667	13.7514	11.1193	6.32593	26.1792	41.3559	19.2211	17.8366	8.29775	10.902	21.5865	12.6256	104.296	13.8578	19.2019	43.2537	5.90601	17.9228	30.8174	15.5626	20.116	44.8559	8.28091	31.718	12.263	24.2975	19.322	13.3127	20.362	26.5784	35.0075	22.9864	22.0737	15.3155	13.5698	18.6156	38.5235
155.913	19.6038	13.5608	23.0096	12.3248	15.8068	5.29072	19.9033	8.96709	13.1669	11.144	23.0696	15.8765	4.20532	12.8016	10.1841	6.50742	21.4156	39.3307	22.9938	15.6741	7.24204	10.6449	22.0914	11.0919	95.5086	19.6115	18.811	42.1387	5.19141	16.9936	32.5721	15.3467	21.0891	37.884	7.34414	30.7398	11.4139	24.1857	18.9611	12.2681	20.9994	27.7379	34.7848	21.4773	19.7298	9.61849	13.615	18.389	37.7274
156.877	19.7539	14.6069	24.3402	11.8162	13.5322	5.12329	18.3746	10.8553	13.874	10.1252	24.0416	16.7296	4.33286	11.6634	9.85967	6.86318	17.7393	37.0779	25.4011	13.5876	5.91899	10.0388	22.478	8.82983	88.0941	24.535	18.9719	40.7871	4.49861	16.2057	33.6867	15.0008	21.726	32.4625	6.85274	29.3627	11.0492	24.1158	18.8974	11.2538	22.1224	29.5485	35.4848	19.3273	17.5725	6.12472	13.4638	17.6533	36.8471
157.841	18.09	15.2336	25.2671	11.9961	11.7455	5.77417	16.9785	11.5931	14.278	9.2313	22.3345	17.3712	4.22275	10.1133	10.0686	6.97046	17.268	33.8623	23.697	12.5535	5.10957	9.09722	22.2695	6.96523	85.5902	25.337	20.535	38.6055	4.01997	16.3253	32.1797	14.2423	21.0983	32.0676	7.3168	26.7935	10.9868	24.0388	19.023	9.81631	22.7089	30.6142	35.2044	18.0584	15.9837	6.9246	13.0593	16.1782	35.2858
158.805	14.1857	15.1882	25.46	12.8638	10.7321	7.36406	15.7291	10.6204	13.964	8.47158	17.2006	17.5549	3.70342	8.06299	10.7523	6.69849	19.4219	29.7529	18.4185	12.3652	5.42481	7.73525	21.1352	6.21333	87.0019	22.514	23.0938	35.6594	3.73081	17.1289	28.2916	13.0718	19.2943	35.5516	8.4853	23.2299	11.1722	23.9364	19.3053	7.52168	22.0163	29.9726	32.5211	18.9084	14.9739	10.9229	12.486	14.2961	33.1544
159.77	9.46318	14.6002	25.1324	13.9414	10.2541	9.14263	14.7533	8.67861	13.1789	7.78648	10.9125	17.1886	2.97388	5.96103	11.4533	6.13169	20.6615	26.1922	13.7311	11.8359	6.88218	5.95371	19.0891	6.58862	87.5352	20.1474	24.1131	32.9126	3.55889	17.3564	24.6625	11.6626	17.4188	35.9836	8.79976	20.834	11.6188	23.8155	19.7546	4.37334	20.0483	27.6307	27.4329	21.9114	14.4902	13.7733	12.0605	13.2719	31.7975
160.734	7.10527	13.769	24.802	14.2298	9.87734	9.48457	14.4643	7.40107	12.5131	7.0856	8.53555	16.1081	2.48975	4.875	11.2148	5.47398	20.0989	24.4307	10.6593	10.4155	7.64316	4.9124	17.1231	7.30581	87.6231	20.145	22.0007	30.7157	3.59099	16.5544	22.5877	9.51177	15.6892	30.0375	7.3751	21.5586	11.9607	23.6478	20.1709	2.68691	18.9237	25.8598	24.312	22.9011	15.1891	15.3945	12.1448	13.6097	32.6129
161.698	9.90185	12.1707	23.5406	13.1498	9.9293	6.86299	16.1772	7.01201	11.5268	6.38169	15.8363	13.2539	2.32197	5.96855	8.79971	4.09536	18.5704	23.6924	9.17402	8.93955	7.07822	5.33677	15.118	9.16362	86.8688	20.9353	18.8642	29.2794	3.76929	15.3344	21.5119	7.73823	14.5179	22.141	5.37046	23.4932	12.0581	23.6662	20.7855	3.37266	19.4169	24.7627	24.6815	19.4668	15.8484	15.826	11.9998	14.4168	34.1585
162.662	11.8432	10.7661	23.057	11.7847	9.59033	4.38433	16.8691	6.89424	10.935	5.56079	20.555	10.6316	2.25083	6.63701	6.63301	3.21392	17.0153	22.6447	9.05449	8.35019	6.19575	5.75415	12.9359	10.5056	84.2578	20.4231	17.2261	28.6463	4.0071	14.4002	20.3734	7.5956	14.2383	17.3273	4.15835	24.0566	11.9789	23.3481	21.0439	4.43701	19.8668	23.8352	25.3663	15.7717	15.8055	14.529	11.1514	15.6258	34.5182
163.627	11.9682	9.87524	25.1791	10.1195	8.87451	2.45981	16.3787	7.51396	11.6652	4.30689	19.8899	8.78086	2.43032	6.56065	5.23545	3.78745	15.4384	20.735	11.8678	9.45615	5.28315	5.51309	10.4804	10.5261	78.2445	17.6604	18.3554	29.4641	4.50273	14.1435	18.8404	10.416	15.7499	17.4668	4.36553	22.2688	11.9585	22.2054	20.7027	5.79082	19.8259	23.3056	25.5097	13.3648	15.0915	11.6911	9.64343	17.1348	32.8959
164.591	10.8336	9.4167	28.6124	8.38618	7.8376	1.05498	14.8801	8.54082	13.1334	2.98452	15.594	7.5792	2.77197	5.9875	4.49111	5.13852	13.8784	18.6928	14.6678	10.8585	4.45454	4.62705	7.87012	9.271	71.2758	14.0544	20.1971	30.491	4.87241	13.8946	17.2719	13.8937	17.3889	19.6016	4.98418	19.5199	12.0059	20.3261	19.7918	7.2834	19.2578	23.1439	25.0176	12.5044	14.252	9.09582	8.08093	18.1178	30.4513
165.555	9.43779	9.18647	30.6127	6.93682	6.39648	0.0393555	12.4027	9.21699	14.0421	2.30757	10.8993	6.65469	3.10864	5.30928	4.13047	5.7876	12.2716	17.7869	13.1724	10.9196	3.78574	3.7168	5.50566	7.58809	66.657	11.1711	20.4166	30.3087	4.56355	12.6788	16.427	15.3541	17.2095	21.1207	4.80303	17.3273	11.8192	18.4769	18.5857	8.2582	18.3391	22.8622	24.1854	12.5399	14.1481	8.95719	6.99646	17.5279	28.3254
166.519	8.50039	9.08706	28.9642	6.01719	4.29463	-0.67915	8.69766	8.90654	13.3402	2.90845	8.04941	5.71133	3.38384	4.81006	4.04981	4.43926	10.5602	18.6406	6.11055	9.43818	3.3624	3.77622	4.0209	6.74585	65.4141	9.20635	18.7826	28.8009	3.41833	10.2237	16.7932	14.4691	14.9886	22.5113	3.64736	15.8713	10.8256	17.9134	17.4066	7.57012	17.253	21.5896	23.3925	12.5435	15.1485	11.9554	6.43799	15.0352	26.5358
167.483	8.2042	9.22461	22.8601	5.71074	1.19258	-1.07593	3.32539	7.36934	10.673	5.14966	7.39541	4.71621	3.70718	4.59326	4.43389	0.473975	9.57812	19.4873	-0.0415039	7.69189	3.21997	5.77612	4.23213	7.56294	65.1172	7.87227	16.7815	27.1564	2.28213	8.13877	17.2416	13.0684	12.3724	22.966	2.59321	15.1422	8.2499	19.9361	16.0779	4.00586	15.866	18.3919	22.8062	12.4961	14.9863	13.779	6.14054	12.8031	25.5829
168.448	7.43125	8.93711	18.2055	5.6918	-0.040332	-1.13242	0.00683594	6.52705	8.7957	6.53643	6.95244	4.25088	3.22022	4.10449	4.0377	-1.39766	10.6201	18.4812	0.986133	6.47578	3.49702	7.2523	4.36728	8.08403	64.1984	7.09434	15.2571	26.1179	1.73062	8.19502	16.793	12.3113	10.2987	20.6332	2.58667	15.7828	6.46558	21.1108	15.315	1.23291	14.8669	16.2278	22.4564	12.7497	11.7071	12.3743	6.38049	11.5195	26.5906
169.412	5.58135	7.88389	14.864	6.41816	2.06982	-0.472021	-0.155664	6.83125	8.02871	7.05972	6.78477	5.14726	0.944189	3.046	1.69893	0.300439	13.1351	15.6596	7.70137	5.60684	4.57876	7.90757	3.69277	7.84272	62.084	6.60274	14.025	25.4074	1.6405	9.88154	15.2797	12.006	8.51309	15.6578	3.36348	17.274	5.49292	20.7245	15.3554	-0.629004	14.498	15.654	22.6313	13.7064	7.49243	9.61711	6.74988	10.7315	29.009
170.376	3.79619	6.75503	12.7949	7.12192	4.74785	0.240967	0.667578	7.43545	7.7334	6.95649	6.81592	5.99629	-1.32627	2.01729	-0.469824	2.72275	14.7763	13.108	13.2654	4.94814	5.82949	7.91772	2.77813	7.18179	58.6906	6.11084	13.1626	24.8552	1.84419	10.8266	13.3394	11.8941	7.05693	11.6918	4.0374	17.6023	5.23174	19.4808	15.7671	-1.78555	14.2842	15.8318	22.6875	14.6974	4.28483	7.01457	6.8514	10.103	30.3993
171.34	2.91465	6.04053	12.4201	7.2376	6.39326	0.462744	1.32363	7.975	7.57949	6.12153	7.16064	5.78906	-2.38286	1.43379	-0.73584	4.23745	13.947	12.449	14.3681	4.47334	6.52471	7.43242	2.37344	6.51352	52.4293	5.5873	13.1004	24.2158	2.5668	9.15996	10.9291	12.2675	6.05566	11.4164	4.23945	14.9809	5.78843	18.1125	16.15	-2.3752	13.7197	15.8962	21.9262	15.0441	3.16952	4.82377	6.27539	9.58895	29.0321
172.305	3.09326	5.83276	13.7315	6.63076	6.58252	0.0768066	1.46387	8.31621	7.45137	4.56631	7.78994	4.28359	-1.96016	1.36719	1.2249	4.41577	11.3099	12.868	11.9749	4.15459	6.11675	6.43882	3.1834	6.15044	44.3711	4.96387	13.5112	23.606	3.59631	5.75254	8.16816	12.8353	5.39307	13.5473	4.04077	10.2766	7.65972	17.001	16.3736	-2.34834	12.4672	15.356	19.8489	14.3856	3.64827	3.33044	5.4423	9.2074	25.6496
173.269	3.771	5.82349	15.8154	5.63862	5.70586	-0.510156	1.1709	8.31494	7.33867	2.72148	8.35811	2.04727	-0.681641	1.56074	4.04443	3.65039	9.20752	11.5766	9.41787	3.98926	4.76455	5.04898	5.20322	6.13833	38.8269	4.13779	13.3069	23.7367	4.23762	3.72148	5.62656	12.6012	4.84111	14.0152	3.75689	6.54531	10.7137	16.1868	16.4695	-1.61904	10.6797	14.3783	16.7034	12.8351	4.43766	3.4399	5.58846	8.96818	22.8915
174.233	3.90547	5.45479	16.9443	4.98633	4.58623	-0.45083	0.724219	7.74014	7.30537	1.48687	8.27402	0.288477	0.243945	1.57812	5.05977	2.75376	8.62607	7.12715	7.80566	4.21113	4.19282	4.24775	6.54346	6.07236	39.1574	3.34004	12.031	25.8179	4.27104	4.69121	3.78359	11.0483	4.75332	11.9523	3.67134	5.06172	11.8654	15.7669	16.169	-0.522754	9.47427	13.989	14.3799	10.9973	5.93644	6.24202	7.68921	9.02266	21.95
175.197	2.26875	4.43896	16.8914	5.36543	2.15469	2.20439	0.250781	5.81641	8.31553	1.8084	7.03125	-1.31367	0.681103	1.24307	2.18945	1.25649	9.28916	2.00703	6.9293	4.76328	5.53188	5.34619	6.46445	5.9689	43.4969	2.69756	10.4427	28.6393	3.8946	7.40645	3.14336	8.94233	5.02461	8.6	3.63164	5.61934	8.32754	16.5152	14.9249	1.78711	8.91626	15.0243	12.6959	7.51362	6.92236	9.03666	9.27087	8.88228	22.3052
176.162	1.51025	3.39517	16.0839	5.42764	0.743359	3.43042	-0.392188	4.17812	8.42178	1.81699	5.72685	-1.8584	0.894092	1.00234	-0.356934	0.190918	9.98887	-0.188867	5.81113	5.25322	6.80737	6.00088	6.26816	5.80293	46.1555	2	9.65117	29.6363	3.50754	9.04668	3.46504	7.52715	5.02148	5.5457	3.22808	6.70508	5.00923	17.0597	13.7019	3.82129	8.98535	16.0398	12.1326	4.87163	6.33862	10.3246	8.57642	8.16907	22.3428
177.126	2.79268	2.34282	14.0941	4.93735	1.56084	1.84165	-1.12754	3.07285	6.96738	1.12471	4.3166	-0.127344	0.906543	1.30801	-2.45059	-0.0209961	11.0002	3.46797	3.62227	5.96748	7.37881	4.82266	6.28047	5.40898	47.1555	1.17676	10.7858	27.2477	3.06135	9.18018	6.40586	7.34902	4.8917	2.14453	2.29121	9.50801	3.56172	16.7147	12.6482	5.07363	10.0511	16.4378	13.327	4.23774	4.36825	10.2008	5.7406	6.95858	22.3393
178.09	5.27959	1.46958	11.703	4.26567	3.63828	-1.17192	-1.63984	2.51543	4.83633	0.179395	3.23545	2.92256	0.803418	1.95478	-3.82627	0.349951	12.0449	8.19023	2.03633	6.53018	7.18599	1.92685	6.54092	4.82017	47.3223	0.576172	12.0011	24.4781	2.68325	8.70947	9.44648	7.548	4.60225	0.0390625	1.21938	12.2301	4.08462	15.5086	11.8305	5.48897	11.9941	16.2019	16.1411	5.56685	2.77612	9.27543	2.83895	5.81779	22.0231
179.054	7.46816	0.912549	9.80244	3.86724	5.30088	-3.55225	-1.77188	2.429	3.14697	-0.430566	2.87627	5.62969	0.628857	2.42617	-4.21865	0.794922	12.818	9.36973	2.90225	6.225	6.50664	-0.98291	6.79385	4.2519	46.7391	0.231836	11.2811	23.9158	2.48948	8.13643	9.91191	7.35156	3.6581	1.12617	-0.00722656	12.9379	5.42749	14.1488	11.3463	5.17734	13.8894	15.7009	19.282	7.53428	3.70394	7.53971	1.43567	5.24215	20.5205
180.018	8.02685	0.652637	8.79102	3.99673	5.08555	-3.80869	-1.69375	2.74482	2.52432	-0.367822	3.32148	6.5543	0.344287	2.14981	-3.44482	0.856299	13.2266	6.53223	6.33486	4.89561	5.51846	-1.6603	6.57773	3.98149	45.0238	0.021875	8.38262	25.629	2.47405	7.39375	7.42715	6.67476	1.86768	5.44141	-1.49463	11.3566	6.30527	13.4349	11.4388	3.90732	14.4015	15.3469	21.1783	8.45303	7.24007	4.99988	1.5553	5.2592	17.5894
180.983	6.4749	0.535107	8.4167	4.58809	2.48916	-1.74355	-1.78887	3.40996	2.82061	0.307275	4.32344	5.2083	-0.146973	0.796484	-1.5169	0.355371	13.3604	3.72812	9.60098	3.9167	3.92314	0.799121	5.52305	4.14331	42.4715	0.313867	5.66924	27.3859	2.47585	6.64131	4.65449	6.00561	0.491992	9.59961	-2.39771	9.45137	6.73428	13.4245	12.47	0.862109	12.8297	15.2134	21.594	7.84004	9.1377	3.12549	1.92057	5.28349	15.241
181.947	5.53564	0.671973	8.73613	4.79336	1.05947	-0.298926	-1.4334	3.23398	3.26514	1.24937	5.66104	4.25342	-0.688281	-0.348438	-0.0811523	0.0780762	13.141	4.67949	9.60449	4.8874	2.83511	3.26104	5.04775	4.30615	37.966	1.76533	5.40039	26.914	2.33013	5.98857	3.6834	5.70561	0.798828	9.89102	-1.52441	8.76582	6.64644	13.9979	13.1703	-0.923145	11.7273	15.1026	21.3792	7.4647	5.90731	2.53296	2.25089	4.98686	15.6127
182.911	5.62266	0.8854	10.8585	4.13926	1.43105	0.329736	-0.449609	0.882422	4.13906	3.19292	8.35996	4.1374	-1.81431	-1.6459	0.331543	0.122363	12.5505	9.31465	6.27236	7.81943	2.23325	6.02148	5.36582	4.15747	31.259	4.38057	7.53887	24.1816	2.03164	5.41719	4.41445	5.74517	2.74434	6.23164	1.13691	9.2377	5.14702	15.7977	13.088	-0.530176	11.9479	14.5198	19.8052	7.51904	0.528483	2.62838	2.43225	4.42481	18.6727
183.875	5.72324	1.30103	12.5264	3.35469	2.18301	0.483447	0.472656	-1.38086	4.71729	4.73721	10.3368	3.81123	-2.67368	-2.69912	0.537793	0.187256	11.7271	13.1031	4.47666	9.71231	2.08027	8.14653	5.97119	3.84639	26.8301	6.03643	9.27861	21.8839	1.73516	4.71523	5.19492	5.88599	4.40996	3.53945	2.87891	9.57656	3.2939	17.7846	12.5631	0.749316	12.4028	13.797	17.6608	7.73608	-3.04948	2.86938	2.42672	3.81201	21.0381
184.84	5.48408	2.37886	12.8112	3.11367	3.10635	0.192383	1.67559	-2.31553	4.65107	5.17436	10.5259	2.62598	-2.49297	-2.90166	1.1915	0.283154	10.5813	15.1838	7.04102	9.17842	2.54072	8.56328	6.56357	3.62559	27.4106	5.75713	10.1189	20.6439	1.5209	3.38301	5.49746	6.35918	5.39268	3.67969	2.38423	9.60625	2.25273	18.9365	11.9426	1.84863	12.0718	13.4068	15.8961	8.01904	-2.88949	3.16414	2.06636	2.96191	21.7981
185.804	5.01826	4.23516	11.7398	3.59697	4.1793	-0.406982	3.34863	-1.55762	4.10225	4.47598	9.01748	0.735449	-1.1522	-2.05566	2.51621	0.469238	9.22539	15.7856	11.6565	7.25488	4.09687	6.07939	7.1	3.73804	30.7297	4.2667	10.1685	20.1988	1.32478	1.92754	5.63769	6.87666	5.83203	5.3832	0.660107	9.31445	2.93579	18.4914	11.3759	2.19805	10.1246	13.7324	15.23	8.5353	-0.669678	3.6571	1.65723	2.29053	21.4167
186.768	4.73848	6.33843	10.0023	4.27959	5.10879	-0.957861	4.94082	0.422754	3.69062	3.21089	6.94795	-0.853711	0.591797	-0.663184	4.14414	0.712353	7.73291	15.083	13.9654	5.76982	6.33291	1.57573	7.59307	4.08652	33.1664	2.64453	9.375	20.2362	0.956006	1.40127	6.30254	6.88159	5.93975	6.52852	-0.528809	8.59062	4.90166	16.8708	10.889	2.04717	7.09351	14.6435	15.3911	9.12148	1.10376	4.82349	1.76798	2.5577	20.5403
187.732	5.22119	7.63413	8.33496	3.95586	5.07598	-0.918652	4.95039	2.76064	4.41191	2.20078	5.92861	-0.507129	1.29419	0.166602	5.28145	0.835547	5.97959	12.8473	12.068	5.37051	7.25425	-1.01772	7.9417	4.12705	34.1422	1.00967	7.38193	20.903	0.242334	2.4208	7.97559	6.1229	5.76475	6.62539	-0.575488	7.30566	6.04643	15.9185	10.5441	2.3874	5.21006	15.4837	14.9241	8.78042	2.31103	7.17289	2.68282	4.1366	19.1685
188.697	7.5082	7.72681	5.83135	0.950293	2.61582	0.19082	1.10723	5.91816	8.07744	1.51514	6.47666	3.73652	-0.220752	-0.353223	5.74062	0.674121	4.61826	10.2703	8.08291	5.83135	5.9395	-0.229785	8.32939	3.74385	34.2551	0.0554687	5.16963	22.102	-0.469043	4.42861	10.6281	5.01157	5.6543	6.42148	0.309619	6.14922	5.60693	16.2487	10.5056	3.83721	4.85503	16.7572	13.0901	6.12476	3.87012	9.18957	3.5968	6.00952	17.975
189.661	8.59795	7.227	4.51846	-0.717578	1.16953	1.06035	-1.41523	8.44492	9.68135	0.857031	6.97588	6.66045	-1.17241	-0.58584	5.59922	0.465674	4.60234	9.12109	6.82295	6.11904	4.20933	1.01143	8.32246	3.14448	32.5582	0.745313	4.73223	22.8292	-0.446875	5.56055	12.8652	4.26543	5.7873	6.23203	1.21426	5.9168	5.15029	16.6123	10.4365	5.1082	5.42256	17.3121	11.4553	4.12515	6.32992	9.02816	3.50924	7.33069	17.9741
190.625	6.92842	5.48779	5.10459	-0.0473633	1.64775	1.48667	-1.97285	10.3341	7.16787	-0.209668	6.73398	6.90283	-0.947412	-0.636816	4.38008	-0.111084	6.81328	9.12539	10.9026	5.61924	2.55596	1.19145	7.08877	1.9936	22.7578	4.17188	7.44795	21.3951	1.02212	4.38838	13.9422	3.57812	5.75899	3.74531	2.50176	6.91367	5.35171	16.3605	9.94087	5.47471	6.8605	16.0303	10.5129	4.43154	9.27938	6.60954	2.33488	7.98328	20.481
191.589	4.02949	3.2502	6.51758	1.79697	2.97187	1.53896	-1.38867	11.3834	2.58106	-1.29678	6.16435	5.57471	-0.190088	-0.482324	2.5501	-0.753125	9.06484	9.90703	14.6606	5.30381	1.01929	0.301318	4.68193	0.331006	15.5164	7.67305	10.2162	20.6458	2.423	3.51729	14.6885	3.27524	5.929	2.42227	3.35151	7.94961	6.1314	15.4761	9.03203	4.85078	8.96689	12.9863	10.1444	6.81743	11.6331	4.14681	1.22351	7.74919	22.5283
192.554	1.86992	1.48252	7.54258	3.42949	3.8541	1.25024	-0.579492	11.2746	-1.59092	-1.84717	5.83447	4.05947	0.261914	0.0202148	0.645117	-1.01724	9.93594	10.7842	14.126	5.59492	-0.0233398	-0.658301	2.68291	-0.909473	15.7742	9.58359	10.9323	22.2547	2.76479	4.29463	14.4826	3.61084	5.6957	3.31328	2.64751	7.30625	7.01055	14.406	8.31611	3.73379	10.8502	9.98311	10.1142	9.33247	12.9949	2.49915	0.574056	5.85144	21.548
193.518	1.79844	0.856836	7.2624	3.82217	3.29697	0.390625	-0.312109	9.38789	-3.9376	-1.38511	5.94678	3.06504	-0.374609	1.03086	-1.254	-0.52876	9.12705	10.9459	9.43291	6.154	0.138867	-0.528467	3.31055	-0.629102	21.1109	9.5709	9.55977	25.4036	2.09482	6.26914	12.6555	4.25415	4.7793	5.21289	0.451172	4.71563	7.73506	13.3984	8.55664	2.23652	11.7336	8.67627	10.1648	10.0815	13.2223	1.52958	0.33313	2.67403	17.5515
194.482	3.55137	1.20644	5.51592	2.91035	1.23438	-1.05747	-0.808789	5.69199	-4.66982	-0.0445801	6.28008	2.39951	-2.0855	2.34697	-3.24648	0.586621	7.14287	9.86133	4.1959	6.20762	1.70488	0.87793	7.04443	1.33896	25.2465	8.18838	7.80596	27.4359	1.27788	7.91133	9.53945	4.29434	3.99873	6.32578	-1.67334	1.9752	8.3167	12.3862	9.88721	0.155859	11.4998	9.16826	10.1685	8.77847	11.9971	0.907267	0.51709	-0.105184	13.1732
195.446	4.28897	0.937109	3.51074	2.38272	-0.530371	-1.5084	-0.994531	3.0417	-5.03232	0.552002	6.77871	1.62656	-2.60679	2.73809	-4.32402	0.994238	4.64922	7.94531	1.90156	5.28584	2.56387	1.5439	8.79453	3.01709	25.0125	6.1209	7.59746	26.5336	1.12979	8.25918	6.15586	2.96953	4.746	6.52734	-2.1145	1.38359	8.19883	11.7602	10.7803	-1.34131	10.6082	9.90986	10.4211	7.45669	8.77588	0.753255	1.5837	-1.93233	11.0862
196.411	3.27432	-0.995801	0.0150391	3.41934	-1.73232	0.762988	0.261328	3.42207	-4.50146	-0.276514	9.5419	0.464746	0.0863281	1.38975	-3.31201	-0.291748	1.90957	6.00156	4.32383	3.26758	1.38643	-0.274707	5.00371	4.05542	21.0551	3.56914	10.1762	22.1439	2.04675	7.19053	3.40586	-0.183643	8.36416	7.05078	0.115039	4.67324	6.82471	12.397	10.592	-0.977539	8.44941	11.178	12.4932	6.99014	4.559	1.02352	3.00875	-2.67489	12.7758
197.375	1.93281	-2.61035	-2.45957	4.08164	-2.62197	2.85249	1.29609	3.55684	-3.72881	-1.29287	11.0457	-0.328809	2.55757	-0.129199	-2.01894	-1.46348	-0.0757812	4.01484	5.40918	2.11768	-0.397998	-2.55405	-0.416504	4.63569	17.8453	2.17188	10.6778	19.0499	2.58696	6.29111	1.29785	-1.35366	10.4696	6.59648	1.27988	6.5543	4.92222	13.2736	9.94731	0.00253906	6.08643	12.485	14.5609	6.76221	1.59676	1.36129	3.54879	-2.63432	13.4751
198.339	0.728906	-2.92236	-2.13711	3.47822	-3.14668	3.81187	1.96641	2.12861	-2.29326	-2.02251	9.40879	-0.00410156	3.59077	-0.942676	-0.623242	-1.61548	-1.00732	1.91621	3.95088	2.55859	-1.61357	-3.46836	-4.22148	4.78188	16.1109	2.95957	6.61143	18.5153	2.70598	5.50869	-0.313477	1.73267	10.1787	3.73047	0.514844	5.42969	2.99565	13.4527	9.30381	0.52373	4.43965	13.3605	14.8069	6.18262	0.827555	2.62179	2.48873	-0.570923	12.592
199.303	-0.0908203	-1.79746	1.09854	1.72822	-3.19541	3.61245	2.4084	-0.77832	-0.16084	-2.34785	4.90576	1.56309	3.14785	-0.897949	0.875	-0.659668	-1.17705	0.0597656	1.78066	3.65732	-1.6771	-1.51416	-4.72529	4.32949	15.368	4.63115	1.56729	18.9185	2.49512	4.99707	-0.967383	5.95898	8.87891	0.797266	-0.90293	3.73066	1.00991	12.2776	8.81875	0.12373	4.15249	13.7346	11.7072	4.74272	1.15861	3.62537	1.1578	1.69975	11.094
200.267	-0.407031	-0.0578125	5.16152	-0.00117187	-2.71084	2.90054	2.55117	-3.74336	1.74072	-2.48179	0.216602	3.52998	2.15752	-0.756152	2.17695	0.558545	-0.893359	-1.57031	0.673438	4.63096	-1.01255	1.69316	-3.24238	3.64966	14.6652	5.85615	-0.69082	18.4199	1.85964	4.88037	-0.0863281	8.01758	7.8166	0.405078	-1.83613	4.12891	-0.714014	10.493	8.47852	-0.691309	4.6729	13.7096	7.18184	3.13691	2.12215	3.01505	0.645386	2.66842	9.47734
201.232	-0.125391	1.33369	7.43525	-0.0375	-1.42842	2.35288	1.84258	-5.18203	1.83486	-2.84517	-1.25078	4.6585	1.60171	-1.94297	2.73076	0.90127	-0.397656	-3.34258	1.0419	5.18457	-0.313867	3.12827	-2.19639	3.46025	13.0129	6.04756	0.992188	16.2143	0.691919	5.10449	2.27363	6.71992	7.20898	3.11875	-2.02075	7.34824	-1.53125	9.34646	8.24219	-1.16719	4.97651	13.3682	4.61123	2.79873	3.71094	0.659709	0.98466	2.24792	7.63496
202.196	0.823047	2.31953	7.33565	2.56475	1.17627	1.98638	-0.483594	-4.88418	-0.914258	-3.7665	1.74297	4.42373	1.48843	-5.57109	2.17861	-0.0291504	-0.0197266	-5.44863	1.99414	4.97647	0.527344	2.18462	-1.89228	4.07266	9.69219	5.13564	4.86924	12.715	-0.72959	5.40898	4.82715	3.12451	6.44639	6.51523	-1.73979	11.492	-1.12012	8.88237	8.14077	-1.35654	4.97231	12.665	4.52315	4.41846	4.8265	-1.82357	1.44828	1.18323	5.83809
203.16	1.64658	2.70859	6.379	3.74219	2.63301	1.50537	-2.26738	-3.98262	-3.08223	-4.19888	3.75937	4.26533	1.61841	-7.78799	1.42881	-0.978418	-0.149707	-7.37676	1.69307	3.31816	1.12471	0.591309	-1.49375	4.47305	4.76055	3.41328	6.71855	9.5751	-1.53921	5.41318	5.09414	0.228906	4.43154	5.325	-1.4727	12.169	-0.478076	8.98965	8.04351	-1.14883	4.85928	11.6257	5.30557	5.84038	4.08293	-3.08427	1.26286	-0.241618	5.40371
204.124	1.50605	1.7082	3.44863	0.841406	1.4208	0.698389	-2.89512	-2.12353	-3.85107	-3.51748	2.63301	4.73525	2.31621	-7.38457	0.450293	-1.98315	-0.533008	-9.02441	-1.06875	-1.99131	1.07207	-0.678516	-0.333398	3.67686	-2.15352	-0.259473	5.05986	6.91894	-1.19912	5.48789	1.26953	-2.10728	-0.915137	-6.24219	-1.10225	6.29824	-0.352978	9.92305	7.5334	-0.208691	4.74233	9.83779	6.04092	5.25654	1.08366	-3.14608	0.259684	-2.27388	8.96328
205.089	1.22695	0.281836	0.14043	-3.22051	-0.832715	-0.259033	-3.16133	-0.144434	-4.01758	-2.51958	0.278613	5.13525	3.03452	-5.68223	-0.693848	-2.88159	-1.1915	-9.76738	-3.229	-6.0375	0.419775	-1.68286	1.40859	1.79932	-8.31914	-2.98721	3.46475	4.95352	-0.784473	5.18672	-1.84238	-3.44414	-4.7415	-14.7621	-0.659619	1.18945	-0.719043	11.5333	6.66465	1.28018	4.56431	7.36172	6.63701	2.87573	-1.93465	-2.72571	-0.530355	-3.52702	11.4559
206.053	1.97246	-0.522168	-1.71914	-5.42666	-2.47334	-1.18472	-3.55762	1.29043	-4.09873	-1.90576	-1.26982	4.90176	3.29932	-3.621	-1.87353	-3.42295	-2.38135	-8.53262	-3.59522	-7.25635	-0.256299	-2.49521	2.83506	0.109717	-13.1867	-3.50137	2.72236	4.11328	-0.309741	4.01631	-2.64453	-2.96631	-5.31094	-15.3293	0.191846	-1.50391	-1.08862	12.658	6.42769	2.18623	4.20635	5.40869	6.82549	0.598584	-5.07397	-1.02816	-0.581543	-3.05261	11.5609
207.017	5.37656	0.0378906	-0.55498	-3.42021	-2.44463	-2.15381	-4.15742	1.94687	-4.07041	-2.12661	-0.594922	3.58535	2.8794	-1.18496	-3.1832	-3.38916	-3.73359	-5.84844	-2.63584	-6.26484	-0.757324	-3.15518	3.66953	-0.174268	-16.2437	-2.34453	2.71875	4.23701	0.136133	2.43623	-1.58887	-1.223	-3.31982	-10.0414	1.23403	-2.04981	-1.1688	12.3514	8.1165	1.61074	3.40898	5.24395	6.44814	-0.739844	-7.56657	1.12252	-0.252157	-1.6016	9.92617
207.981	10.0687	1.59756	2.65185	1.31025	-1.22334	-2.93589	-4.87773	1.9209	-4.0459	-2.87344	1.61963	1.63711	1.90298	1.31543	-4.3377	-2.87471	-4.60283	-3.13633	-1.60391	-4.51982	-1.04976	-3.63814	3.90859	0.561475	-17.0027	-0.896777	3.06191	4.79541	0.324585	1.39629	-0.0480469	0.544775	-0.422559	-4.02266	1.8874	-1.36543	-0.995557	10.9071	11.2254	-0.146387	2.325	6.45049	5.58154	-1.16182	-7.96102	2.30359	-0.151408	-0.236735	7.73193
208.946	11.0498	3.07383	4.62129	3.77676	-0.407422	-2.65112	-5.74531	1.33838	-4.66875	-3.12393	3.04092	0.509277	0.6229	2.75312	-4.26748	-2.1937	-4.55156	-1.64414	-1.6085	-3.08076	-0.894824	-3.83311	3.36953	0.189111	-15.2805	-0.303027	3.47461	5.25986	-0.00288086	1.68652	0.752148	1.36231	2.20283	-1.39922	1.57632	-0.195703	-0.801855	9.67988	13.1971	-1.70537	1.69585	6.78633	4.43506	-0.639062	-5.31063	1.91536	-0.513794	0.805298	5.50185
209.91	5.68848	5.30254	5.26504	2.88926	0.068457	-0.194092	-6.90605	0.0120117	-6.48574	-2.20137	3.74492	1.2957	-1.36528	3.1709	-1.45459	-1.06201	-3.54385	-1.88965	-3.14912	-2.07139	0.33335	-3.53047	1.8666	-2.66528	-11.2312	-0.957519	3.95996	5.32393	-1.05418	3.63193	0.271484	0.97373	4.48447	-3.42383	-0.0619141	1.26094	-0.625391	8.89336	13.1485	-2.51797	2.1061	5.14189	2.96406	1.75689	-0.870198	0.503703	-1.15202	1.43103	2.69687
210.874	0.498242	6.51758	5.20186	1.35615	0.354883	2.05518	-7.22324	-1.27978	-7.68086	-1.48086	4.0707	1.94404	-2.89824	2.76299	0.91543	0.0791992	-3.00371	-3.00547	-4.22148	-1.49678	1.72417	-2.96553	-0.34209	-6.42002	-8.76445	-1.6667	3.49434	5.64229	-1.69866	4.28691	-0.391406	0.303906	5.38652	-5.12188	-1.21953	2.5791	-0.415527	8.71487	11.5869	-2.9166	2.94131	2.65029	1.41436	4.60625	1.02946	-0.320272	-1.55176	1.14665	1.87061
211.838	-0.92666	5.42158	4.46074	0.619824	0.491309	2.61465	-6.01055	-2.27734	-7.13359	-2.02476	3.97217	0.708203	-3.39936	1.22373	0.716504	1.10962	-3.41934	-6.20449	-5.05752	-1.37031	1.854	-2.5562	-2.64346	-8.37607	-7.96797	-2.26191	1.11709	7.10654	-1.64658	2.72881	-1.20371	-1.09522	4.5707	-6.39961	-1.82603	5.28945	-0.0845215	9.2425	9.74941	-3.52334	3.1584	1.33301	0.202441	5.62744	-2.32853	-0.081543	-1.58565	-1.30485	4.78643
212.803	1.27783	2.26953	3.24131	0.699805	0.556641	1.65244	-3.24043	-2.89941	-4.88076	-3.65889	3.62734	-2.08779	-2.88369	-1.22168	-1.75928	2.05015	-3.92695	-9.37715	-5.44277	-1.5998	-0.27041	-2.16157	-5.35547	-6.86338	-8.54414	-3.06797	-1.39551	8.11885	-1.48508	0.757617	-2.2834	-2.44439	2.86641	-7.62656	-2.1376	6.81523	0.699463	11.625	7.15483	-4.5415	2.46499	2.61787	-0.340918	3.371	-5.25016	0.0371501	-1.63904	-3.36763	7.99932
213.767	4.19346	-0.904492	2.31914	0.87959	0.556152	0.616602	-0.351562	-3.17266	-2.56963	-4.97168	3.48506	-4.06426	-1.97632	-3.23076	-4.13965	2.62168	-3.71299	-10.5762	-4.68691	-2.11826	-2.66763	-1.80654	-7.35576	-4.48809	-9.6457	-4.42881	-2.84551	7.41728	-1.47554	-0.568066	-3.22012	-3.03491	0.44502	-8.48086	-2.13179	5.17461	1.64106	13.9766	4.91455	-5.11816	1.75493	4.46103	-0.19707	0.747217	-4.8938	-0.7382	-2.09932	-3.8512	9.69258
214.731	5.62178	-2.87217	2.36055	0.367188	0.178613	0.682178	1.44082	-3.23926	-1.80977	-4.81304	4.0502	-2.64473	-1.03291	-4.06719	-4.64951	2.30059	-2.43086	-9.07051	-2.52178	-2.76846	-3.8418	-1.75273	-7.49473	-3.47988	-10.2769	-6.12734	-2.82402	5.06338	-1.64883	-0.862109	-3.57129	-2.63857	-2.32168	-8.42188	-1.73501	0.371094	2.50498	14.4751	4.04419	-4.60947	1.66172	4.90879	0.925586	0.158008	-1.93514	-2.12968	-2.78703	-3.00517	9.6456
215.695	5.48994	-3.71895	3.21553	-0.887793	-0.637305	1.77549	1.99707	-3.17656	-2.66875	-3.26021	5.15967	1.9624	-0.0935059	-3.83545	-3.41299	1.05972	-0.452051	-5.89238	0.332227	-3.30693	-3.80112	-2.06284	-5.7792	-3.9418	-9.97852	-7.23643	-1.71758	2.65273	-1.9387	-0.258594	-3.36094	-1.69951	-4.44941	-7.2625	-1.0168	-5.31816	3.25483	13.0241	4.55337	-3.06328	2.14399	3.825	3.00254	1.62305	0.896891	-3.08256	-3.02246	-1.81454	8.73125
216.659	5.25215	-3.7835	3.58965	-1.754	-0.97959	2.4875	2.10156	-2.75684	-3.09707	-1.69424	5.32383	4.79941	0.667481	-2.60361	-2.15527	0.0785644	1.24092	-3.62852	2.16113	-3.53672	-3.16719	-2.07744	-3.83125	-4.62109	-9.35938	-6.27412	-0.42334	2.88896	-2.33999	0.880762	-3.39336	-1.27451	-4.3374	-5.40391	-0.274902	-8.19453	3.78433	11.2662	5.45508	-0.984473	2.85102	2.721	4.67764	3.52202	1.36914	-2.60824	-2.11601	-0.941732	8.10498
217.624	5.4833	-2.51943	2.55439	-1.87588	-0.323828	2.17813	1.67227	-1.3625	-1.95762	-0.369336	3.03779	2.99619	1.30176	0.815039	-1.00479	-0.132324	2.67666	-3.7334	1.83721	-3.83564	-2.28115	-1.00498	-3.04854	-4.69375	-9.34727	-0.711035	1.41953	8.96973	-3.37991	3.5208	-5.09609	-2.49629	0.682324	-1.60664	0.268115	-6.45371	3.81645	10.5096	6.02852	1.66602	3.43125	2.7206	4.34902	4.53633	-1.3833	-0.112915	0.446411	-0.341024	7.19961
218.588	5.54922	-0.851172	0.953418	-1.53008	0.736816	1.33213	0.783984	0.0613281	-0.518164	0.661328	-0.0976562	-0.78623	1.60772	4.58115	-0.351953	-0.0625488	3.31475	-3.56113	1.5292	-3.43965	-1.18994	1.15049	-3.5915	-4.23364	-9.21133	3.1332	2.65166	13.0077	-3.84815	5.11445	-5.75723	-2.8626	3.98281	0.145313	0.984863	-4.58418	3.26089	10.7536	6.21201	4.83213	3.77983	3.73506	1.79482	4.5499	-3.3929	1.39596	2.01298	-0.559692	7.07959
219.552	4.84404	0.25	0.0177734	-0.918652	1.6502	0.606934	-0.161328	0.499219	-0.0943359	1.45518	-1.94609	-3.11709	1.41045	6.67227	-0.537695	-0.236035	2.3169	-3.38086	1.31611	-1.79473	-0.323682	2.36016	-4.36777	-3.66431	-10.0027	3.14414	2.35615	12.5109	-3.41223	4.73359	-5.125	-1.52393	3.26533	-2.79023	2.22017	-3.06328	2.76104	10.5391	6.21016	6.11465	4.14243	4.57598	-0.189648	4.56367	-4.47957	1.63249	2.19604	-3.03328	8.29629
220.516	2.58193	0.558789	0.315918	0.308398	2.6457	0.0348633	-0.662891	-1	-1.15371	2.13501	-1.67197	-2.58291	0.317627	5.99727	-2.47109	-0.959033	0.433203	-3.20684	0.994141	0.293652	0.47627	1.78491	-5.65937	-2.46816	-11.4934	1.18672	1.37891	9.68564	-2.472	3.20312	-3.88281	0.50166	0.591894	-8.10039	3.46313	-2.04102	2.45996	9.13899	6.0166	3.79551	4.8148	5.19834	-0.52793	5.13394	-4.85213	1.22725	1.76062	-5.37927	9.95635
221.481	0.212402	0.44043	1.36231	1.68193	3.40566	-0.232666	-1.16602	-2.83389	-2.90029	2.6	-0.0304687	-0.755957	-0.959326	4.25479	-4.49531	-1.69404	-1.27607	-2.73691	0.338379	1.88769	1.06372	0.322803	-6.73398	-1.17949	-12.8938	-0.12832	0.996875	7.65537	-1.46987	1.60596	-2.58926	1.9897	-1.1335	-12.5168	4.08237	-1.55879	2.398	7.35752	5.76719	-0.0671875	5.64082	5.73818	0.0677734	5.85464	-4.55493	0.252075	1.03809	-5.42436	11.0093
222.445	-0.45791	0.0816406	2.81475	2.57246	3.36377	0.2104	-2.70391	-3.06582	-4.89375	2.57046	2.61269	0.568164	-1.57705	3.13682	-4.51992	-1.74355	-2.10742	-1.5082	-0.988769	2.38984	0.996289	-0.95957	-6.5042	-0.8604	-13.5855	1.21143	2.36621	8.93604	-0.595825	0.575586	-1.4166	2.14678	0.39209	-13.7648	3.56875	-1.74863	2.62944	6.32344	5.62573	-2.84268	6.40381	6.26963	0.457813	6.00845	-3.73739	-1.30985	0.0939128	-2.6414	10.6643
223.409	0.830957	-0.643457	4.80391	2.8794	2.35088	1.5582	-5.69785	-1.45293	-7.39844	1.92315	6.57627	1.25195	-1.44268	2.63369	-2.2291	-0.988818	-2.06758	0.451367	-2.88828	1.84707	-0.0315918	-1.8543	-4.55361	-2.0668	-13.4961	5.06123	5.3707	13.3172	0.141504	0.118555	-0.340625	1.03027	4.98301	-11.9156	1.98857	-2.53008	3.18374	6.40425	5.63638	-3.86465	7.05952	6.7581	0.194824	5.27363	-2.85286	-2.91382	-0.852214	1.4314	9.02168
224.373	2.45195	-1.18008	6.37656	3.01875	1.14297	2.65776	-8.13691	0.525	-9.1707	1.24194	9.85928	1.84834	-1.14077	2.61494	0.491211	-0.176465	-1.81025	1.4834	-3.3208	1.16094	-1.47695	-2.39463	-1.75195	-3.95615	-12.6594	7.19131	6.66943	14.8221	0.42959	0.0919922	0.305664	-0.176807	7.37744	-10.0098	0.802393	-2.54648	3.83496	7.13052	5.64556	-3.67051	7.37207	7.09785	-0.441699	3.97095	-2.47567	-3.18811	-1.18791	3.70129	8.15908
225.338	2.86436	-1.00898	6.0877	3.20518	0.0348633	2.04761	-8.16816	1.73174	-8.81875	1.05601	10.0278	2.92197	-1.24775	3.32451	2.31826	-0.048291	-0.84082	-0.377539	0.0741211	-0.223828	-1.96069	-2.53926	0.00898437	-4.39771	-8.49883	5.6666	3.83115	9.29941	-0.310132	1.03682	0.54707	-2.18203	5.07939	-8.72695	0.53169	-0.901172	4.12075	7.46863	5.33247	-3.28203	6.80601	7.14873	-0.616406	2.92832	-2.88354	0.335286	0.423665	1.58289	9.22129
226.302	2.13857	-0.273438	4.07422	3.37695	-1.04678	-0.0933594	-6.21641	2.20293	-6.69365	1.26587	7.36836	4.32871	-1.74209	4.59736	3.29981	-0.556738	-0.17793	-1.85137	2.98193	-1.36689	-0.348633	-1.63296	0.103125	-1.99145	-6.24531	3.68262	1.03203	3.90234	-1.09517	1.93125	0.0154297	-3.74009	2.2582	-7.11445	0.207519	0.668164	3.93672	7.43489	4.22632	-2.8791	4.24077	6.56035	0.339453	2.13257	-3.25138	2.73498	1.31881	0.469482	10.061
227.266	1.83955	0.52041	2.84668	3.61123	-1.42344	-1.50088	-3.9123	2.43271	-4.51748	1.30786	5.19414	5.17266	-1.95225	5.28965	3.59531	-0.913525	-0.344824	-1.20469	3.46406	-1.74502	0.836279	-1.09155	0.0543945	0.079541	-9.11797	2.31309	-0.238281	1.17529	-1.55088	2.32334	-1.81348	-4.43565	0.056543	-3.76016	-0.784473	1.64824	3.58652	7.09846	3.35249	-2.15596	2.14727	6.10703	0.964063	1.53945	-3.10221	3.28239	0.990072	1.82735	9.70176
228.23	3.06426	1.26846	4.13408	4.36924	-0.355664	-0.977539	-1.21543	2.63008	-2.65957	0.657861	4.76504	4.54111	-1.46548	4.5834	2.49248	-0.728955	-1.27676	1.58652	1.57393	-1.35283	0.552588	-1.57754	0.630371	0.734522	-16.6926	1.69873	0.157324	1.35107	-1.6511	2.24316	-4.75215	-4.19463	-1.28457	1.18711	-2.36773	2.03828	3.22212	6.13738	3.0979	-0.518555	1.49741	6.49756	0.734082	1.15615	-2.48242	2.69995	-0.0183919	4.585	8.19893
229.194	4.88086	1.9125	6.51465	5.11064	1.44717	0.64126	1.35078	2.60264	-1.18506	-0.286523	5.32012	3.11875	-0.612402	3.02227	0.705273	-0.295459	-2.29072	4.60508	-0.666211	-0.781934	-0.749512	-2.75718	1.58086	0.370605	-24.2961	1.30859	1.30625	2.88398	-1.66856	2.1877	-7.65215	-3.15146	-1.86475	5.17617	-3.62671	2.10996	2.83096	4.84524	3.37041	1.71738	2.00747	7.39756	-0.0609375	1.04033	-1.75521	1.94027	-1.03483	6.99011	6.63389
230.159	5.49531	2.39873	7.09365	4.67568	2.75488	1.81323	2.84902	1.89072	-0.0957031	-0.654443	5.55684	2.43594	0.0425293	1.59541	-0.285547	-0.113477	-2.68447	5.54375	-0.645801	-0.743359	-1.94019	-3.84277	2.05244	-0.0551758	-26.5551	0.376269	2.37891	4.25635	-1.9511	2.90889	-9.26758	-0.846143	-1.41748	4.11133	-3.20269	2.04727	2.25615	3.96052	3.91372	3.59932	2.86284	7.73174	-0.858691	1.29741	-1.27995	1.56323	-1.75204	7.81018	6.31211
231.123	4.24561	2.75732	4.60391	2.45977	3.30693	2.09214	2.98242	0.167578	0.731445	-0.0245606	5.19697	3.25596	0.393018	0.502051	0.129785	-0.289355	-2.37695	3.80918	2.5457	-1.4167	-2.23267	-4.34936	1.27285	0.0905273	-22.2082	-1.41787	3.44619	5.44033	-2.60864	4.78027	-9.3625	3.50991	0.561523	-4.15977	-0.44751	1.7707	1.26587	4.03379	4.61377	4.39131	3.51519	6.53164	-1.40635	2.05635	-1.17985	1.53337	-2.22416	6.93689	7.6083
232.087	2.01318	3.06074	0.846484	-0.547168	3.27119	1.85459	2.32949	-1.8456	1.2543	1.18281	4.55938	4.83223	0.490332	0.0199219	1.49121	-0.713965	-1.76992	2.18203	4.42969	-1.95303	-1.50225	-4.25991	-1.10908	0.856152	-17.4039	-2.53418	4.10996	6.5165	-3.11067	5.94346	-9.1	5.9915	1.55605	-9.19531	1.46162	1.6209	-0.31416	5.19548	5.49463	3.8376	3.8645	3.37676	-1.82803	3.36909	-1.4751	1.22705	-2.0118	5.46566	8.67705
233.051	0.53457	3.32842	-0.440234	-2.31377	2.87529	1.8585	1.85723	-2.72939	1.16465	1.93374	4.07275	5.26992	0.377002	0.536328	2.58799	-1.24853	0.00556641	0.606641	2.65635	-2.36104	-1.2542	-3.94385	-2.82715	1.17705	-12.4539	-2.67998	4.12568	7.34521	-3.43689	5.58965	-9.0668	4.18433	-0.224609	-5.27852	1.04268	2.0457	-1.26289	6.02878	5.75376	3.13633	4.03403	1.37236	-1.84688	4.00117	-1.87663	0.0991618	0.323649	2.29419	8.94902
234.016	-0.335059	3.9	3.31719	-2.24258	1.79443	2.30684	1.94707	-1.71885	-0.202637	2.36816	4.27617	3.37041	-0.0490234	3.25303	3.44863	-2.37295	1.59775	-0.547266	-0.391016	-2.54336	-1.80767	-3.08438	-3.61953	0.797754	-8.3582	-2.10615	3.69736	8.02441	-3.54646	4.46514	-8.83887	0.70708	-2.83926	1.25742	-0.244629	2.35801	-0.991846	6.40911	5.0081	2.31426	3.83301	1.07275	-0.777148	3.85044	-2.53125	-0.684611	2.3407	-0.414347	8.79971
234.98	-0.423047	4.15342	6.68457	-1.70977	0.764355	2.77505	1.89121	-0.491797	-1.38965	2.32646	4.15078	1.73125	-0.530713	5.67803	4.10322	-3.11416	1.53701	-0.802734	-2.73867	-2.37715	-2.48843	-2.19561	-3.90185	0.30708	-6.29492	-0.808984	2.88047	8.67676	-3.35178	3.06709	-7.9332	-2.27764	-4.60147	4.63867	-1.15342	1.78887	-0.520801	6.6406	4.06294	1.48037	3.70723	1.4709	0.311426	3.2939	-4.46314	-0.419189	2.91695	-1.81348	8.53076
235.944	0.906152	3.48477	6.73242	-1.26133	-0.195996	3.18394	0.41543	0.3375	-1.80469	1.06313	2.37119	1.22842	-1.38203	6.2835	4.325	-2.89419	-1.98525	0.514453	-3.76133	-1.76953	-2.95049	-1.5335	-3.82471	-0.0538086	-7.81719	1.95342	1.27129	9.57119	-2.68667	1.13184	-5.79492	-3.94595	-4.68066	0.621875	-1.04761	-0.702734	-0.466602	6.90884	3.29365	0.451562	4.16982	2.20908	0.738379	2.16523	-7.6189	0.808756	1.91357	-1.8785	8.28662
236.908	3.09785	2.00664	4.01904	-0.950977	-1.1167	3.41802	-2.14004	0.686328	-1.75791	-1.09546	-0.703125	1.58291	-2.43994	5.35898	4.08955	-1.98257	-6.86533	2.35625	-3.68838	-0.875195	-3.11104	-1.15503	-3.43213	-0.203516	-11.4305	4.89971	-0.548145	10.2139	-1.79568	-0.771777	-3.28887	-4.70654	-3.75879	-6.88789	-0.435156	-3.96055	-0.933545	7.24895	2.80205	-0.725488	5.24961	3.16338	0.402441	0.552051	-10.1299	2.00362	0.144938	-1.26229	7.86211
237.873	4.40742	0.370215	1.12002	-0.722754	-1.80547	3.19663	-3.73848	0.519043	-2.06523	-2.69644	-3.1458	2.21631	-2.8707	4.4335	3.66856	-1.20884	-8.39551	2.34531	-2.6332	0.163477	-3.03135	-1.03857	-2.83867	-0.0679687	-14.3051	4.92725	-1.18457	9.28945	-1.1519	-1.25391	-2.39883	-5.40308	-3.08184	-9.46875	-0.422656	-5.43574	-1.64541	7.57107	2.59712	-1.56309	6.29419	4.0627	-0.340039	-0.817041	-8.90942	1.71375	-1.66353	-0.528076	6.61104
238.837	3.41367	-1.09512	-0.150391	-0.578027	-2.09727	2.25195	-2.52695	-0.285254	-3.4999	-2.59707	-3.42217	2.83926	-1.87324	4.75254	3.32461	-1.17744	-5.04844	-0.748437	0.00878906	1.59746	-2.83706	-1.23359	-2.29941	0.468896	-17.1441	0.262207	-0.0749023	5.71025	-0.815967	0.325098	-4.26191	-6.26245	-2.70264	-5.17891	-1.41685	-4.5207	-2.25483	7.69465	2.65308	-1.31963	6.13989	4.4084	-1.08779	-0.749609	-1.96851	-0.924968	-4.00635	0.595256	3.76006
239.801	-0.616602	-2.57588	0.286719	-0.716699	-2.0876	0.342529	1.88887	-2.04072	-6.62139	-0.540039	-1.33242	3.24834	0.831006	6.4625	2.9499	-2.14761	-1.56592	-3.92988	2.08711	2.43662	-2.70669	-2.59136	-2.35234	1.84844	-19.0258	-4.23291	0.897363	2.32686	-0.703149	1.91094	-6.16191	-6.74385	-2.85781	-0.395313	-2.36821	-3.39863	-3.28027	7.15855	2.73481	0.787988	2.72397	3.4331	-2.92002	2.527	2.53996	-3.00362	-5.14604	0.696777	1.30088
240.765	-3.41084	-3.12158	0.232617	-0.450391	-2.01045	-1.33071	3.50527	-3.37021	-8.07793	0.866406	-0.312109	3.20498	2.23164	6.5583	1.82617	-2.85557	-0.910742	-4.7916	1.79902	1.87363	-2.5793	-3.45298	-2.64482	2.41104	-17.8078	-5.02129	0.605078	1.55254	-0.924316	2.29854	-5.44375	-6.06743	-4.04414	1.29648	-2.3333	-3.28047	-3.91919	6.76912	3.08193	2.10361	0.291113	2.06826	-4.19814	4.18652	2.43245	-3.48214	-3.32825	-1.42839	0.859277
241.73	-3.65332	-1.54023	-0.342481	1.25898	-1.1958	-2.87319	0.689648	-3.8084	-6.27832	1.83677	-0.165039	3.31152	1.89932	4.11445	-0.425586	-3.19692	-2.62305	-3.46875	-0.371777	0.170215	-1.99844	-3.07764	-2.6291	1.85044	-13.6258	-2.49199	-0.724121	3.10742	-1.38836	1.69004	-2.36016	-4.37856	-5.94941	0.509375	-1.42476	-3.89102	-3.67949	6.87424	4.6541	2.98477	-0.141455	0.150098	-3.92344	3.42998	0.328125	-3.17326	-0.6368	-3.97941	2.26465
242.694	-3.10371	0.483301	-0.737598	3.04053	-0.356934	-3.92798	-2.84355	-3.77061	-3.45508	2.3375	-0.439746	3.18633	0.861426	1.28037	-2.69375	-3.13447	-4.65615	-2.02676	-1.78203	-1.4206	-1.39321	-2.24053	-2.61006	0.798779	-10.3613	0.401074	-2.27891	4.37656	-1.51367	0.807422	-0.142969	-3.10259	-6.9668	-0.866016	-0.750049	-4.44785	-2.99951	7.15898	6.36152	3.28516	0.447754	-1.725	-2.96328	1.48965	-1.71118	-2.84403	0.898071	-5.31067	3.90273
243.658	-3.00791	1.88574	-0.0942383	4.05478	-0.0455078	-4.02959	-4.40977	-3.37666	-0.814941	2.07749	-1.10215	2.30205	-0.473584	-0.411328	-4.19873	-2.28706	-6.4582	-0.928516	-0.163477	-2.11992	-1.30264	-1.90381	-3.04014	-0.0781738	-10.5188	2.61006	-4.13086	3.4957	-0.555811	-0.460742	-1.56973	-3.25386	-5.59053	-2.62656	-1.20718	-4.87129	-2.35405	7.24546	6.83535	2.63457	1.06797	-2.86357	-2.36338	-0.394531	-3.06315	-2.83167	-0.0974528	-4.35775	5.24883
244.622	-3.56572	2.46113	1.74619	4.14111	-0.327832	-3.10396	-3.40937	-2.64688	1.37764	1.07109	-2.03027	0.654199	-1.94512	-0.609375	-4.74131	-0.623877	-7.91621	-0.460156	3.50537	-2.17822	-2.10425	-2.73701	-4.26748	-0.389014	-13.4695	4.0627	-6.03525	1.07812	1.09153	-1.86143	-5.55703	-4.49756	-2.52295	-4.50469	-2.45684	-5.06055	-1.98999	6.88972	5.08208	0.612793	1.28164	-2.75166	-2.78994	-1.59531	-3.64608	-3.01408	-2.54757	-1.92635	6.2127
245.586	-4.18457	2.49727	3.82598	3.48398	-0.839551	-1.71909	-1.07324	-1.79902	3.06572	-0.055957	-2.6793	-1.02686	-3.16343	0.0133789	-4.63399	1.08638	-8.54121	-1.99297	5.63399	-2.54678	-3.60244	-4.42329	-6.02607	-0.171533	-16.9801	4.504	-7.06514	-0.550195	1.97544	-2.23623	-7.88223	-5.62598	-0.254102	-5.15703	-3.17256	-4.36504	-1.83447	6.20312	1.58706	-2.37139	1.0999	-1.54834	-3.92402	-2.09204	-3.00586	-3.10441	-3.71285	0.0461426	6.51934
246.551	-4.05342	2.32119	4.32939	2.20439	-1.10469	-0.889844	0.35	-1.30811	3.94385	-0.323291	-2.3166	-1.71826	-3.51978	0.214941	-4.50635	1.45967	-8.1083	-7.41602	4.85654	-3.73213	-4.56606	-4.82871	-6.76338	0.105957	-21.5117	3.58174	-6.95791	-0.675	1.55012	-0.600781	-6.84355	-6.45176	0.466602	-3.50469	-2.77837	-1.98418	-1.57305	5.86567	-0.322266	-3.70439	0.274072	-0.709668	-3.88447	-1.92246	-0.305664	-3.12805	-3.11182	1.59367	5.99492
247.515	-2.71621	1.22822	0.512402	-1.66973	-0.937109	-1.6709	-0.503711	-1.40967	2.70547	1.69224	0.653418	-1.04424	-1.98267	-0.711328	-4.56816	-1.74853	-6.80557	-13.801	2.32519	-5.13799	-5.09497	-2.25601	-5.88506	0.664551	-25.5281	1.72978	-5.80166	0.208008	0.255884	1.6291	-4.11172	-6.90381	0.0669922	-1.12109	-1.87476	0.79707	-1.07832	6.16982	0.956934	-2.21279	-3.31977	-1.16279	-1.65117	-0.204541	1.85148	-3.19214	-2.08028	2.37476	4.76055
248.479	-2.16514	0.0850586	-2.79394	-4.38496	-1.52969	-2.15918	-2.25078	-2.45576	1.11016	2.31572	1.31045	-0.824023	-1.18496	-2.19727	-5.20498	-4.0544	-5.10381	-16.1383	0.304297	-5.76924	-5.24604	-0.324902	-5.27607	0.528272	-26.6398	-0.16084	-3.94141	1.06172	-1.00461	1.97588	-2.79844	-6.96938	-0.48125	-0.764453	-1.57197	1.80898	-1.05855	6.30818	2.06352	-0.788965	-6.05337	-1.82178	-0.0503906	0.816309	1.9847	-3.3901	-1.13651	2.23751	3.1416
249.443	-2.16523	-0.882324	-5.26758	-5.00566	-3.46484	-1.65762	-4.78984	-5.40195	-0.520996	0.57124	-1.64404	-0.354199	-1.57891	-4.54053	-7.23311	-4.66118	-2.26797	-11.5248	-1.48682	-5.63057	-4.61167	-0.438672	-5.55957	-0.909766	-23.2289	-2.85654	-0.318848	1.78984	-2.57896	-1.50947	-3.96621	-6.66362	-1.37676	-4.61133	-2.52539	-0.179492	-2.08071	6.2095	2.12163	0.321973	-6.15581	-2.18301	0.422852	0.406738	0.421712	-3.65092	-0.288452	1.30265	0.0770508
250.408	-2.60908	-1.64336	-6.71563	-4.35596	-5.71318	-0.815088	-7.54922	-8.7209	-2.08867	-2.17378	-6.10185	-0.0893555	-2.49102	-6.95137	-9.29404	-4.28379	0.0427734	-6.31953	-2.70264	-4.87275	-3.34976	-2.2209	-6.42559	-3.28906	-19.4055	-5.02285	2.78584	2.38262	-3.81423	-4.94346	-5.75176	-6.077	-2.40068	-8.64648	-3.47656	-2.85566	-3.78647	5.86533	1.22617	1.02773	-3.95591	-2.16973	-0.113672	-1.18892	-1.27604	-3.6558	0.264811	0.0493571	-2.47861
251.372	-3.49834	-2.19668	-6.69346	-3.28623	-6.98232	-0.472656	-9.99766	-10.4792	-3.58018	-4.34204	-9.56553	-0.82334	-3.08901	-8.44092	-9.53604	-3.75498	0.621582	-4.11523	-2.9624	-2.9501	-2.17705	-4.07295	-6.921	-5.43477	-16.9238	-5.45674	3.70908	3.19785	-4.13157	-5.55771	-6.93965	-4.90166	-3.65508	-10.3969	-3.52124	-5.23203	-5.01396	5.22185	-0.0545899	0.988477	-1.31191	-1.95742	-1.32568	-3.07959	-1.75212	-2.88179	0.625448	-1.59241	-2.86953
252.336	-4.89922	-2.52129	-4.5873	-2.08984	-6.37529	-1.1626	-11.8623	-9.34287	-5.01436	-5.027	-10.4791	-3.22373	-2.8229	-8.29512	-6.53359	-3.49839	-0.462695	-4.85801	-2.41367	-0.113086	-1.84717	-4.38765	-5.6958	-6.10708	-16.1422	-4.42734	2.59111	4.03203	-3.63569	-3.70537	-7.78008	-3.2937	-5.14902	-10.2328	-2.7957	-7.37422	-4.10522	4.04321	-1.48579	-0.677539	0.269873	-1.56348	-3.38379	-4.50698	-1.43937	-1.57105	0.67334	-3.46753	-1.4123
253.3	-6.62852	-2.56416	-0.702344	-0.824414	-4.10274	-2.70352	-12.9973	-5.65781	-6.25068	-4.32749	-9.07363	-6.86475	-1.80952	-6.66953	-0.76709	-3.44561	-2.1499	-7.1627	-1.66084	1.92022	-2.45479	-2.88384	-2.27305	-5.03545	-18.0582	-3.60664	1.01025	3.74023	-3.09236	-2.02402	-9.43887	-2.27329	-6.37422	-9.9293	-2.20039	-9.10449	-0.527539	2.23364	-3.15635	-4.28428	0.79458	-0.838867	-6.46113	-5.36587	-2.59383	-0.983236	-0.364828	-4.72286	-0.174023
254.264	-7.55752	-2.2415	1.34092	-0.486035	-2.59248	-3.65601	-12.917	-3.12998	-6.58428	-3.42793	-8.27256	-8.37559	-1.36987	-5.57705	2.72461	-3.24663	-3.65146	-10.0986	-0.565625	2.0627	-2.79219	-1.5978	0.135352	-4.00464	-23.3777	-3.94648	0.235742	1.42441	-2.99141	-2.29805	-12.6516	-2.57744	-6.5582	-10.0664	-2.3165	-9.8459	1.6105	0.899194	-3.92109	-6.29072	0.878906	-0.263965	-8.05449	-5.98848	-6.62174	-1.88953	-3.56339	-4.83244	-0.262402
255.229	-7.02383	-1.26055	-1.31055	-2.8793	-2.75859	-3.85654	-10.9297	-2.68516	-4.8583	-1.5896	-10.0382	-5.68428	-2.76045	-5.86611	0.841602	-2.90693	-4.55654	-13.0746	1.39893	0.201953	-2.45229	-0.759131	0.0794922	-3.67881	-31.2836	-5.25225	0.73584	-2.89824	-3.34409	-4.69121	-17.0127	-4.26792	-5.05215	-9.75117	-3.11304	-8.83867	0.241699	0.320117	-2.66558	-4.83389	-0.345996	-0.244043	-6.25752	-6.84155	-11.6638	-3.26546	-7.2203	-4.42871	-1.5169
256.193	-6.93623	-0.645801	-4.23184	-5.12451	-3.4793	-3.84609	-9.30176	-3.25557	-3.97207	-0.576465	-11.556	-3.29746	-3.87495	-6.63955	-1.30352	-2.73926	-5.03711	-14.5906	1.73115	-1.79482	-2.04102	-0.395313	-0.938672	-3.41543	-35.0195	-6.01406	0.513574	-5.58086	-3.42576	-6.03262	-19.3348	-5.26821	-4.38721	-9.13906	-3.38477	-8.13008	-2.16724	0.12998	-1.05015	-2.56455	-1.71255	-0.486719	-3.979	-7.40996	-14.9033	-3.45125	-8.78975	-4.60441	-3.05088
257.157	-7.97451	-0.520801	-6.22959	-6.1875	-4.54678	-3.35425	-7.95039	-4.89834	-4.81729	-1.26982	-11.1963	-1.84785	-3.79326	-7.68955	-1.75703	-2.63682	-5.12793	-13.8586	-1.73574	-4.77842	-1.9875	-0.621582	-1.97617	-2.60649	-32.2484	-5.72275	-1.56787	-5.25254	-2.81736	-5.45674	-18.1162	-5.10264	-5.32959	-8.03086	-2.95142	-8.30156	-4.03213	0.183887	-0.193066	-1.08144	-2.32441	-0.698731	-3.14619	-7.15098	-15.9667	-0.999471	-6.92533	-6.20085	-6.13057
258.121	-9.71836	-0.755078	-6.98926	-6.03555	-5.69531	-2.48457	-6.79727	-7.1999	-6.98398	-3.27715	-9.10459	-1.30234	-2.63032	-8.72686	-0.663281	-2.56528	-4.96025	-12.4568	-5.83994	-7.5544	-2.51294	-1.61831	-2.79805	-0.770361	-27.3512	-5.36436	-3.88769	-4.24785	-2.20259	-4.41787	-16.0404	-4.60898	-6.88379	-7.18477	-2.18232	-8.7127	-4.88242	0.540796	-0.536768	-0.740625	-1.73003	-0.638867	-4.47217	-5.6231	-15.4527	1.12968	-4.439	-7.31307	-8.9957
259.086	-11.0703	-1.20215	-6.721	-5.37119	-6.59551	-1.82334	-6.26484	-9.30068	-9.31533	-5.26934	-6.99717	-1.66973	-1.30425	-9.42822	0.283301	-2.66807	-4.56416	-12.2652	-7.97168	-9.0793	-3.14634	-2.86563	-3.41523	1.14932	-24.6023	-6.33223	-5.10811	-5.12129	-2.34133	-4.24941	-15.8945	-4.60933	-8.57236	-7.86914	-1.32876	-8.95215	-5.13394	1.01067	-1.34434	-1.22148	-0.621973	-0.693945	-6.76475	-3.68403	-13.0087	0.424154	-3.01827	-6.04797	-10.1319
260.05	-11.0832	-2.2085	-5.429	-5.0501	-7.07441	-2.27847	-7.6043	-10.4991	-11.2842	-6.06753	-7.26269	-3.78721	-0.858008	-9.72588	-1.29053	-3.51914	-4.05898	-13.8822	-7.68115	-9.19541	-3.27559	-3.81377	-3.96533	1.71826	-25.3566	-9.02803	-5.02187	-8.52793	-3.41418	-5.30205	-18.475	-5.33608	-10.3994	-10.6148	-0.499561	-9.08633	-5.36665	1.27869	-1.7606	-2.58369	0.124512	-1.79277	-9.03154	-2.44585	-8.95597	-2.9519	-2.66569	-2.70561	-9.32666
261.014	-9.76719	-4.20791	-3.04365	-5.35391	-7.25664	-4.24116	-11.6752	-10.839	-13.2997	-5.61445	-10.8197	-8.42178	-1.5646	-9.83916	-6.27949	-5.53281	-3.80879	-15.908	-6.1249	-8.5333	-2.83857	-4.52212	-4.58828	0.583789	-27.6707	-12.035	-4.26543	-12.5592	-4.80315	-6.97393	-22.0791	-6.35625	-12.0745	-14.2242	0.184619	-9.33477	-5.68647	1.24617	-1.78926	-5.27578	0.426953	-4.43174	-11.6788	-2.03633	-5.59318	-6.43355	-2.93221	-0.03243	-7.47207
261.978	-8.50654	-5.18428	-1.76523	-5.31514	-7.36299	-5.6022	-14.6754	-11.1448	-14.0538	-5.0085	-13.1021	-11.7875	-2.03496	-9.58584	-9.64297	-6.50781	-4.16953	-15.6238	-4.9166	-7.9626	-2.33042	-4.88926	-5.01836	-0.744043	-27.4383	-12.8064	-3.68496	-13.8666	-5.46357	-8.15273	-23.5055	-6.84531	-12.8752	-16.1781	0.641357	-9.71328	-5.79839	1.27751	-1.59546	-7.44932	0.398926	-6.50283	-13.1607	-2.08311	-4.44694	-8.38969	-3.68127	0.16508	-5.75527
262.943	-7.58379	-3.55518	-2.67646	-4.26016	-7.46201	-5.61631	-15.7398	-11.7534	-11.4314	-4.18535	-12.0211	-13.3909	-1.76279	-8.55527	-9.1085	-4.37397	-5.75527	-7.49961	-2.97246	-7.43662	-1.78789	-4.40674	-4.33945	-1.09067	-15.8141	-7.2835	-3.25898	-7.68516	-4.12239	-8.19746	-17.4205	-5.67681	-11.1732	-11.9492	1.67476	-9.17812	-5.19019	1.95183	-0.812744	-7.51367	0.175391	-5.78193	-10.9936	-2.56504	-5.37899	-8.38533	-4.82035	-2.24255	-3.26602
263.907	-6.60264	-1.41143	-4.29121	-3.03418	-7.38652	-5.13047	-15.5801	-12.1435	-8.36182	-3.29443	-10.1127	-13.3979	-1.33506	-7.23877	-7.4669	-1.98062	-6.75908	-2.14004	-2.14141	-6.72598	-1.18989	-3.3084	-2.86045	-0.711719	-9.40117	-3.32637	-2.64307	-3.30527	-3.31729	-8.06758	-14.0049	-4.91313	-9.75576	-9.71328	1.7459	-9.21758	-4.00156	3.02961	0.358252	-5.88545	-0.0661133	-3.10869	-6.32881	-3.15884	-5.42847	-8.16764	-5.3984	-4.2946	-1.44492
264.871	-4.96348	0.163477	-5.60967	-2.07549	-6.79375	-4.5209	-14.0729	-11.7031	-6.67481	-2.27456	-8.79238	-11.1118	-1.11909	-5.65918	-6.2459	-1.37988	-7.02373	-0.895312	-3.55771	-5.99756	-0.884131	-2.50664	-2.25361	-0.750977	-13.4223	-1.91064	-1.49307	-1.69043	-3.64807	-7.60625	-15.9621	-5.0938	-8.7665	-11.9473	-0.122168	-11.2275	-2.96553	3.59155	1.00879	-4.01963	-0.514941	-1.1832	-2.84551	-3.54912	-3.51831	-7.9967	-5.35124	-6.51322	-0.533594
265.835	-2.15742	0.979297	-6.41182	-1.56445	-5.39522	-3.82241	-10.7828	-9.99209	-7.24443	-0.977148	-8.63818	-5.47949	-1.34126	-3.61924	-5.90234	-3.79761	-6.73721	-2.35918	-5.92295	-5.06299	-1.16514	-2.68403	-4.18896	-2.23511	-21.9898	-2.01172	-0.234082	-1.85273	-4.43965	-7.03008	-20.2619	-5.61768	-8.10156	-15.8797	-2.79956	-13.6006	-2.52837	2.82026	0.338623	-1.68603	-1.60957	-1.88623	-2.29893	-3.86021	-1.34342	-7.5083	-4.79386	-8.12138	-0.291797
266.8	0.7125	0.960449	-6.71523	-1.21084	-3.80957	-3.14439	-6.86387	-7.91064	-8.57178	0.214062	-8.76504	0.867773	-1.54644	-1.68311	-5.98848	-6.8521	-6.05898	-5.16641	-7.59785	-3.51231	-1.82446	-3.30952	-7.22627	-4.30874	-27.5816	-2.43574	0.571094	-2.79414	-4.81689	-6.62656	-22.9717	-5.63198	-7.72031	-17.8215	-4.89346	-14.1135	-2.40908	1.41921	-0.980225	0.37002	-2.97148	-3.7582	-3.64922	-3.952	-0.927409	-6.07967	-3.64807	-8.2122	-0.441016
267.764	1.62998	-0.656836	-6.51992	-0.539062	-3.04727	-2.68618	-4.04473	-7.06855	-8.62588	0.500781	-8.08555	3.97315	-0.90625	-0.931445	-6.10898	-7.02895	-4.92998	-8.85684	-7.57891	-0.888672	-2.67583	-3.42383	-8.83457	-5.50332	-25.5578	-2.54316	0.62168	-4.14062	-4.24373	-6.53682	-21.6186	-4.51934	-7.62354	-15.3086	-5.61333	-11.1982	-2.18603	0.597656	-1.83496	0.403418	-4.02363	-4.12891	-5.53525	-3.45142	-2.84106	-3.6877	-1.96456	-6.70801	-0.784961
268.728	-0.247754	-4.68623	-5.93096	0.512793	-3.46865	-2.56426	-2.83223	-8.10596	-7.28711	-0.527637	-6.71738	2.90029	0.843945	-1.89365	-6.51269	-3.69355	-3.38389	-12.9713	-5.95322	2.60439	-3.92285	-2.81655	-8.52666	-5.57925	-16.4355	-2.25664	0.0289063	-5.62559	-2.80669	-6.69053	-16.5475	-2.42891	-7.66025	-8.74023	-5.0144	-5.19453	-1.89629	0.580395	-2.08101	-2.59287	-4.81162	-2.33789	-8.27119	-2.20425	-5.57796	-1.46737	-0.311564	-4.70199	-1.26719
269.692	-2.07246	-8.07236	-5.86328	0.815918	-4.23135	-2.72739	-2.56621	-8.84941	-6.38516	-1.46352	-5.61055	0.887012	2.00562	-3.1375	-6.98457	-0.439697	-2.66621	-14.6777	-4.61553	4.36299	-5.02134	-2.02627	-7.44365	-5.07808	-9.39609	-1.81533	-0.742578	-5.60254	-1.58662	-6.92744	-13.141	-1.38442	-7.27666	-4.56055	-4.14248	-0.906445	-1.50444	0.919751	-1.98291	-6.34756	-5.29951	0.0166016	-10.8432	-0.864355	-6.61996	-0.964722	0.572754	-3.67175	-2.27002
270.656	-1.19844	-8.12529	-7.09834	-1.05547	-5.13613	-3.32427	-2.80684	-6.89307	-7.37725	-1.07368	-4.60137	-0.233398	0.951416	-3.46514	-7.26641	0.742139	-4.32334	-12.7912	-4.2874	1.29287	-4.90645	-1.73213	-7.05605	-4.51465	-7.08555	-1.18184	-2.95107	-2.27715	-0.470313	-8.40127	-15.1018	-3.3374	-6.09551	-6.98281	-2.35615	0.249805	-0.696533	1.03213	-1.76445	-7.17598	-5.19189	0.694824	-11.3132	-0.271436	-2.76978	-4.86076	0.256714	-4.39197	-6.64326
271.621	1.35352	-5.94277	-8.97568	-4.10791	-5.904	-4.10923	-3.30898	-3.32695	-9.37275	0.18877	-3.76924	-0.679102	-1.4167	-3.17305	-7.29893	0.50625	-6.09502	-10.4305	-4.25039	-1.25918	-3.14014	-2.08623	-8.12314	-3.85469	-7.17383	-1.07861	-4.65166	0.401367	0.167432	-9.27354	-16.7063	-5.00171	-5.44355	-9.75	-1.1356	-0.108203	0.840723	0.635571	-1.47554	-4.32773	-4.53809	-1.17871	-9.31289	-0.73457	-0.86971	-7.39351	-0.408895	-5.26762	-9.59521
272.585	2.9335	-4.06973	-9.98018	-5.91387	-5.74424	-4.48731	-3.75898	-1.00937	-10.2655	1.20371	-3.75156	-1.04717	-2.95469	-3.10566	-6.95352	0.120264	-7.50381	-7.70566	-4.64629	-1.36514	-1.62676	-2.61475	-8.52793	-3.45298	-10.5078	-2.00244	-4.91006	1.21211	-0.0280518	-8.47559	-15.8977	-5.1874	-5.97578	-11.0926	-1.07505	-2.52051	1.82954	0.52395	-1.17285	-1.4706	-3.68994	-2.72764	-7.14697	-1.30508	-2.33382	-7.76233	-2.01054	-6.99418	-8.8585
273.549	1.68203	-3.73965	-8.98193	-4.73848	-3.18545	-3.90469	-3.92969	-2.03086	-8.29688	1.51445	-6.22842	-1.70234	-2.35405	-4.22471	-5.71123	-0.131006	-8.48633	-4.94746	-5.26182	0.611914	-1.21118	-3.53623	-7.32842	-3.8437	-16.1809	-3.74072	-3.97969	0.333398	-0.901538	-6.35977	-13.0322	-4.11728	-7.47256	-11.1168	-2.03174	-6.41992	1.45527	1.30894	-0.786377	0.4375	-2.44248	-3.04189	-5.50371	-1.75991	-5.47917	-6.91235	-3.82206	-8.70536	-5.05137
274.513	-1.02734	-4.24111	-7.16602	-2.17109	0.0751953	-2.95156	-4.28945	-4.7499	-5.23096	1.29844	-9.58076	-2.55205	-0.705518	-5.75899	-4.30947	-0.355811	-9.16416	-2.99883	-5.52353	2.73418	-1.56982	-4.64575	-5.20479	-4.73066	-21.5922	-5.5375	-3.01104	-1.18418	-1.88166	-4.3918	-10.1385	-2.99009	-9.07607	-11.0898	-3.34849	-10.1383	0.108008	2.50308	-0.486035	1.36719	-1.21562	-2.59815	-4.43652	-2.26514	-8.43131	-5.941	-4.92415	-9.11637	-0.952734
275.478	-2.65557	-4.1542	-6.47236	-0.778223	1.07978	-2.52549	-5.57227	-6.18408	-3.9373	0.912305	-10.4761	-3.2206	0.219873	-5.99941	-3.91152	-0.584619	-9.55469	-2.91504	-4.19893	3.09971	-1.90234	-5.3147	-3.27061	-5.31455	-23.3488	-6.6331	-3.20996	-2.38652	-2.47769	-4.1252	-9.00098	-3.07407	-9.97031	-12.3305	-4.72451	-11.8094	-1.26728	3.07842	-0.578272	1.35156	-0.81875	-2.12617	-3.68369	-3.14624	-10.2594	-5.38196	-4.77515	-7.33932	1.01309
276.442	-2.45811	-2.95674	-7.23516	-0.963867	-0.874316	-2.70742	-7.87969	-5.50371	-4.89209	0.4875	-7.61084	-3.40645	0.132471	-4.17363	-4.67207	-0.668506	-9.4415	-4.74727	-0.47207	1.50137	-1.7272	-5.04936	-1.80723	-5.07373	-19.7305	-6.73555	-4.70996	-3.01367	-2.63144	-5.79541	-9.47109	-4.55264	-9.88818	-14.7285	-6.28755	-10.7682	-2.1375	2.48003	-1.21387	0.386523	-1.66367	-1.7666	-2.80107	-4.63911	-10.849	-5.08968	-3.50325	-3.79391	0.829297
277.406	-1.30664	-1.3917	-8.07978	-1.71728	-3.86045	-3.20938	-9.97441	-3.89356	-6.67725	0.0668945	-3.2667	-3.18643	-0.325439	-1.59795	-5.84531	-0.766553	-8.64981	-4.91191	1.79072	0.387012	-1.04888	-3.9229	-0.678125	-3.98892	-15.6981	-5.99443	-5.34395	-2.90723	-2.38257	-6.75723	-9.31719	-5.25879	-8.84092	-14.8168	-6.36499	-9.17598	-2.46523	0.91001	-2.25102	-1.24863	-3.47891	-1.40088	-1.75283	-6.46807	-10.098	-4.41842	-2.23377	-1.71285	0.329981
278.37	-0.901856	-0.912598	-7.30605	-1.93897	-5.51475	-3.99473	-10.5633	-3.39853	-7.89805	-0.533301	-1.29707	-3.0832	-0.386572	-0.687012	-6.86611	-1.50869	-7.1918	-3.91797	-1.09727	-0.617578	-0.596533	-3.45615	-0.0385742	-2.80742	-15.8734	-4.81719	-4.47344	-2.93301	-1.16018	-6.95283	-10.1939	-4.93604	-6.68525	-12.6762	-3.08755	-8.58555	-2.67544	0.11272	-2.76885	-1.86543	-4.36953	-1.15352	-2.02285	-6.50327	-6.99471	-3.15011	-0.649495	-3.31816	-2.50654
279.335	-2.37227	-2.32979	-4.79024	-1.90146	-6.06445	-5.79038	-10.1803	-4.94522	-9.38623	-1.7147	-3.14375	-3.75039	-0.0546387	-2.69297	-8.52178	-3.82017	-6.03779	-2.60215	-4.95879	-1.34893	-0.324756	-4.39487	-0.44043	-1.34102	-17.8227	-3.69053	-3.64619	-2.90352	-0.0511719	-6.85293	-11.382	-4.31895	-4.72373	-10.3988	0.396777	-8.24082	-3.15757	0.481519	-2.85259	-0.369238	-4.33574	-1.20918	-5.93789	-2.6417	-4.4668	-2.231	0.216146	-5.08386	-5.51953
280.299	-3.06094	-3.48223	-2.77422	-1.72158	-6.14922	-6.7477	-9.37988	-6.08984	-9.96582	-2.69482	-4.82461	-4.27588	0.146533	-4.1374	-9.36338	-5.15747	-5.72959	-0.718359	-6.93838	-1.37822	-0.381201	-5.30356	-1.01455	-0.139795	-19.2645	-2.50644	-3.8042	-2.30879	0.214356	-6.62432	-12.1184	-3.61143	-3.58213	-8.78594	2.08975	-7.28066	-3.3708	0.995239	-2.59404	0.675977	-3.81514	-1.44502	-9.14072	0.551514	-3.24577	-2.09522	-0.118612	-6.23613	-7.08467
281.263	-1.25342	-3.81475	-2.46025	-1.73574	-5.88027	-5.81895	-8.74141	-6.08574	-9.22773	-3.41397	-5.54678	-4.23281	-0.398975	-3.84902	-8.60019	-4.20381	-6.69736	2.09375	-6.03232	-0.386426	-1.19585	-5.54238	-1.69307	0.413965	-19.7422	-1.07842	-5.50391	-0.893359	-0.74082	-6.42305	-12.4297	-2.77593	-3.59785	-8.38555	1.0831	-5.40469	-2.96563	1.28215	-1.827	-0.705371	-2.64502	-2.04746	-9.61533	0.521533	-3.14209	-2.52889	-1.43868	-6.8149	-6.66533
282.227	1.45303	-3.74307	-3.59512	-1.92441	-5.58252	-3.85713	-8.42246	-5.51426	-7.78271	-3.97524	-5.85098	-4.31006	-1.33447	-2.69414	-7.07149	-1.9605	-8.20654	4.10879	-4.06846	0.62793	-2.5792	-5.20645	-2.40137	0.376709	-20.7098	-0.35625	-7.76621	0.417383	-2.21526	-6.0458	-12.3885	-2.26597	-4.44248	-8.76914	-1.0771	-3.55059	-2.07222	1.31138	-0.703125	-3.97979	-1.0751	-2.94756	-7.67773	-2.27891	-3.43018	-2.88582	-3.07528	-7.20284	-5.33408
283.192	2.05273	-3.72607	-5.22578	-1.81143	-5.60098	-2.30674	-7.92773	-5.14365	-6.11104	-4.31768	-6.14678	-5.69268	-1.64263	-1.94697	-6.08574	-0.108545	-8.76719	3.02695	-2.81875	0.345898	-3.78589	-4.78481	-2.84766	0.130322	-23.1996	-1.87529	-9.17158	0.579297	-3.46231	-4.71445	-11.1164	-2.77983	-5.85303	-8.31016	-2.348	-2.60117	-1.1168	1.19229	0.354785	-6.73848	0.215039	-3.77852	-4.89238	-5.4582	-3.2229	-2.5094	-4.7168	-7.93168	-3.7083
284.156	-0.998828	-3.72773	-6.62617	-0.814453	-5.93311	-1.70601	-6.42051	-5.09004	-3.85547	-4.20991	-6.16318	-8.99863	-0.53999	-1.94287	-6.07188	0.751367	-7.71533	-1.26191	-1.94951	-1.33936	-3.98857	-4.79175	-2.60322	0.0666016	-26.2844	-5.9167	-9.36758	-0.292578	-4.48984	-1.89863	-7.59941	-4.42134	-7.79971	-5.77578	-2.41406	-2.26231	-0.432178	1.02085	0.980371	-6.26445	0.417773	-4.09238	-2.60664	-6.51206	-2.18376	-1.22746	-6.44214	-9.09924	-1.19121
285.12	-6.78701	-3.62109	-7.52022	1.00996	-6.33037	-1.87969	-3.79688	-5.15605	-1.06943	-3.62515	-5.69395	-13.4862	1.75449	-2.38164	-6.69902	0.778662	-7.44941	-5.16191	-1.81689	-2.86211	-2.71284	-5.55039	-1.24551	0.255811	-29.132	-9.13516	-9.26758	-1.09199	-4.91814	0.244434	-4.77461	-5.75049	-8.76719	-4.52226	-2.40923	-2.03574	0.0794922	0.740015	1.16504	-0.799414	-1.25273	-3.6168	-0.763672	-4.33281	-1.6849	0.282349	-6.97494	-9.00163	0.304492
286.084	-9.49248	-3.7584	-7.95986	1.6958	-6.17441	-2.26743	-2.28145	-5.23984	-0.50625	-3.30552	-5.61728	-14.8582	2.58027	-2.61846	-6.8292	0.287109	-11.1197	-6.70176	-3.26924	-3.40137	-1.9832	-5.98813	-0.908789	0.134033	-33.1199	-9.02725	-9.17715	-1.52695	-3.92949	-0.267383	-5.21836	-5.66763	-6.67539	-8.43516	-3.29321	-1.88691	-0.2979	0.42605	0.672119	2.38916	-2.03223	-3.82842	-0.219824	-3.52046	-2.88135	3.29179	-5.02063	-5.73613	-1.50391
287.048	-6.38848	-4.81729	-8.66065	-0.090625	-5.18867	-3.4501	-2.39785	-5.45264	-4.99131	-3.72393	-7.19307	-10.4077	0.411426	-2.86758	-6.25312	-1.79326	-16.8612	-6.60215	-5.77432	-3.22148	-1.78921	-5.9355	-1.63486	-0.189648	-37.1273	-6.77734	-9.1707	-1.59219	-2.1166	-2.45537	-7.7834	-4.70625	-2.90498	-15.4301	-4.63369	-1.79805	-2.26494	-0.00505371	-0.945752	3.29893	-0.801074	-5.10508	-0.988769	-5.28984	-4.79216	5.23918	-2.83899	-2.67875	-5.34033
288.013	-3.52197	-5.59541	-8.59629	-1.7085	-4.16533	-4.36401	-3.21113	-5.73232	-8.88809	-4.01792	-8.1958	-6.15928	-1.6084	-2.9501	-5.6373	-3.4126	-19.7554	-6.51641	-8.10381	-2.88896	-1.89233	-5.56592	-2.80303	-0.604297	-37.9121	-5.2665	-9.53818	-1.19785	-1.00718	-3.96855	-9.81504	-4.19385	-1.1125	-20.3305	-5.29126	-1.79883	-4.3314	-0.295703	-2.69019	2.68945	0.738965	-6.39004	-2.40039	-7.19771	-6.78304	4.11727	-1.72262	-1.97201	-8.07783
288.977	-3.63818	-5.63926	-6.52949	-2.03848	-3.21611	-4.45366	-4.88926	-6.15605	-9.65371	-3.73267	-7.15234	-4.64648	-2.1436	-2.61846	-5.16563	-3.51982	-15.7791	-6.53184	-10.3646	-2.21299	-2.16411	-4.77422	-4.22441	-1.08286	-30.6723	-5.91894	-11.4304	1.29023	-1.63975	-3.51699	-9.96641	-5.02129	-4.29258	-20.1527	-4.23545	-1.25293	-5.46587	-0.159644	-3.86484	0.284668	1.5499	-6.96758	-4.27471	-7.36875	-8.41121	-0.884644	-1.92615	-4.21224	-8.05713
289.941	-6.2707	-5.04102	-3.13799	-1.31211	-2.48584	-3.89028	-7.23906	-6.71504	-7.85185	-3.01885	-4.65205	-5.53945	-1.43935	-2.06289	-4.91465	-2.40772	-9.05918	-6.66699	-12.035	-1.49395	-2.51948	-3.46714	-5.74531	-1.55181	-20.5473	-7.34551	-13.3042	3.87461	-2.94827	-2.22383	-9.21738	-6.23648	-9.15879	-17.4258	-2.52407	-0.838086	-5.29043	0.533838	-4.21025	-3.94023	1.39414	-6.51807	-6.45049	-5.1356	-9.17643	-6.38163	-2.50248	-7.16858	-6.67305
290.905	-9.17842	-4.13027	-0.528223	-0.46582	-2.25977	-3.26704	-9.59902	-7.30811	-5.75352	-2.38745	-2.63213	-7.03467	-0.566553	-1.78506	-4.96553	-1.14775	-5.61514	-7.3418	-12.2409	-1.06738	-2.91479	-2.12212	-6.85254	-1.8437	-15.3176	-7.48975	-12.5225	3.04336	-3.38335	-1.66182	-9.46543	-6.41118	-11.1717	-16.1313	-1.77705	-2.1541	-4.34722	1.42839	-4.09653	-8.05664	0.69375	-5.32393	-8.3084	-1.93218	-8.54793	-8.52791	-2.43046	-8.62626	-5.95811
291.87	-10.235	-3.09043	-1.04522	-0.419141	-2.91768	-3.14243	-11.3475	-7.8834	-5.69512	-2.33315	-3.12998	-7.46065	-0.570361	-2.33584	-5.50762	-0.770166	-6.73418	-9.03789	-10.8189	-0.990527	-3.44624	-1.80649	-6.64971	-1.68799	-17.0566	-6.01357	-8.38105	-2.3709	-2.65625	-2.15674	-11.5287	-5.27935	-9.66221	-17.4406	-2.404	-6.00996	-3.64819	1.79143	-4.37441	-8.50264	-0.0283203	-3.87461	-8.95176	-0.583399	-6.53467	-7.02661	-1.66366	-8.55823	-6.39902
292.834	-8.92119	-1.746	-6.32197	-1.58096	-4.91113	-3.71323	-12.4482	-8.60264	-8.87764	-3.0751	-7.34355	-6.54746	-1.85449	-4.1459	-6.9459	-1.6522	-9.8207	-11.3688	-9.14785	-1.73535	-4.46221	-3.27905	-4.48516	-0.813135	-23.0371	-4.67402	-3.83984	-9.32734	-1.66585	-3.43086	-14.0441	-3.99487	-6.79258	-19.7703	-3.57949	-10.4846	-3.35317	1.2645	-5.63633	-3.48076	-1.00391	-1.88115	-8.22168	-2.3814	-4.62695	-5.29818	-1.17647	-7.97624	-7.5207
293.798	-7.87822	-1.18496	-9.42422	-2.37324	-6.48643	-4.26807	-13.5801	-8.99307	-10.2381	-3.82119	-10.3635	-5.86719	-2.74248	-5.62129	-7.73242	-2.28535	-11.4535	-13.3562	-8.83135	-4.13203	-5.2437	-4.58652	-3.32852	-0.673926	-29.3211	-5.79561	-2.74297	-13.7041	-1.55142	-5.19355	-14.4352	-3.971	-4.73506	-20.2711	-4.12524	-12.6603	-3.50112	0.652319	-6.38843	0.621582	-2.17578	-1.13311	-7.59092	-3.92847	-3.70361	-5.07267	-1.79761	-7.30758	-8.6083
294.762	-6.90313	-1.63018	-8.4377	-1.89297	-7.86992	-4.93374	-15.4518	-8.59873	-7.62285	-4.78062	-11.7296	-5.1916	-2.67681	-6.51484	-6.99014	-2.21016	-10.6315	-13.9121	-10.1343	-9.14902	-5.5187	-5.19668	-4.69072	-2.28364	-34.3664	-10.5087	-6.25938	-14.2844	-2.62063	-7.69873	-10.1979	-5.479	-2.62246	-16.5539	-3.49673	-11.1225	-4.3727	-0.024707	-6.07109	1.94355	-3.7124	-2.98936	-7.18935	-3.8207	-3.98275	-6.00537	-3.22819	-6.72514	-9.51065
295.726	-6.30625	-2.61797	-6.82314	-1.68584	-8.75498	-5.50918	-16.9107	-8.22451	-4.8377	-5.61401	-12.3773	-4.87852	-2.63374	-7.29033	-6.26211	-2.2228	-9.82988	-14.5687	-10.8313	-12.6977	-5.49536	-5.36792	-7.28994	-4.66919	-38.7383	-13.5182	-9.12734	-14.3041	-3.47898	-9.38799	-7.7416	-6.81235	-1.90342	-14.0094	-3.07847	-9.3875	-5.60127	-0.625	-5.10786	1.48975	-5.39092	-6.08174	-7.15674	-3.05557	-5.23177	-6.95125	-4.52836	-6.23124	-9.64199
296.691	-6.07637	-4.06455	-6.43975	-2.98027	-8.35225	-5.8126	-16.7744	-8.18555	-4.20586	-5.91475	-12.3881	-5.02441	-3.30801	-8.21836	-6.55645	-2.93032	-9.0499	-15.5506	-8.87549	-13.3298	-5.38452	-5.3687	-9.30967	-6.45742	-41.0426	-12.2995	-10.1888	-13.875	-3.61262	-9.13457	-8.40527	-7.71792	-3.3542	-13.1656	-3.0331	-6.78184	-6.64038	-0.897363	-3.97275	0.63418	-6.82529	-8.49023	-7.57275	-2.8875	-7.95068	-7.35942	-5.3595	-5.05172	-7.44199
297.655	-6.03682	-5.82432	-7.59531	-5.9919	-6.31836	-5.71943	-14.458	-8.43652	-6.18535	-5.48979	-11.5678	-5.47041	-4.82881	-9.21387	-8.0083	-4.41802	-8.12803	-15.8373	-5.80059	-11.8517	-5.22871	-5.28794	-9.28809	-6.56528	-40.8988	-8.48408	-9.6833	-12.7248	-3.31702	-7.71768	-10.5373	-7.9814	-5.72734	-12.8754	-3.12549	-3.83652	-7.3249	-0.240308	-2.42969	0.13125	-7.91836	-8.72754	-8.61338	-4.48555	-10.5918	-7.4469	-5.78117	-3.92456	-4.1082
298.619	-6.19834	-7.21299	-9.15869	-9.05381	-4.06807	-5.26001	-10.99	-8.82676	-8.91211	-4.78833	-10.3055	-5.95772	-6.39834	-9.70225	-9.4957	-5.84512	-7.08447	-14.3699	-4.75439	-9.33731	-4.99072	-5.05791	-7.96084	-5.54732	-39.0023	-4.69248	-7.89824	-10.6234	-3.16291	-6.61709	-12.7619	-7.26631	-7.71934	-12.3668	-3.15112	-2.1293	-7.54473	0.850244	-0.832129	-0.172754	-8.51846	-7.53682	-9.93643	-6.95122	-11.5158	-7.76485	-5.9165	-4.24455	-1.88955
299.584	-7.14346	-7.10049	-9.66924	-9.37129	-4.43037	-4.39273	-7.99414	-9.42676	-9.65185	-4.75239	-9.37461	-6.45791	-6.91934	-8.68145	-9.22656	-5.83149	-6.14307	-11.0559	-7.75557	-6.20137	-4.56016	-4.53618	-7.39492	-4.92642	-36.6547	-2.26348	-4.94229	-7.63262	-3.49932	-6.72783	-15.2627	-5.43096	-9.15811	-12.018	-3.13398	-2.94863	-6.87842	0.888379	-0.2625	-0.940137	-8.15078	-7.05977	-10.8507	-8.03755	-10.6883	-8.5247	-5.83634	-6.39225	-2.13965
300.548	-9.76768	-4.85371	-8.95723	-5.63779	-9.06279	-2.80664	-5.46016	-10.5857	-7.70859	-5.9271	-8.88262	-7.33301	-6.27285	-5.40381	-6.41016	-3.74414	-5.77315	-7.07168	-13.8434	-3.05313	-3.75732	-3.63638	-7.87685	-4.88086	-35.4434	-1.49102	-1.57734	-4.5627	-4.21802	-7.8584	-18.25	-3.0564	-10.335	-12.716	-3.29585	-6.06543	-4.78613	-0.661621	-1.11182	-2.49521	-6.31904	-7.74424	-11.2826	-7.36675	-9.48649	-9.11072	-5.68661	-8.691	-4.68926
301.512	-11.1499	-3.08994	-8.12734	-2.95068	-12.1621	-1.85459	-4.14375	-11.3241	-6.05947	-6.49282	-9.01328	-7.67432	-4.99507	-3.03018	-4.30371	-2.10327	-6.97432	-5.58379	-16.8183	-2.1249	-3.18887	-2.68594	-8.81084	-5.03701	-37.6012	-2.39336	-0.584961	-3.86387	-4.48577	-8.21543	-19.9975	-2.28936	-11.1329	-15.4039	-4.09951	-8.38828	-2.92104	-2.3491	-2.37998	-4.08408	-4.57266	-8.4915	-11.6386	-6.09048	-9.21012	-8.62264	-5.61479	-9.16528	-7.3373
302.476	-9.86768	-2.8127	-7.74893	-4.0833	-11.1278	-2.71313	-5.61543	-11.5106	-6.0668	-5.35513	-10.9893	-6.65869	-2.33091	-3.1332	-4.37266	-1.8562	-11.9106	-7.93594	-12.5592	-5.78662	-3.41362	-1.59497	-9.98506	-5.03628	-44.6371	-6.68594	-3.98174	-7.62266	-3.56663	-6.26611	-18.1059	-4.60635	-9.8917	-22.832	-6.84097	-8.70723	-2.94375	-3.04062	-3.32354	-5.03848	-4.20176	-8.17754	-12.1934	-4.73389	-10.0391	-6.35758	-5.73763	-6.97766	-10.4603
303.44	-7.38672	-3.54141	-7.73027	-6.91602	-8.17568	-4.33638	-8.49922	-11.346	-7.01269	-3.62383	-13.7056	-5.43027	0.546289	-4.70156	-5.73857	-2.50689	-15.5116	-10.0109	-8.72393	-8.7835	-4.33437	-0.201367	-11.2675	-4.75185	-50.5734	-10.1061	-7.11826	-10.7654	-2.80427	-4.68398	-16.0889	-6.61313	-9.19961	-27.6914	-8.58198	-8.48652	-4.7583	-2.72275	-3.88066	-5.20908	-5.0332	-6.62334	-12.7355	-3.10459	-11.0508	-5.02352	-5.51603	-5.38127	-12.5907
304.405	-5.17432	-4.60908	-7.675	-8.72734	-5.72129	-5.34717	-10.7848	-10.8318	-7.80869	-2.53647	-15.485	-5.17637	2.23198	-6.37598	-7.21768	-3.41226	-15.7432	-10.4916	-7.39561	-9.64531	-5.21582	0.270996	-11.5594	-4.46035	-54.1023	-11.1168	-9.06289	-11.6025	-2.60373	-4.28555	-14.5602	-7.16758	-10.3057	-26.6711	-7.97832	-7.50625	-5.95249	-1.92317	-4.18008	-5.01865	-5.89307	-5.20303	-12.9957	-2.17588	-12.7476	-5.16471	-4.53809	-4.92147	-12.9335
305.369	-3.45225	-6.19268	-7.07441	-7.47998	-4.6707	-4.6439	-10.9533	-9.45488	-7.86055	-2.95269	-15.2727	-7.47197	1.48643	-7.92842	-8.4998	-4.73286	-13.5524	-9.89355	-8.0249	-8.80771	-5.95107	-1.74126	-10.0223	-4.62324	-55.482	-10.377	-9.89658	-10.7967	-2.83572	-4.80957	-13.5846	-6.71992	-12.5824	-21.4731	-5.71309	-6.20762	-4.99302	-0.361646	-4.45713	-4.88018	-6.61924	-4.88389	-13.5531	-3.31885	-14.2311	-6.22831	-3.23812	-5.08948	-11.9493
306.333	-2.37109	-7.7833	-6.33018	-4.72139	-4.66777	-3.09209	-10.0838	-7.79629	-7.44844	-4.18838	-13.7042	-10.6742	-0.597949	-9.09795	-9.49531	-6.00713	-11.2102	-9.47441	-8.98496	-7.42354	-6.57749	-5.2186	-7.49375	-5.08306	-55.3492	-9.50947	-9.97148	-10.0236	-3.14951	-5.52393	-13.0941	-6.42363	-14.4513	-16.0504	-3.39429	-5.42168	-2.86768	1.43071	-4.66435	-4.82139	-7.27725	-5.41904	-14.1465	-5.70474	-14.1424	-7.92871	-1.97941	-5.47835	-10.6631
307.297	-2.36279	-8.13223	-6.25957	-3.41777	-5.27715	-2.32202	-10.3793	-6.95947	-7.01123	-5.02104	-11.6153	-11.1703	-2.03467	-9.13203	-9.95918	-6.11221	-10.4812	-10.018	-8.67812	-6.09453	-7.01523	-7.58565	-5.41572	-5.21401	-52.991	-9.87373	-9.22354	-10.6617	-3.24038	-5.64092	-12.9818	-7.34805	-14.0703	-13.2086	-2.25703	-5.65527	-1.73682	2.22812	-4.43882	-4.55664	-7.72324	-5.90947	-13.581	-7.11895	-11.8423	-10.2532	-0.824056	-5.97253	-9.71035
308.262	-3.53965	-6.65254	-6.87979	-3.85498	-6.67119	-2.44658	-12.1109	-6.971	-6.35313	-5.35708	-8.46875	-7.78955	-2.67173	-7.50557	-9.67285	-4.54805	-11.3689	-11.19	-6.59531	-4.55449	-7.17158	-7.8061	-3.9957	-4.67612	-46.8871	-11.5059	-7.28506	-12.7242	-3.03386	-4.85527	-12.9512	-9.64019	-10.6845	-12.6238	-2.31992	-6.65879	-2.4021	1.4835	-3.47056	-3.85684	-7.77529	-5.92441	-11.0578	-6.62754	-8.23649	-12.5683	0.00524902	-6.31217	-8.87891
309.226	-4.99316	-5.09297	-7.52168	-4.66426	-7.84795	-2.84878	-13.5445	-7.35195	-5.64297	-5.28379	-5.55322	-4.17871	-2.85977	-5.62822	-8.99902	-2.86582	-11.92	-12.3424	-5.37803	-4.04053	-7.11216	-6.68931	-3.32676	-3.74741	-42.9992	-11.9281	-6.05947	-13.8375	-2.79641	-4.77412	-11.9412	-10.915	-9.10664	-12.3512	-2.48823	-7.94121	-4.12983	-0.188086	-2.1542	-2.875	-7.5959	-5.74209	-7.45186	-4.96157	-6.31657	-13.1946	-0.272013	-5.91073	-8.08955
310.19	-6.08936	-5.34355	-7.52393	-4.68887	-7.63389	-2.95371	-13.0357	-8.10684	-5.33262	-4.76045	-4.16934	-4.16699	-2.75967	-5.04971	-8.15664	-2.6749	-11.7511	-14.0102	-6.14199	-5.64815	-7.06836	-6.43779	-3.91406	-3.27207	-43.248	-8.95557	-6.95283	-12.4738	-2.14038	-6.46299	-5.98477	-9.79595	-11.8487	-12.7203	-3.11299	-11.05	-5.06548	-1.21245	-1.6313	-2.16338	-7.73633	-6.27246	-5.29131	-4.15957	-8.18376	-10.1121	-3.82402	-3.56071	-6.18535
311.154	-6.75859	-7.27705	-6.77656	-3.89219	-5.99385	-2.70303	-10.56	-9.19853	-5.35264	-3.771	-4.06973	-7.52217	-2.34961	-5.66084	-7.06934	-3.87461	-10.9454	-14.1729	-6.41475	-7.20195	-6.98848	-7.73379	-7.39229	-3.71201	-42.1242	-5.67383	-7.13545	-10.5647	-1.61765	-7.77168	-0.826562	-8.29976	-14.0546	-11.7516	-3.32349	-12.4934	-4.61226	-0.976807	-2.58174	-1.09375	-8.44072	-8.24639	-4.74434	-4.97627	-9.979	-7.47843	-6.36959	-1.84668	-4.59932
312.118	-7.29375	-8.65928	-6.4082	-3.25381	-4.88486	-2.87588	-7.94297	-9.51328	-4.6584	-2.73257	-4.45312	-9.89824	-1.97822	-5.58057	-6.07715	-4.69639	-9.88057	-12.5443	-5.2085	-8.21641	-6.75303	-8.7749	-9.67031	-3.70776	-38.3695	-4.4709	-5.07275	-9.63164	-1.78206	-7.8127	-1.2959	-7.64658	-13.8907	-9.49141	-2.70283	-10.6932	-3.87378	-0.697949	-3.2291	-0.379688	-8.77217	-9.56758	-4.53301	-5.34619	-11.9559	-5.99674	-7.16459	-1.55672	-5.03066
313.083	-8.81787	-8.8748	-8.18486	-3.49258	-5.76494	-4.85181	-5.3918	-8.45342	-1.99219	-1.67251	-6.76367	-9.95996	-2.07578	-3.72783	-5.3959	-4.61162	-8.95859	-9.72109	-2.71006	-8.79502	-6.52642	-9.10801	-9.16748	-2.6249	-33.1547	-6.12109	-0.765137	-10.3309	-2.7946	-6.64023	-8.85098	-8.2335	-11.3896	-6.79531	-1.34365	-5.8707	-3.17598	-1.0699	-2.89468	-1.12627	-8.6877	-9.74062	-5.20654	-4.5606	-13.7599	-5.44246	-6.67106	-2.24056	-8.10449
314.047	-10.5021	-8.38193	-10.8202	-4.29365	-7.71885	-7.39697	-3.70332	-6.75	1.01631	-0.851367	-9.66406	-8.6457	-2.37349	-1.27695	-5.19043	-3.9998	-8.38262	-6.76113	-0.603906	-8.85889	-6.34717	-8.97344	-6.89756	-1.03545	-29.7879	-8.19492	3.24795	-11.6467	-3.88523	-5.39414	-17.8439	-9.22827	-8.23711	-4.62539	-0.152002	-0.737109	-2.72041	-1.89543	-2.01201	-2.97461	-8.38086	-9.19795	-6.59004	-3.13359	-14.5773	-5.30705	-5.51152	-3.06559	-11.6854
315.011	-10.1799	-7.65693	-11.3361	-5.12744	-9.03057	-8.01953	-4.50449	-5.36865	1.4833	-0.76665	-10.0872	-7.08799	-2.26807	-0.219531	-5.76543	-3.30732	-8.23545	-3.69141	-0.847461	-7.65674	-6.05078	-8.75151	-4.79102	-0.0592773	-31.7883	-6.89375	4.22422	-12.3588	-4.00737	-5.19775	-21.3084	-9.56846	-5.5707	-3.21484	-0.312207	2.68926	-2.7145	-2.51392	-1.47173	-4.61191	-7.92695	-8.525	-7.70645	-1.93286	-13.3718	-5.27083	-3.67501	-3.52466	-13.2534
315.975	-6.67842	-6.70137	-8.28945	-5.89961	-9.09932	-5.65366	-8.68711	-4.49619	-1.72988	-1.6708	-6.56973	-5.42334	-1.48984	-1.30078	-7.32598	-2.58101	-8.43408	0.0142578	-3.61357	-4.83242	-5.39565	-8.6686	-4.05674	-0.516992	-39.2684	-1.40215	1.97852	-12.2852	-2.98467	-6.07041	-18.2863	-9.0875	-3.15586	-2.16328	-1.98555	4.68125	-3.28765	-2.40166	-1.94277	-5.01504	-7.23408	-7.99678	-7.69922	-1.41392	-10.0884	-5.24674	-1.18355	-3.53027	-12.4934
316.94	-1.90107	-5.67051	-3.78213	-6.27822	-8.33779	-1.76016	-14.0648	-4.03291	-6.75596	-2.95801	-1.18457	-3.75957	-0.350195	-3.30869	-9.16211	-1.87139	-8.32803	1.94238	-5.71826	-3.00742	-4.30845	-8.74736	-4.7875	-2.54634	-45.2473	1.89356	-0.687793	-11.4367	-2.22312	-6.96309	-15.1852	-8.61533	-1.76211	-1.77148	-2.89253	4.49395	-4.47432	-1.48877	-3.54082	-4.07119	-6.24883	-7.61152	-6.44365	-1.57212	-7.68913	-4.90039	-0.357341	-2.68473	-10.8645
317.904	-0.531055	-5.04463	-2.9957	-5.52305	-7.79297	0.175098	-15.6522	-3.89707	-9.37959	-3.26182	0.986816	-2.52588	0.368701	-3.51904	-9.69648	-1.3769	-6.82588	0.711914	-5.45713	-3.75088	-3.93857	-8.40811	-5.04951	-3.53496	-46.2	-0.555664	-3.58213	-8.14473	-2.33179	-7.69785	-13.3543	-8.28154	-2.00322	-2.0832	-1.22109	-0.330469	-5.49111	-0.84331	-4.07666	-3.33447	-5.64648	-7.06836	-5.64248	-2.32935	-7.37663	-4.10254	-3.29517	0.515544	-7.03057
318.868	-6.97774	-5.37119	-11.144	-1.44033	-8.20547	-1.95308	-9.0998	-5.34316	-7.23955	-1.31103	-4.00459	-1.40117	0.191992	0.520801	-8.16016	-1.51924	-4.65244	-1.58613	-3.6083	-5.42627	-5.2478	-6.96445	-4.03457	-2.37207	-42.5363	-5.3209	-5.7999	-3.96387	-2.78555	-7.88262	-11.6853	-7.84585	-2.7585	-1.79062	1.54102	-6.07246	-6.70049	-0.527539	-1.95884	-2.86553	-5.43896	-6.13896	-5.24297	-4.84351	-7.11296	-3.17497	-6.14136	3.07861	-2.56328
319.832	-11.6208	-5.45742	-16.8921	1.25791	-8.00332	-3.50786	-3.95019	-5.71621	-5.56279	0.121875	-7.52207	-0.997363	0.163574	3.47373	-6.3208	-1.39175	-3.34346	-3.17559	-1.77559	-6.15498	-6.28174	-5.59097	-2.98604	-1.02436	-36.9637	-8.37148	-6.4833	-1.67754	-2.99448	-7.30215	-9.74863	-7.28032	-3.10918	-0.486328	3.11128	-8.42285	-7.30771	-0.304077	-0.0866699	-2.27207	-5.35723	-5.00498	-4.96982	-6.74956	-5.861	-2.18107	-7.2347	3.34749	-0.208691
320.797	-11.6433	-5.17012	-16.9639	0.55625	-6.43389	-3.1937	-3.35449	-3.58359	-6.49199	0.00830078	-7.23428	-2.91397	0.685889	3.36982	-4.38457	-0.507715	-4.58115	-5.11758	-0.402734	-5.55351	-5.98926	-4.85625	-2.52178	-0.328418	-29.0598	-8.98047	-4.43369	-4.63828	-2.93652	-5.37412	-7.66426	-6.83413	-3.24648	1.28633	1.85884	-4.01035	-6.6958	-0.120532	-0.0138672	-1.34502	-5.65107	-3.66113	-4.87188	-6.76162	-3.83822	-1.24471	-6.59965	1.28296	-3.17432
321.761	-8.8749	-4.66563	-13.4721	-2.31973	-4.24971	-1.82407	-5.77871	-0.248535	-8.81123	-1.10361	-4.68613	-5.88242	1.39141	1.25088	-2.59209	0.633496	-6.46172	-6.36992	0.413867	-4.19932	-4.47651	-4.8189	-2.7668	-0.409912	-21.9992	-8.13887	-1.76768	-8.59805	-2.64785	-3.28545	-6.13867	-6.37363	-3.24815	3.21367	-0.268213	1.86387	-5.03247	0.00178223	-1.72822	-0.218066	-6.25781	-2.26787	-5.02764	-5.02793	-2.34473	-0.623291	-5.45671	-1.28198	-7.37744
322.725	-6.36377	-4.04873	-9.83057	-5.15371	-2.56543	-0.777734	-8.16973	2.19805	-9.93066	-2.13242	-2.271	-7.2127	1.68652	-0.818555	-1.14785	1.23193	-6.95068	-5.11445	0.33877	-2.10459	-2.80859	-5.13521	-3.43584	-0.902588	-19.234	-6.31777	-0.563965	-8.82324	-1.95317	-2.35654	-6.31875	-5.44277	-3.11641	5.86758	-1.2397	3.59648	-3.22812	0.028125	-3.89805	0.711914	-6.61328	-1.15859	-5.40732	-2.88379	-2.30306	-0.372396	-4.57308	-2.79769	-8.36621
323.689	-5.92334	-3.24004	-7.91406	-6.55986	-1.94033	-0.906592	-8.37129	2.54102	-7.71836	-2.30713	-1.21045	-4.62393	1.20024	-1.36221	-0.0463867	0.792969	-6.00244	-1.24609	-0.668066	0.788379	-2.19878	-5.37148	-4.16524	-1.38457	-20.8891	-3.47734	-0.863672	-5.17676	-0.827197	-2.63086	-8.28945	-4.00161	-2.85137	9.33555	-1.01196	1.03672	-2.18657	-0.115088	-4.93276	1.01846	-5.77197	-0.626856	-6.06943	-1.53374	-3.46354	-0.390869	-3.87435	-3.19141	-6.02178
324.654	-7.26475	-2.11055	-7.42998	-6.41074	-2.20801	-2.07505	-6.15723	0.987988	-2.1332	-1.5626	-1.22012	1.8998	0.0361816	-0.254102	0.877734	-0.550537	-4.70586	2.66269	-1.5248	2.98516	-2.91885	-5.38755	-4.83936	-1.76553	-23.6508	-0.545117	-1.60215	-1.03203	0.0870361	-2.92549	-9.74766	-3.12407	-2.3459	11.2918	-0.725147	-1.85352	-1.95283	-0.490527	-4.40015	0.627441	-3.17178	-0.646777	-7.15322	-0.865723	-5.06006	-0.807861	-3.26139	-3.31462	-3.32012
325.618	-7.21572	-0.956152	-6.30039	-5.44121	-2.69385	-2.55366	-4.2877	-0.477051	0.995215	-1.03252	-1.154	5.56758	-0.756543	0.287695	1.73154	-1.4646	-3.67676	4.76074	-1.31435	3.05518	-3.36763	-5.58389	-5.35205	-2.06509	-25.1406	1.89356	-2.03174	1.26465	0.239819	-2.12988	-8.62109	-4.00508	-1.19922	9.14922	-1.42676	-1.78594	-1.97427	-0.566846	-4.11948	0.504394	-1.10859	-0.773633	-7.196	-1.04912	-8.25016	-2.09725	-2.7675	-3.29297	-2.58037
326.582	-4.35264	0.324707	-4.40645	-2.68066	-5.13975	-1.91562	-4.82227	-2.95947	-2.14668	-1.33076	-2.03574	1.71572	-1.14922	-1.74443	1.73623	-2.22388	-3.30127	3.91856	-0.231836	0.198535	-3.12168	-7.07544	-6.02871	-2.80508	-26.8523	3.32481	-2.40713	0.920898	-0.629761	-0.15752	-5.08281	-7.4064	0.420215	0.646094	-3.63726	1.41738	-2.69927	-0.039209	-4.97642	0.74541	-0.135156	-1.31563	-4.82998	-3.8647	-11.2275	-3.71118	-2.4458	-3.27547	-4.72041
327.546	-1.99941	1.02471	-2.80664	-0.422852	-6.80566	-1.2312	-4.98086	-4.91875	-5.304	-1.6625	-2.85606	-1.82705	-1.42988	-3.26406	1.75547	-2.61338	-3.64912	2.7752	0.775391	-1.60947	-2.80068	-8.3272	-6.65645	-3.37241	-27.7441	4.32559	-2.66133	-0.117188	-1.36069	0.714453	-2.30684	-9.0688	0.62793	-4.09375	-4.6187	3.14551	-3.56763	0.586963	-5.92119	1.02676	0.139258	-2.03545	-2.31611	-6.83296	-11.4134	-4.79346	-2.32458	-3.39364	-6.02315
328.51	-1.64648	0.639355	-1.89912	0.444336	-6.19932	-0.856738	-3.67832	-5.59766	-6.62773	-1.78774	-3.25498	-2.26143	-1.80103	-2.9791	2.26113	-2.40425	-4.94238	1.55039	2.55918	-1.11016	-2.88779	-7.95767	-7.07256	-3.12998	-25.2652	5.59355	-2.24375	-2.16113	-1.88655	-0.335742	0.818555	-6.85132	-1.86016	0.5375	-2.60312	2.57598	-4.18755	1.04419	-6.077	1.0959	-0.1375	-2.78809	-1.31533	-7.98218	-6.04085	-4.83512	-2.71977	-3.48031	-5.15547
329.475	-3.05127	-0.703906	-1.69238	0.00126953	-3.72754	-0.784668	-1.12559	-5.1874	-6.17207	-1.73115	-3.31797	0.0837891	-2.20547	-1.1374	3.09336	-1.70054	-6.55098	0.587695	4.12676	0.127734	-3.62529	-4.97476	-7.14482	-1.49365	-21.9453	6.43086	-1.74766	-4.32734	-2.20207	-1.96328	3.10547	-3.65894	-4.84668	7.23125	-0.0102051	1.23242	-4.36455	1.38137	-4.85742	0.865332	-0.979395	-3.47734	-2.51641	-6.14756	-0.376139	-4.6661	-2.84611	-3.71143	-3.67959
330.439	-4.59648	-2.30957	-1.88682	-0.952832	-1.3502	-0.755078	1.57578	-4.629	-5.08662	-1.66831	-3.42148	2.74238	-2.348	0.878027	3.58818	-0.900879	-8.10947	0.736328	4.47227	0.804102	-4.41997	-1.4189	-6.8167	0.351367	-19.3027	6.2957	-1.70195	-5.6375	-2.1905	-2.89521	3.1793	-1.93428	-6.06104	9.32773	0.831543	0.766602	-4.24634	1.37895	-3.3687	0.770899	-1.99434	-3.98398	-4.46865	-3.42768	2.03581	-5.12565	-1.59733	-4.61597	-2.55576
331.403	-4.66855	-3.69326	-2.17207	-1.87685	-1.12568	-0.402637	3.87363	-4.81709	-4.04883	-1.80811	-3.7416	3.26699	-1.68823	1.81191	2.96875	-0.248096	-9.38486	2.40371	3.52549	0.706348	-4.36152	0.090625	-5.75674	0.872168	-17.1703	5.2127	-2.1206	-5.7291	-1.8053	-2.77002	1.02578	-2.15874	-4.87422	5.70195	-0.517236	1.71875	-3.94741	0.452271	-3.10894	1.77031	-2.54883	-3.96934	-5.121	-2.35102	1.59766	-5.99439	0.795573	-5.95947	-1.89082
332.367	-3.07324	-4.82275	-2.4377	-2.74482	-3.18584	0.358057	5.96992	-5.75664	-2.91943	-2.14199	-4.15469	1.54736	-0.0977051	1.66357	1.20352	0.310937	-9.8499	4.67188	2.15957	0.276562	-3.21572	-0.576221	-3.61113	0.0661133	-15.4566	3.49258	-2.61875	-5.04473	-1.25886	-2.04981	-1.73066	-3.59658	-2.47383	-0.249219	-2.73237	3.24395	-3.32729	-1.50889	-4.14927	4.31426	-2.37891	-3.13379	-3.97344	-2.92334	0.204264	-5.97176	2.42692	-6.39014	-1.94981
333.332	-1.31953	-5.23438	-2.79033	-2.97275	-4.59297	0.792334	6.65996	-6.38232	-2.4709	-2.15259	-4.92012	0.669434	0.938525	1.65742	-0.180371	0.569043	-8.76211	5.64238	1.61572	0.108008	-2.02202	-1.34795	-1.14922	-0.667529	-15.0055	1.32285	-2.69014	-4.53867	-0.938452	-1.6082	-2.75215	-5.29981	-1.0666	-3.50156	-3.74478	3.65801	-2.31397	-2.80391	-4.93442	6.57393	-2.16436	-2.04385	-2.79209	-3.65478	-1.59277	-3.89038	1.81026	-4.8811	-3.55781
334.296	1.05527	-4.8085	-3.92207	-1.99815	-5.00312	0.346777	3.48144	-6.82725	-3.98506	-1.60684	-7.36289	1.62061	0.572559	2.07256	-1.38496	0.120801	-4.54326	4.28633	2.86328	0.384668	-1.59985	-1.36753	0.851758	-1.06025	-18.6734	-2.59121	-1.66572	-4.5832	-0.987036	-1.72881	0.23418	-8.9834	-2.37207	-1.91367	-2.58872	1.9916	-0.692383	-2.1364	-4.77642	6.55449	-3.21973	-1.65273	-3.40772	-4.48452	-3.6097	0.481445	-1.1519	-1.19922	-9.77842
335.26	2.77412	-3.81484	-5.0252	-0.864355	-4.81133	-0.280518	-0.0736328	-6.92832	-5.73897	-0.95415	-9.64687	2.82744	-0.080957	2.29814	-2.08086	-0.538916	-0.998828	2.59199	3.46836	0.597363	-1.87065	-0.938525	2.18945	-1.25215	-20.241	-5.27148	-1.26269	-4.47871	-1.13071	-1.86211	1.56621	-10.4789	-2.46621	-0.703125	-1.51128	0.202734	1.06777	-0.179785	-3.97842	4.73105	-5.11436	-1.8876	-5.56816	-5.38633	-4.26562	2.27393	-3.06608	1.13102	-13.4095
336.224	2.47617	-2.29912	-5.35957	-0.355273	-4.20772	-0.49082	-0.840234	-6.55723	-6.19697	-0.507861	-10.1884	2.90166	0.0196777	1.7333	-1.77695	-1.0146	1.88848	-1.30918	2.87764	0.778027	-2.08027	-0.77793	3.15068	-1.14917	-18.6074	-6.42266	-2.2248	-4.85313	-1.35364	-2.09756	-1.17344	-7.72495	-0.18457	-1.2875	-0.555371	-2.87422	1.76304	0.820264	-3.2687	3.87412	-5.47695	-1.54463	-7.15107	-5.59556	-2.54492	-1.41121	-3.82699	1.28166	-13.0663
337.188	-1.28242	-0.122266	-4.90186	-0.822559	-3.17959	-0.18833	2.31719	-5.88203	-4.96367	-0.420068	-8.66563	0.879883	1.31401	-0.32207	-0.0949219	-1.35659	3.78135	-5.25684	1.55479	0.735547	-2.7439	-1.73682	3.20684	-0.391992	-16.0543	-6.65156	-3.74951	-5.11484	-1.70745	-2.42998	-5.2875	-3.57583	2.74492	-2.49844	0.155713	-5.92285	-0.0960938	-0.569116	-2.93413	5.23428	-2.38272	-0.172852	-8.53242	-4.87871	-0.877116	-5.61588	-3.90157	0.525716	-10.7285
338.153	-4.76455	1.85703	-4.17031	-1.75723	-2.23818	0.251856	5.8125	-4.73066	-3.45293	-0.561865	-6.33584	-1.10068	2.46904	-2.27744	1.42481	-1.54038	4.20029	-6.39023	0.00869141	0.27041	-3.20752	-2.85713	2.63516	0.138428	-14.8481	-6.32188	-4.93428	-4.35176	-2.32593	-2.87656	-7.63516	-1.20303	4.61279	-2.69609	0.498926	-7.19375	-2.7206	-2.65637	-2.87563	6.77813	1.16631	1.20762	-9.45654	-3.84605	-1.06103	-7.24764	-3.24093	-0.862712	-8.25186
339.117	-3.68721	2.85566	-3.35019	-3.11641	-1.85859	0.690967	6.64356	-2.15713	-2.6958	-0.986572	-3.34941	-0.545703	1.95908	-2.47647	1.2041	-1.54053	2.85176	-2.29356	-1.36504	-0.654394	-2.24321	-2.91787	2.08135	-0.503857	-15.5449	-5.16621	-5.16162	-1.59941	-3.3529	-3.40732	-6.01621	-2.39394	4.79609	-0.262109	0.46665	-5.17402	-4.26763	-3.70547	-2.87515	6.67988	2.25059	2.08711	-9.01201	-2.63643	-3.24284	-6.184	-2.0249	-2.73495	-6.19658
340.081	1.58125	2.91445	-2.47852	-4.83799	-2.01494	1.10332	4.92402	1.66377	-2.68047	-1.66533	0.142383	2.32275	-0.0865723	-1.04199	-0.647559	-1.35918	0.475684	5.08242	-2.46611	-1.82832	0.386963	-1.67837	1.86758	-2.2584	-16.9387	-3.61035	-4.6251	2.34297	-4.4658	-3.79346	-1.57852	-5.73853	3.65703	3.85977	0.198145	-1.00488	-4.40347	-3.45105	-2.79985	4.97949	0.747949	2.64004	-6.81777	-1.09404	-6.11996	-4.26986	-0.911458	-4.47559	-4.52744
341.046	5.39121	2.79902	-1.97617	-5.76045	-2.17559	1.12046	2.5918	3.98926	-3.13711	-2.03066	1.79766	4.16572	-1.56372	0.257031	-2.3	-0.923975	-1.01289	8.67305	-3.53496	-2.96875	3.05049	0.025	1.67627	-3.9187	-16.9648	-3.85156	-4.23027	4.41992	-4.66663	-3.46553	1.21543	-6.90415	1.53926	5.33086	-0.152637	0.979492	-3.67222	-2.56897	-2.6665	2.90957	-1.43535	2.68477	-3.8833	0.304346	-8.05176	-3.50562	-0.668213	-5.21908	-3.67715
342.01	4.771	3.19365	-1.86465	-4.84951	-1.80185	0.480176	0.595508	3.14014	-4.05967	-1.50815	-0.0541016	3.22041	-1.20088	0.682226	-2.69355	0.0870606	-0.786035	7.48418	-4.63857	-4.27842	3.90635	1.33818	0.991211	-4.23467	-13.477	-7.57363	-3.71875	4.30742	-3.33943	-1.55508	2.24492	-4.33437	-2.53857	3.05625	-0.744922	-0.0046875	-2.63403	-1.74805	-2.55781	1.60303	-2.41113	1.84199	-1.2583	0.954736	-8.57666	-4.24471	-1.81816	-4.31689	-3.82812
342.974	0.450391	4.00947	-1.8791	-2.23691	-0.89707	-0.607129	-0.702148	-0.303516	-5.01367	-0.183643	-4.54394	0.0813477	0.85918	0.557031	-1.75654	1.61763	-0.0208984	5.5457	-4.58379	-4.60537	1.63701	2.48311	-0.52627	-2.00835	-8.18984	-9.36152	-3.09385	3.75547	-1.83428	0.256348	3.46816	-1.45366	-4.97598	2.08086	-0.702246	-0.740625	-0.795996	-0.773706	-2.48989	1.53408	-1.32275	-0.41123	1.77803	0.517334	-7.79899	-4.84871	-2.31531	-3.12589	-3.59824
343.938	-2.39668	3.80195	-1.82607	-0.455176	-0.604395	-1.2252	-1.5043	-2.44658	-4.87451	0.480371	-6.8125	-1.85762	2.37349	0.948145	-0.88291	2.56162	-0.0015625	1.78281	-3.1166	-3.32402	0.329883	2.88848	-1.23076	-0.368994	-4.37773	-6.99707	-3.06973	1.86563	-0.751147	0.471875	4.4252	0.296973	-4.60977	2.70938	0.374365	-0.940234	0.668701	-0.162891	-2.12842	1.98926	-0.141992	-2.01475	3.471	0.328418	-5.21598	-6.36792	-2.23967	-1.34953	-3.43145
344.902	-3.60498	0.821582	-2.69082	-0.335156	-1.88701	-1.3436	-2.37441	-2.83213	-2.34863	-0.508594	-5.82461	-2.34072	3.07778	2.73848	-0.675	2.10483	-0.783106	-3.38555	-1.04785	-1.20938	0.565478	1.22959	-1.84678	-0.566846	-3.10312	-1.99336	-3.65947	-1.08398	-0.109106	-0.573828	4.47969	0.829785	-2.49648	3.86523	1.96318	-1.17383	1.18769	-0.499414	-1.37324	2.5998	0.9875	-4.01846	1.33008	-0.384619	-2.67464	-7.62378	-1.87512	0.0842285	-3.47842
345.867	-4.17891	-2.32256	-3.56846	-0.875586	-3.55469	-1.32119	-3.35019	-2.81562	-0.42793	-1.72368	-4.30645	-2.56562	3.20747	3.75742	-0.634961	1.36792	-1.49277	-6.67266	0.32041	0.090625	0.945068	-1.07397	-2.55059	-1.51743	-3.225	2.38262	-4.11074	-3.02305	0.251685	-1.24844	3.76504	0.418164	-0.583594	5.03477	3.01553	-1.61387	0.932959	-1.31895	-0.903662	2.78633	1.39736	-5.98848	-2.32949	-1.30942	-1.34977	-7.43335	-1.22253	0.384928	-3.07285
346.831	-4.396	-3.52646	-3.13809	-1.34004	-4.69375	-1.21333	-4.28066	-2.96787	-1.38506	-2.22129	-3.49473	-3.04502	2.80938	2.04854	-0.0869141	1.28535	-1.30967	-3.50488	0.599707	-0.676465	0.153662	-2.54136	-2.97988	-1.90317	-4.44062	4.86875	-3.43574	-1.65449	0.336108	0.581641	2.1293	-1.83633	0.600977	7.57969	2.77598	-2.09141	0.189844	-2.1762	-1.2686	2.50225	0.555664	-7.05664	-5.02031	-1.73789	-1.63184	-5.22363	-0.200114	-0.809896	-0.340234
347.795	-4.1832	-2.80078	-1.42529	-1.60938	-5.19512	-0.99458	-4.90703	-3.23857	-4.854	-1.90571	-3.31621	-3.64717	2.00454	-1.96602	1.00918	1.87715	-0.49834	3.28145	-0.0661133	-2.74756	-2.15249	-2.53101	-2.72207	-1.08916	-5.71992	5.76816	-2.15605	1.79199	0.244702	3.56768	0.199609	-4.84404	1.11504	10.5555	1.70732	-2.5125	-0.791601	-2.82971	-2.54287	1.99365	-1.52978	-6.66367	-5.56396	-1.2294	-2.80078	-2.16593	0.823283	-2.45077	3.371
348.759	-3.58125	-1.77246	0.0461914	-1.93047	-5.48408	-0.742188	-4.88633	-3.51885	-8.45176	-1.08149	-3.44121	-4.03359	1.12197	-5.70879	2.04619	2.45064	0.217871	5.33789	-1.76455	-4.32871	-4.94092	-1.52998	-1.93565	0.415625	-4.14414	5.55195	-1.91758	4.03965	0.262524	3.62822	-0.482031	-5.41235	0.671484	10.7559	0.953272	-2.78281	-1.79028	-3.14668	-4.19985	1.25537	-4.04805	-5.17822	-4.50117	-0.217236	-3.75781	-0.0259603	1.33342	-2.68726	3.78184
349.724	-2.57627	-2.12285	-0.351172	-2.61299	-6.01396	-0.512647	-3.73867	-3.78281	-9.87432	0.0862793	-3.62051	-3.77734	0.429639	-6.47021	2.4668	2.25293	1.10898	0.475195	-4.80127	-5.14629	-6.05215	-0.736572	-1.45342	1.1938	3.07773	4.28203	-3.1416	4.92344	0.577173	-0.616016	1.09141	-2.14189	-1.01269	7.51992	0.827637	-2.47852	-2.60532	-2.92168	-5.37422	-0.330273	-5.55107	-3.6792	-3.36367	0.0273438	-4.23079	1.23503	1.45068	-0.92749	-0.65957
350.688	-0.812109	-4.72734	-3.5666	-3.91035	-6.97647	-0.19165	-0.518945	-4.18906	-8.13311	2.08398	-3.80957	-2.18965	-0.100244	-2.34326	2.3126	0.790674	1.96064	-5.68555	-7.57432	-5.10361	-4.04643	0.124414	-1.26572	0.991748	11.7422	2.69727	-4.47471	4.99004	0.882397	-5.77666	3.85117	2.15928	-2.41445	3.78906	1.05449	-1.73066	-3.11045	-1.54316	-6.18682	-3.74102	-5.27148	-1.24346	-1.07959	-0.686182	-4.20475	2.01961	1.07068	0.95402	-5.81455
351.652	0.87959	-5.725	-5.21074	-4.39834	-7.15654	-0.00463867	1.8834	-3.60312	-6.37852	3.20986	-3.43945	-1.41924	-0.100977	-0.283106	1.79199	0.287744	1.92578	-6.37832	-8.3335	-4.04844	-2.28852	0.613428	-0.662012	0.887793	13.982	0.877734	-4.4	4.02266	0.579028	-7.70205	5.78535	3.56279	-1.77051	2.06797	1.09346	-1.43613	-3.19209	-0.349634	-5.89673	-5.71396	-4.60254	0.297949	0.299512	-1.42895	-4.1276	1.92782	-1.29276	2.39087	-6.39326
352.616	1.86074	-4.6915	-5.4374	-4.47422	-7.02529	-0.736279	1.91367	-1.52646	-5.7168	2.36182	-3.02891	-3.01816	0.67041	-3.33018	-0.338867	1.16484	0.288965	-0.180078	-6.96631	-1.67363	-1.73081	-0.0305176	-0.277246	0.522022	5.67266	-2.42324	-2.70879	0.846289	-0.734961	-5.75332	6.29609	1.01982	1.37519	1.49766	0.692285	-2.53125	-3.17998	0.40918	-3.78477	-5.96523	-4.2749	-0.823828	-1.28428	-2.8209	-4.36344	1.0835	-4.37081	3.05086	-0.902637
353.58	2.28506	-3.24199	-5.37256	-4.27315	-6.63662	-1.47339	0.912891	0.348047	-5.29414	1.06484	-2.98203	-5.26289	1.39482	-6.97021	-2.72793	2.13506	-1.02383	4.6459	-5.41524	0.138769	-2.06875	-1.30493	-0.210156	-0.0987305	-0.351562	-3.86094	-1.21318	-1.17891	-1.66963	-3.74092	6.14902	-1.3373	3.89043	2.19844	0.387647	-2.8709	-3.22368	0.570166	-1.15225	-5.38789	-4.31846	-3.43184	-4.54346	-4.58218	-4.57926	0.0595703	-5.69755	2.68742	3.17383
354.545	2.53897	-2.20938	-5.47842	-3.59063	-5.49912	-1.32749	0.236133	1.04678	-4.06201	0.512988	-3.36289	-7.03711	1.47837	-7.7292	-4.37354	2.5167	-1.27783	4.62695	-4.0041	0.560742	-2.74795	-2.32217	-0.105957	-0.675439	1.74063	-0.257617	-0.351367	-0.216211	-1.60347	-2.52031	4.65762	-2.30019	4.53398	5.47656	0.564746	-0.842578	-3.2584	0.0141602	0.455469	-4.72227	-4.41768	-5.56074	-7.27285	-6.04058	-3.53906	-1.31795	-2.49011	0.385742	2.63926
355.509	2.71523	-1.81631	-5.87471	-2.38857	-3.52676	-0.0909668	0.216797	0.322754	-1.77803	1.00449	-4.17891	-8.02393	0.783691	-4.74482	-5.00957	2.127	-1.04815	1.46621	-2.98496	-0.0121094	-3.85561	-2.30044	0.69082	-0.875488	7.52344	5.38945	-0.169727	2.21641	-0.962207	-2.08359	2.39629	-2.4085	3.80176	9.45508	0.827539	1.97129	-3.05855	-1.8207	-0.00932617	-3.9376	-4.05137	-5.93213	-8.11748	-6.68442	-2.49202	-2.43083	2.1226	-2.41178	-0.781934
356.473	2.45146	-1.83252	-6.38984	-1.09453	-1.78262	1.35684	-0.173828	-1.29082	0.441602	1.74346	-5.25234	-8.25039	-0.105176	-0.444727	-5.00117	1.16055	-1.17451	-1.63516	-2.5626	-0.857227	-4.89287	-1.65991	1.83555	-0.78125	10.2113	8.02129	-0.648438	3.80352	-0.412598	-2.48496	0.981641	-2.41387	2.64727	11.3258	0.523291	3.14844	-2.70649	-4.19182	-1.84116	-3.14766	-3.50264	-4.93955	-7.38408	-6.6313	-3.29378	-2.08195	4.09933	-3.78068	-4.10811
357.437	1.01377	-1.8082	-6.47861	-0.034082	-2.03018	1.70547	-2.78047	-3.11924	0.833984	1.47222	-6.10313	-7.20381	-0.0856445	1.80078	-4.44619	-0.216992	-1.8957	-3.04023	-2.6418	-1.61494	-4.31357	-1.78457	1.97832	-0.693701	7.51211	5.50899	-1.69404	3.76602	-0.194116	-3.78535	1.61387	-2.50625	1.58125	10.2152	-0.605029	1.86875	-2.63843	-5.12546	-3.39023	-3.04668	-4.02754	-3.68203	-5.81562	-6.28853	-5.84717	0.136393	3.20516	-3.36206	-6
358.402	-2.02725	-1.44775	-5.47617	1.3207	-4.86728	0.745557	-8.41309	-5.22871	-1.04492	-0.132666	-6.20703	-3.75557	1.4645	1.8916	-2.52314	-2.18003	-2.78906	-2.88418	-3.04551	-2.17793	-1.2314	-3.12051	0.665332	-0.44751	1.49453	-0.664648	-3.08144	2.66074	-0.177856	-5.50273	3.80742	-2.57871	0.815234	7.27383	-2.2187	-1.14766	-3.02114	-4.17476	-4.65024	-3.9792	-6.36719	-1.87881	-2.70078	-5.50483	-8.01888	2.68115	1.50204	-1.98486	-6.52998
359.366	-3.62158	-1.01006	-4.44287	1.7752	-6.91592	-0.119873	-11.8514	-6.31982	-2.02891	-1.14287	-5.97422	-1.01006	2.53726	1.41475	-1.43574	-3.40571	-2.75625	-2.96602	-3.74424	-2.50381	1.69771	-4.18018	-0.471777	-0.423877	-2.0707	-5.16992	-4.3916	1.99512	0.0245361	-6.05342	4.28691	-2.54658	0.508203	5.55742	-3.23462	-3.91367	-3.21016	-2.63415	-5.53564	-4.67168	-8.04814	-0.206641	-0.00996094	-4.59883	-8.33789	3.82503	0.504191	-0.525472	-6.65967
360.33	-1.21797	-0.776074	-3.53125	-0.575195	-7.53828	-0.787061	-11.1002	-5.62998	-0.369531	-0.433447	-5.76172	-0.212109	2.11777	-0.129394	-3.34629	-3.1896	-0.143945	-5.28477	-5.91221	-2.44541	2.17163	-3.68149	-0.306348	-1.54033	-2.85547	-7.88281	-6.1543	2.76269	1.06101	-4.1918	-0.472852	-2.51016	1.23828	7.24805	-3.52646	-7.90801	-2.58184	-1.16726	-6.14004	-4.1459	-6.57549	0.506934	-0.0509766	-3.91484	-6.57324	2.87443	0.180827	0.924968	-6.11572
361.294	2.25352	-0.552051	-2.96133	-3.58955	-7.04922	-1.19468	-8.03828	-4.05176	2.07441	0.812012	-5.41367	-0.519141	1.08027	-1.93037	-5.99688	-2.28677	1.69355	-5.75449	-7.15654	-2.29697	0.398096	-1.84912	0.895899	-3.74473	-1.44766	-9.00352	-7.28379	2.94102	1.61057	-2.42666	-3.31543	-2.26035	1.83594	7.91172	-3.33193	-10.0977	-1.29824	0.186255	-6.54204	-2.64863	-2.38809	0.250977	-2.66641	-3.51426	-5.58252	1.86971	0.0966797	1.77295	-5.44375
362.259	3.49541	-0.118262	-3.12647	-4.92207	-5.62305	-1.24414	-4.42773	-2.45869	3.21445	1.25352	-4.79102	-1.21621	0.329443	-3.1499	-6.90322	-1.46157	1.94922	-1.58047	-6.63359	-2.20889	-1.35576	-0.344434	1.98252	-4.94102	4.22461	-7.41582	-7.47939	1.16152	0.95437	-1.28164	-2.1125	-1.40195	1.86074	4.46758	-2.29639	-8.9375	-0.561914	0.872949	-6.41699	-1.50986	0.450293	-0.0424805	-4.53809	-3.25444	-6.45101	0.777018	0.624756	1.49268	-4.95527
363.223	-0.507715	1.00615	-5.00645	-2.77959	-2.47549	-0.733594	0.304297	-0.677441	1.21787	-0.565918	-3.90918	-2.63965	0.468945	-3.5125	-3.9167	-0.917139	0.707031	4.61133	-5.08799	-2.22305	-2.44497	0.409326	2.87012	-3.23052	11.0727	-4.49004	-7.06484	-1.80527	-0.442725	-0.734863	1.57187	-0.423438	1.3166	-1.29922	-0.906738	-5.85684	-1.29175	0.22478	-5.0981	-1.08574	-0.572754	0.176465	-3.8459	-2.52676	-7.54492	-0.165283	1.2616	0.91569	-4.67275
364.187	-6.14541	1.90801	-7.42207	0.482617	0.819141	-0.0813477	4.17578	0.48584	-1.86992	-2.81016	-3.02949	-4.25498	0.712353	-3.42646	0.0300781	-0.709326	-1.61035	8.26445	-3.65332	-2.23945	-2.97207	0.569385	3.53916	-0.271143	14.3449	-2.48965	-6.46357	-4.15039	-1.61411	-0.523145	5.26269	-0.138672	0.519531	-5.23359	0.062793	-3.22344	-2.575	-1.0207	-3.23843	-1.12647	-3.32051	0.650684	-1.72686	-1.91753	-6.69499	-0.623128	1.52291	0.968018	-4.30273
365.151	-8.33193	1.23115	-8.47637	2.05596	2.57461	0.334961	4.29375	-0.306738	-2.98682	-2.58164	-2.06914	-5.1333	-0.112158	-3.08291	1.15088	-0.987012	-5.14277	5.21289	-2.78418	-2.0167	-3.07705	0.140137	3.88154	1.1706	9.53672	-3.41836	-5.78935	-3.95156	-1.61899	-0.507812	8.18086	-1.49053	-0.156836	-2.76445	-0.0432617	-2.8418	-2.94722	-1.74863	-1.84541	-1.43574	-4.33476	1.05264	0.305859	-2.78184	-3.23096	-0.46403	1.30302	1.94523	-3.12979
366.115	-6.53809	-1.07031	-7.79316	1.96602	2.91436	0.605859	0.57207	-3.13408	-1.70059	0.509277	-0.722266	-5.01201	-2.07329	-2.25986	-0.645801	-1.72822	-9.61025	-3.79238	-2.3665	-1.50313	-2.76436	-0.986475	3.8666	0.318457	-2.15508	-6.89336	-4.95234	-1.25625	-0.527759	-0.578711	10.4563	-4.25205	-0.582031	5.92383	-1.0875	-4.34902	-1.99136	-1.67935	-1.15635	-2.0291	-2.64229	1.3707	2.04385	-5.66709	0.943522	0.0443522	0.853923	3.31055	-1.1332
367.08	-3.94814	-3.17168	-6.68115	1.31269	2.01338	0.707959	-3.2332	-5.70019	-0.174512	3.58477	0.504883	-4.33662	-3.79551	-1.32373	-2.87881	-2.23218	-11.9378	-9.00762	-3.0044	-1.29228	-2.15376	-2.23809	3.53633	-1.55239	-7.83672	-8.28301	-4.1335	-0.0458984	-0.302002	-0.125098	9.1959	-5.35889	-0.986914	10.7414	-1.62876	-4.33633	-0.420312	-1.1553	-0.946484	-2.63232	0.133105	1.32129	3.03418	-9.06846	1.86621	0.311605	0.661296	3.97925	-0.714551
368.044	-2.68525	-3.74541	-6.18291	0.514551	-0.882227	0.636182	-4.66934	-6.37207	-0.208105	4.41543	0.998437	-3.254	-4.33379	-0.624023	-4.08496	-2.04048	-10.5385	-7.86816	-5.83359	-1.51748	-1.44756	-2.63814	2.94121	-2.29351	-1.63984	-5.8418	-2.82695	-1.42695	-1.73447	1.74951	0.456836	-3.61826	-1.12207	9.77305	-1.37134	-1.00898	0.553516	-0.753394	-0.855176	-2.7832	1.22627	0.394141	2.45449	-10.4189	-4.14453	-0.00651042	1.45532	3.49797	-2.94434
369.008	-2.996	-2.77217	-6.53164	-0.55957	-6.09023	0.319336	-3.78125	-5.11592	-2.09902	2.74497	0.504102	-1.87598	-3.6541	-0.316016	-4.31758	-1.17134	-7.96982	-4.28066	-7.95908	-1.58193	-0.00654297	-0.864111	1.36279	0.0370117	6.9875	-2.39805	-1.69326	-2.54746	-3.11255	3.53965	-6.65039	-1.0542	-0.901172	8.04453	-0.611035	2.80019	0.48042	-0.427808	-0.923535	-1.38398	-1.71748	-3.32441	-1.52002	-7.02041	-8.0096	-0.122233	1.26607	2.86678	-5.14014
369.973	-3.82891	-2.30283	-6.82617	-1.16348	-9.18115	-0.624121	-3.21465	-4.21201	-3.30313	1.55308	0.0257812	-1.54404	-2.8355	-0.214356	-4.33955	-0.223242	-5.98252	-0.745703	-8.09932	-1.44736	0.861182	0.303565	0.573731	1.34492	11.977	0.390625	-1.60644	-2.15977	-3.68897	3.96494	-7.16465	1.50215	-0.74082	6.96875	0.617432	5.00918	0.444775	-0.212476	-0.974365	-0.642676	-3.43789	-5.48408	-4.71387	-4.58521	-7.59961	0.237305	-1.24463	1.72998	-6.66602
370.937	-5.75772	-3.00332	-6.72754	-0.678125	-8.17471	-3.71313	-3.43047	-3.79346	-2.92471	1.50874	0.296875	-3.46973	-1.66821	0.220117	-3.94795	1.03628	-4.89463	2.11484	-6.51279	-1.27461	0.716846	0.151611	1.63623	0.747607	11.9844	2.14629	-2.77266	-0.564453	-3.4936	2.8459	-1.55156	3.83242	-0.941992	5.93867	2.15474	5.17148	0.313428	-0.320215	-1.14312	-1.51582	-2.70781	-4.8123	-7.28193	-4.39116	-5.30208	0.702718	-4.41569	0.599609	-7.74727
371.901	-7.82686	-3.96074	-6.70068	-0.0124023	-5.85654	-6.61079	-3.86309	-3.78789	-2.19023	1.75786	0.241992	-5.85352	-0.538477	0.161523	-3.4958	2.21421	-3.9376	4.18984	-4.7248	-1.03066	0.0338379	-0.575147	3.30469	-0.870996	8.66836	2.86074	-3.8917	0.808984	-2.83208	1.74824	3.84473	4.94551	-1.23633	5.10742	3.0019	4.5791	0.300342	-0.491162	-1.25625	-2.9333	-0.799805	-2.68145	-8.8332	-5.13618	-3.73763	0.900309	-6.23881	0.204915	-7.75674
372.865	-9.26836	-4.46982	-7.40137	-0.128125	-4.59219	-6.70776	-4.05449	-4.36787	-2.44219	1.71284	-1.51914	-7.00908	0.298779	-1.70381	-3.36895	3.0919	-2.17588	5.69004	-3.11768	-0.32666	-0.691016	-0.93623	3.71758	-2.58467	0.616406	1.9625	-4.08164	1.4168	-1.38113	2.22246	4.69961	3.33662	-1.33184	4.9707	1.98125	4.1918	0.731543	-0.352539	-0.98208	-3.49932	0.676367	-0.869043	-8.7335	-5.12236	-4.25407	0.695882	-5.22489	1.34701	-5.16025
373.829	-9.87119	-4.34805	-8.79463	-1.09287	-4.71465	-3.66548	-3.81289	-5.45713	-3.76191	1.28608	-5.02402	-6.60947	0.813428	-5.40049	-3.55205	3.64497	0.0641601	6.58203	-1.85693	0.620508	-1.28887	-0.454004	1.64932	-4.07564	-10.2234	-0.0474609	-3.46074	1.25332	0.539087	3.74482	2.09902	-0.209766	-1.25234	5.44297	-0.365723	3.88516	1.80166	0.314453	-0.0748535	-2.47959	0.854981	-0.367383	-6.58311	-3.44224	-5.78792	0.25472	-2.67179	3.18864	-0.75459
374.794	-9.67041	-3.60342	-9.89287	-2.02969	-5.19414	0.305713	-3.02344	-6.38086	-4.83838	0.493994	-8.5707	-5.44961	1.00649	-9.01045	-3.58535	3.7896	1.28291	6.49258	-1.87832	0.742871	-1.76006	0.543652	-2.05596	-5.29814	-16.4117	-1.27227	-2.45303	-0.168555	1.58445	4.09609	0.0109375	-2.70049	-1.10684	5.88633	-1.94502	2.85488	3.18877	1.24824	1.04551	-0.506934	-0.031543	-0.849512	-3.07363	-0.772949	-5.92773	-0.143473	-2.10498	3.35197	2.31826
375.758	-8.62676	-2.10078	-9.21572	-1.6501	-4.5916	2.05928	-1.42793	-6.16836	-3.69678	-0.797949	-9.81035	-4.69287	0.755029	-9.81553	-2.81729	3.28799	0.811719	5.32598	-3.81758	-0.592969	-1.89868	0.898291	-3.54902	-5.78648	-14.5906	-0.906836	-0.854297	-3.67656	1.17878	2.38809	-0.365039	-3.17822	-0.625586	6.22148	-1.99932	0.59668	3.82378	1.48191	0.722314	0.192383	-0.874609	-0.647168	-0.425586	0.396094	-4.13607	-0.447103	-4.64091	1.01888	3.30254
376.722	-5.44043	1.83379	-4.31934	1.78594	-1.51514	-0.560986	2.78867	-3.53662	2.6831	-3.6645	-6.8041	-4.87012	-0.78501	-5.29121	-0.25625	1.30513	-0.519434	3.22734	-6.70254	-2.48135	-1.13345	0.178809	-0.287891	-4.8124	-8.32109	0.234961	0.819238	-7.71289	-0.0286377	-0.414551	0.199414	-2.37295	-0.330859	6.54063	-1.21367	-2.09102	3.55068	0.373511	-2.74502	-1.28018	-1.80723	1.38838	1.96064	-0.936328	-2.13721	-0.815348	-6.58419	-1.10726	2.55606
377.686	-3.50127	3.70146	-1.62949	3.69229	0.398926	-1.80068	4.83476	-1.80381	6.31016	-5.10283	-4.45312	-4.41377	-1.26255	-1.94434	1.55185	0.139795	-0.935644	0.588867	-8.46435	-3.00557	-0.613769	-0.442871	2.29365	-3.75215	-4.73828	0.526758	1.53125	-8.96895	-0.682813	-2.28437	0.220703	-1.76025	-1.25762	7.16719	-0.979199	-3.47285	2.89688	-0.44624	-5.18887	-2.48447	-2.15078	2.96572	3.0044	-2.22397	-1.34473	-1.8645	-4.79688	-1.3422	0.857129
378.651	-3.43447	1.40889	-2.90518	3.01982	0.550586	-0.600732	2.99746	-1.6584	5.72949	-4.50239	-2.71621	-2.18633	0.0851563	-0.10166	2.65664	0.588086	1.04639	-3.10352	-8.24238	-0.495117	-0.922266	-0.68706	2.28125	-2.98193	-2.42656	-0.432617	0.813672	-4.27441	-0.285962	-3.04346	1.58027	-1.04492	-4.83184	10.3309	-1.46914	-2.27051	1.92461	-0.376343	-4.67603	-2.67021	-1.59873	3.21709	1.49277	-2.65918	-1.65511	-3.42668	-0.453369	-0.249023	-2.59102
379.615	-4.3293	-1.82744	-5.49912	1.36924	-0.167383	1.29419	-0.171484	-2.11133	3.2169	-2.99102	-1.80176	-0.084668	1.96548	0.674316	2.94053	1.32397	2.50576	-6.08711	-7.704	1.53721	-1.76885	-0.616895	0.320605	-2.48677	-2.45234	-1.29746	0.0615234	-0.331055	0.0970215	-3.04902	1.1209	-0.622754	-7.5373	12.1816	-2.06997	-0.920117	0.675537	0.311401	-2.25674	-2.12529	-0.402832	2.45195	-1.64863	-2.52143	-1.861	-4.27596	2.18473	0.604492	-5.6331
380.579	-5.64004	-3.05713	-7.22832	0.11084	-1.17627	2.38716	-2.68809	-2.44531	0.322266	-1.3624	-2.19609	-0.147266	3.37114	0.463867	1.92744	1.02368	2.17441	-7.22891	-7.16055	2.04609	-2.45674	-0.365723	-1.99736	-2.18643	-7.20078	-1.34258	-0.122754	0.54082	0.0820068	-1.53066	-4.35449	-0.564453	-7.61895	10.9285	-2.77114	0.0619141	-0.723535	0.996167	-0.341748	-1.48057	0.893457	1.44815	-4.24023	-2.43833	-1.37663	-2.85815	0.0672201	0.8396	-7.50264
381.543	-7.20889	-0.858594	-7.13291	-0.121777	-2.29082	2.08643	-3.73379	-2.379	-2.47949	0.204492	-4.19649	-3.40977	3.97764	-0.810449	-0.758008	-0.954932	0.887109	-6.86601	-6.43281	1.44941	-2.33906	0.487109	-4.64326	-1.90215	-13.7168	-0.75918	0.123633	-0.541406	-0.131055	0.823926	-12.0025	-0.769727	-5.82461	8.03828	-3.35859	0.978711	-2.97119	1.54746	-0.667969	-1.01943	2.26455	0.571094	-4.5875	-3.11606	-0.273275	-0.723796	-3.77466	0.717122	-8.28057
382.507	-8.61797	2.80518	-6.00322	0.00625	-3.24912	1.01416	-3.64141	-1.88662	-4.69326	1.47168	-6.74121	-7.76846	3.86719	-2.35918	-3.79902	-3.46182	0.103516	-6.19316	-5.39863	0.253027	-1.73169	1.51631	-6.97754	-1.74087	-16.8105	-0.307227	0.269043	-1.71289	-0.219434	2.3916	-16.3916	-1.25635	-3.97207	5.74766	-3.46582	1.99043	-5.33369	1.86299	-2.52021	-0.675879	3.55908	-0.177246	-3.3791	-4.10122	1.68897	-0.42155	-4.89168	0.40568	-8.36709
383.472	-9.11953	4.29912	-5.24648	-0.875293	-3.58174	0.244336	-2.77441	-0.710742	-5.30918	2.0042	-8.09238	-9.40352	2.90659	-2.70859	-4.61045	-4.40571	0.652246	-6.08418	-4.01465	-1.52129	-1.67671	1.19404	-6.76328	-2.18403	-13.3336	-0.617969	-0.128711	-2.06641	-0.0343994	2.07461	-14.2072	-2.17773	-3.24121	5.09609	-2.83867	2.99512	-5.1895	1.48557	-4.02627	-0.281738	4.3707	-0.916699	-2.69522	-3.84165	4.6569	-2.51001	-2.4318	-0.118571	-8.03037
384.436	-8.4748	3.04668	-4.87178	-3.12432	-3.11895	-0.0837891	-0.619141	1.61191	-3.84902	1.78965	-8.0916	-7.5751	0.694092	-1.44307	-2.37979	-3.3915	2.4373	-6.35938	-2.28604	-3.69658	-2.48716	-1.15425	-2.91455	-3.53071	-3.79961	-1.51133	-0.943457	-1.59922	0.432935	0.0853516	-5.94941	-3.42793	-3.43867	6.10352	-1.54292	4.11445	-1.25693	0.105859	-5.23979	0.238477	4.76807	-1.78184	-2.83633	-1.64287	7.11898	-5.10254	0.979207	-0.624593	-7.23691
385.4	-7.61553	1.30869	-4.85313	-5.31553	-2.52451	-0.518945	0.770312	3.22344	-2.19258	0.855078	-7.33106	-5.18252	-1.1644	-0.201172	-0.320312	-1.96392	3.46435	-6.09902	-1.01787	-4.51182	-3.37832	-3.73814	1.61299	-4.97783	2.01836	-1.49023	-1.11279	-1.18731	1.11724	-1.23721	0.310352	-4.06982	-2.83438	7.06133	-0.776172	5.85332	2.9813	-1.43203	-5.77803	0.647656	4.4584	-2.41162	-3.2043	0.608105	6.95833	-5.89998	1.96651	-0.902018	-6.33525
386.364	-6.93838	-0.887891	-5.48086	-7.87578	-2.44522	-2.00552	-0.783984	2.35811	-1.27451	-2.29165	-5.75645	-2.92764	-1.86167	-0.246484	-0.124512	-0.427539	2.68369	-7.18906	-2.05039	-2.64727	-3.45303	-4.6124	3.48818	-5.82178	-3.26055	0.197266	-0.00146484	-1.55625	2.66294	-1.99736	1.29961	-3.94463	-0.966602	5.60274	-1.90635	9.36699	3.18569	-2.19009	-4.70439	0.382129	2.41523	-2.30537	-3.42227	0.394141	0.681315	-3.91227	-2.51343	-1.51522	-5.50312
387.329	-6.80684	-3.27656	-7.06435	-10.3128	-2.79404	-3.95674	-4.40625	-0.112402	-1.21523	-6.36455	-4.23223	-1.46338	-1.9395	-1.22393	-1.40576	0.849854	1.33721	-7.24941	-2.58447	-0.974707	-2.61006	-3.67412	2.35352	-6.22046	-8.62617	1.37266	0.666113	-2.15	3.67117	-2.35996	1.79902	-3.68545	0.565234	4.53203	-2.6544	11.4125	-1.46562	-2.0781	-1.53896	-0.892676	-2.04238	-1.36699	-3.73115	-2.89712	-4.48649	-2.35946	-5.24837	-1.7513	-5.14141
388.293	-7.29707	-4.80186	-9.49824	-11.0322	-2.89853	-4.95649	-7.66328	-2.22051	-1.63125	-8.61831	-3.49473	-1.45986	-2.03823	-1.92158	-3.1042	1.43257	-0.853027	-3.67129	-1.06738	-0.369141	-1.99248	-2.571	0.952344	-6.02017	-10.6223	1.47578	0.366602	-3.00762	3.49927	-2.17656	3.40488	-3.20234	1.63027	5.4418	-1.97329	10.9025	-4.99302	-2.12124	0.282568	-1.58643	-4.96445	-0.888672	-3.5543	-5.22466	-6.97835	-0.640462	-4.35201	-0.477946	-5.55029
389.257	-7.88008	-3.57148	-13.4366	-7.12685	-1.32031	-3.58633	-8.84883	-2.45137	-1.75313	-6.10713	-2.68926	-3.21738	-2.08623	-0.434082	-4.86982	1.36499	-3.35283	2.31035	1.97129	-0.560644	-1.98154	-1.10767	0.213477	-4.13984	-9.42656	0.720703	-0.69082	-3.84434	2.41494	-1.48184	5.97852	-2.57988	2.21953	7.9875	-0.190137	8.29023	-4.80527	-2.77202	-1.12451	-0.0124023	-3.55928	-1.51484	-1.45478	-4.50527	-7.84294	0.897868	-2.02685	1.25122	-6.43115
390.221	-8.30166	-1.39463	-16.5808	-1.7749	0.776953	-1.1332	-8.29063	-1.73066	-1.49717	-2.01445	-1.91894	-5.31768	-1.96885	1.68652	-6.06914	0.969678	-5.05898	6.24961	4.39336	-0.729688	-2.14868	0.323096	0.0238281	-1.60703	-7.93086	-0.456445	-2.00547	-4.28789	1.24763	-0.583789	8.05703	-2.19648	2.08047	10.0547	1.38345	4.70332	-2.59673	-3.53171	-3.94844	2.47979	-0.130469	-2.30518	1.41543	-2.16172	-8.35205	1.76099	-0.582235	2.21737	-7.2375
391.186	-9.04023	-0.844043	-16.1146	1.23935	1.6292	1.05059	-6.57324	-1.30762	-1.32725	-0.344775	-2.28477	-6.9751	-1.5794	1.90918	-6.34375	0.120557	-4.79785	1.67598	3.76377	-0.0203125	-1.88154	0.889355	-0.103223	-0.193018	-10.3023	-2.74004	-3.9541	-4.17051	0.62356	0.491895	7.50332	-2.94717	-0.150195	8.61484	1.35815	-0.763086	-0.792529	-3.74473	-5.71523	3.55693	1.81816	-2.02598	2.98643	-0.304102	-9.24984	1.62728	-1.00053	1.816	-7.89453
392.15	-10.3623	-2.24932	-12.0809	1.525	0.949512	2.79878	-4.03574	-1.4251	-1.51103	-1.46963	-4.16074	-8.39297	-0.982764	-0.150684	-5.85098	-1.30928	-2.86006	-10.2943	0.365039	1.37041	-1.02876	0.161475	-0.570996	-0.680469	-16.1566	-5.92168	-6.38242	-3.6041	0.473096	1.61846	4.53965	-4.65771	-4.16973	3.99883	-0.109326	-7.71504	-0.291113	-3.25076	-5.67851	2.17539	0.932324	-0.412012	2.26953	0.238184	-10.2796	0.638265	-2.44934	0.499756	-8.42969
393.114	-11.2307	-3.88662	-7.95293	0.349023	-0.23457	3.8645	-1.76621	-2.01328	-1.69102	-3.07373	-6.03535	-9.05801	-0.664697	-2.42119	-4.84717	-2.52471	-1.6002	-15.4111	-1.88008	1.60566	-0.15957	-1.4062	-1.39111	-2.41636	-17.4934	-6.65371	-6.78027	-2.77813	0.171265	1.73565	3.16367	-4.85107	-5.47793	1.99805	-0.934229	-10.2828	-0.829443	-2.41672	-4.72422	-0.857715	-1.88555	1.60986	-0.171191	-0.314356	-10.0972	-0.734131	-2.67293	-0.539632	-8.28398
394.078	-10.6967	-4.20176	-7.20049	-1.54043	-1.13848	3.85649	-1.00898	-3.31699	-1.64922	-3.1416	-6.71855	-8.46035	-1.2582	-3.13945	-3.66543	-2.77813	-1.59131	-9.60215	-2.73867	-0.646484	-0.359326	-2.43955	-1.91279	-3.42612	-12.0121	-3.94687	-3.99492	-1.63809	-0.706616	-0.27959	3.50898	-2.62812	-2.31367	3.47109	-0.921484	-6.3248	-1.44033	-1.89033	-4.67319	-3.03203	-4.05107	2.42793	-2.24414	-1.01172	-7.8667	-3.15218	-0.594157	-1.74186	-7.57939
395.043	-8.20176	-2.5332	-11.8935	-4.91504	-1.78223	2.18208	-2.77676	-6.17881	-1.44863	-1.05718	-6.04727	-6.09424	-3.49663	-1.80801	-2.54844	-1.63257	-2.8709	-1.75586	-3.30264	-3.3624	-3.19355	-2.18862	-1.42441	-2.23413	-7.80977	-0.548242	-0.898438	-1.50176	-1.51804	-2.78076	3.84961	-0.137695	1.02266	4.76484	-0.721143	-1.01758	-2.46367	-2.00898	-7.13086	-3.27617	-5.37168	0.623926	-2.7751	-2.03164	-6.98177	-5.22787	0.370727	-2.2985	-6.98818
396.007	-6.98379	-2.29658	-15.0045	-7.18008	-2.829	0.693701	-4.63926	-7.75244	-1.93603	0.333008	-5.75293	-5.09453	-4.66592	-1.19668	-1.23506	-1.30923	-5.16328	0.93457	-3.86162	-4.08545	-5.19102	-2.18774	-1.31309	-1.96592	-9.85	2.07481	0.419141	-3.01074	-1.3491	-3.62617	4.11191	0.989062	0.887305	4.45625	-0.566699	1.92207	-3.02954	-1.99697	-8.50698	-3.7125	-6.03018	-0.60957	-4.16738	-2.8666	-7.55843	-5.49504	-0.996704	-0.259522	-6.2206
396.971	-6.07842	-3.79961	-13.0758	-6.28369	-3.87734	0.0816894	-3.88086	-5.7376	-1.27363	2.11147	-3.65957	-4.7581	-3.33945	-0.225293	2.67852	-1.64644	-8.87187	-2.07695	-4.10752	-2.14346	-5.31811	-2.43545	-1.29805	-3.43057	-18.4074	4.53945	-0.0339844	-6.42851	0.23313	-2.15664	5.07285	0.680859	-3.47969	3.28164	-0.268164	2.69531	-2.10581	-1.31606	-7.23545	-4.43838	-4.93145	0.235059	-6.9958	-2.97197	-8.39339	-4.67057	-3.23938	2.94873	-4.7124
397.935	-5.45127	-5.4208	-9.84609	-4.4667	-4.38779	-0.0886719	-2.54668	-2.67344	-0.741797	3.31929	-1.27969	-4.51885	-1.29243	0.81875	6.61172	-2.15254	-10.7035	-5.04375	-3.98652	0.0420898	-4.26621	-2.69292	-1.03281	-5.35508	-25.7457	5.73594	-1.00957	-8.73984	1.46841	-0.690918	5.92246	0.187012	-6.72578	1.61602	-0.0177246	2.70137	-0.467822	-0.308057	-4.65557	-4.78271	-2.88662	2.24121	-9.83096	-2.45479	-8.74381	-4.23144	-4.63969	4.80721	-3.5623
398.899	-5.72002	-6.14629	-9.20039	-3.79707	-4.14971	-0.491748	-3.37461	-0.802637	-2.48828	2.54326	-0.49375	-4.60352	0.122705	1.38906	7.90156	-2.84653	-7.80918	-5.05332	-3.26953	1.69404	-3.11802	-2.87105	-0.528906	-6.29097	-28.6273	3.88828	-2.86152	-7.99453	1.07566	-0.507227	6.09824	0.237012	-5.2959	-1.87539	-0.0462891	1.8291	0.575977	0.408691	-2.73091	-4.15195	-1.31016	3.76641	-11.2753	-1.73731	-8.10173	-5.59261	-4.11588	2.9235	-3.53535
399.864	-7.17725	-5.9168	-12.1164	-4.85586	-3.30039	-1.33003	-7.14902	-0.776953	-7.04219	-0.521631	-1.93359	-5.23731	0.505225	1.16182	5.87129	-3.78677	-2.04131	-3.34473	-2.29121	2.71924	-2.50244	-3.02324	0.0970703	-5.19678	-28.243	0.243555	-4.93389	-5.27695	-0.28269	-1.17441	5.65254	0.450391	-1.08574	-6.07422	-0.246924	0.462695	0.0376953	0.378613	-2.75244	-1.91728	-1.25859	3.65176	-10.4255	-1.06758	-7.25016	-7.63761	-2.57914	-0.6875	-4.36445
400.828	-9.2168	-5.45976	-15.8215	-6.61367	-2.27978	-2.01401	-11.644	-1.66445	-12.052	-4.30693	-4.4916	-6.04024	0.149707	0.145215	2.37295	-4.63047	2.68047	-2.57695	-1.81465	2.77051	-2.31528	-3.16733	0.648047	-2.99346	-26.7102	-2.33184	-5.46729	-2.89375	-1.08345	-1.61543	4.55176	-0.156055	1.61855	-8.04258	-0.394092	-0.451172	-1.59858	-0.216113	-4.15566	0.969238	-2.27129	2.29453	-8.1999	-0.592187	-7.83057	-8.49251	-1.42993	-2.46728	-5.63281
401.792	-11.1105	-6.00615	-15.7338	-7.49463	-1.68535	-1.2814	-13.1359	-1.98174	-13.6769	-6.43501	-6.47168	-6.34512	-0.619385	-2.1501	0.277441	-4.74868	4.83223	-4.05449	-2.36064	1.45215	-2.07588	-3.26753	0.875488	-2.6543	-25.1523	-2.86582	-3.64853	-1.86953	-0.738355	-1.42773	2.25859	-2.19668	0.88457	-6.7125	-0.507129	-0.743359	-2.75068	-0.689697	-5.11953	1.404	-2.69883	1.05098	-7.13877	-0.55791	-10.4261	-8.16781	-0.768555	-2.20418	-7.55928
402.756	-13.6363	-8.53936	-10.3515	-7.41143	-1.88516	1.87656	-10.5531	-1.56406	-10.7781	-6.53042	-8.02832	-6.2957	-2.19829	-7.54512	0.0688477	-3.94551	4.50068	-7.84609	-3.91299	-0.924512	-1.69766	-3.48594	0.79209	-5.48164	-25.1668	-2.29883	-0.655664	-2.22852	0.318164	-1.19365	-1.18281	-5.25488	-2.51445	-4.14258	-0.675488	-1.05371	-3.50903	-0.93916	-5.6189	-2.28691	-2.39492	-0.408594	-7.79844	-1.06523	-12.8784	-7.21297	-0.501017	-1.79338	-9.96357
403.721	-15.0266	-10.2852	-6.32969	-7.42158	-2.41514	3.33589	-9.31836	-1.85801	-8.51387	-6.39839	-9.97148	-6.5331	-3.55347	-10.4396	-0.864649	-3.42061	3.02471	-12.0219	-5.22647	-2.6124	-1.70366	-3.60068	-0.271289	-8.03164	-27.3504	-2.44199	0.463086	-2.72988	0.905689	-2.15254	-3.37598	-7.30596	-4.7873	-4.27734	-0.646338	-1.84688	-3.9044	-1.47222	-5.96431	-5.73857	-2.20244	-1.62481	-9.25625	-2.24619	-12.9762	-5.53556	-0.562175	-2.61247	-11.0036
404.685	-12.072	-9.24307	-3.16211	-6.99326	-2.78965	1.06533	-9.57812	-2.91084	-6.73164	-5.5376	-12.0371	-6.16387	-4.15635	-7.07246	-3.10557	-3.01894	0.0501953	-15.3856	-3.70059	-1.8667	-2.70156	-3.24956	-3.24648	-7.41426	-28.4469	-1.85938	-1.10273	-1.57793	0.943945	-5.38027	0.901367	-7.18672	-2.44785	-7.44649	1.36138	-1.31582	-3.51646	-2.79463	-5.92612	-5.33232	-2.10654	-1.47559	-11.0837	-4.63828	-10.111	-2.8068	-0.894735	-4.68424	-6.71006
405.649	-8.0376	-7.1459	-0.984668	-6.2083	-2.75332	-1.98755	-10.0576	-3.91494	-5.07627	-4.35474	-13.2305	-5.30869	-4.22573	-1.14482	-5.17354	-2.56943	-2.21016	-17.6545	-3.24609	-1.44502	-4.25303	-2.41758	-7.26738	-4.30898	-29.1523	-1.89375	-2.50029	-0.786328	0.93706	-7.70596	3.54473	-6.55684	-1.20625	-9.22969	2.3189	-1.11797	-2.39077	-4.56899	-5.5356	-1.85215	-1.99434	-0.153223	-12.8143	-7.64121	-7.38395	-0.953857	-0.960815	-6.22819	-3.85957
406.613	-6.59609	-5.90615	-0.923926	-5.39209	-2.36289	-3.25884	-10.3705	-4.55732	-3.75781	-3.45801	-13.1332	-4.54961	-4.09517	3.98799	-6.07227	-2.12432	-2.81016	-18.3076	-5.83291	-2.39668	-4.93984	-1.54326	-9.7375	-2.29097	-29.2352	-3.73535	-3.28867	-0.854101	0.976782	-8.23203	2.27539	-5.22637	-3.34668	-7.31797	0.883838	-1.63965	-1.3584	-5.7168	-5.51616	0.383008	-2.42969	0.353613	-13.7046	-9.36777	-4.02555	-0.292399	-0.425578	-6.79085	-4.53262
407.578	-10.6333	-6.80156	-4.99023	-4.64815	-1.69463	-1.27632	-10.9324	-5.12568	-3.18691	-3.33511	-11.7506	-4.40898	-4.02754	7.65557	-5.5294	-1.78516	-2.24824	-17.4395	-9.65293	-3.83076	-3.20337	-0.205713	-7.84219	-3.50991	-28.1145	-6.04609	-3.39277	-1.25449	1.08079	-7.35723	-1.13125	-3.49121	-6.95039	-3.0293	-1.81435	-2.37285	-0.186768	-5.66367	-6.73369	-1.19258	-4.38643	-1.64375	-12.6646	-8.01016	-1.02458	-0.270101	0.39327	-6.71883	-7.17861
408.542	-15.5605	-8.03242	-9.44834	-4.14014	-0.861621	1.63628	-11.0918	-5.05967	-2.86553	-3.30908	-9.30078	-4.32207	-3.6978	9.43975	-3.9748	-1.50024	-1.75479	-15.9029	-12.0092	-4.42148	-0.534277	1.07329	-4.18682	-5.9354	-26.5992	-7.00859	-3.0002	-1.58418	1.16255	-5.95332	-4.47637	-2.03867	-9.12383	0.335156	-4.11812	-3.05137	0.776904	-4.72754	-8.08691	-4.11533	-6.46602	-4.15117	-10.5056	-5.16465	-0.0942383	-0.925944	1.25789	-6.59644	-9.61084
409.506	-15.8222	-7.46924	-9.65107	-4.54668	-0.174609	2.3646	-10.4816	-3.16592	-2.63867	-2.52978	-5.40586	-3.81504	-2.42768	7.17978	-1.69385	-1.48032	-2.47822	-14.7891	-11.1796	-3.28926	0.720752	1.11729	-3.18174	-7.14155	-27.1582	-5.60469	-2.33799	-2.08496	1.03081	-4.5501	-7.30801	-1.61016	-8.03496	-0.608203	-5.2688	-4.11367	0.378271	-3.0894	-7.96055	-5.33291	-6.81152	-4.29277	-8.70068	-3.28721	-1.8016	-2.37052	1.96566	-6.68131	-10.9392
410.47	-11.7383	-5.37256	-6.01816	-6.2127	0.0272461	0.646924	-9.75195	0.286719	-2.98369	-1.18423	-0.547266	-3.34434	-0.335254	0.326074	0.977051	-1.946	-4.53848	-14.626	-8.08164	-0.977832	-0.0231445	-0.519385	-6.05508	-7.03145	-30.3445	-2.56523	-1.7416	-3.04121	0.689746	-3.44453	-10.1322	-2.17119	-4.63691	-5.8082	-5.44883	-5.88027	-1.91665	-0.814551	-6.20493	-4.72539	-5.3666	-1.85332	-7.92549	-3.04463	-4.66341	-3.96216	2.19173	-6.60303	-11.5589
411.435	-7.69658	-3.56572	-2.91523	-7.81348	-0.203223	-0.877051	-9.02109	2.14424	-3.51543	-0.340039	1.8207	-3.49805	0.870898	-5.29717	2.78467	-2.27212	-6.82031	-14.775	-6.46465	0.414844	-1.78154	-2.77925	-10.4223	-6.16563	-30.6562	-0.00917969	-1.80273	-3.72559	0.679541	-3.3624	-11.9957	-2.29707	-2.72578	-9.5375	-4.61997	-7.42148	-4.56909	0.951123	-4.21538	-3.52422	-3.4958	0.621777	-8.2374	-3.8417	-5.88704	-4.27384	1.6488	-5.22729	-11.6285
412.399	-5.17002	-2.59512	-1.6918	-8.1249	-0.536719	-0.169629	-7.0502	0.44375	-3.28945	-0.313623	-0.217773	-4.02139	0.0183105	-5.12734	3.46084	-1.58564	-9.64756	-13.6471	-6.45391	1.50156	-3.16416	-4.14282	-12.8828	-4.73086	-22.3453	3.79609	-2.35801	-2.86191	1.50195	-4.65225	-10.6883	-1.05215	-1.96406	-8.62422	-1.18013	-7.82891	-5.32578	0.931006	-3.44126	-2.61982	-2.38262	0.478418	-9.11357	-4.62315	-3.67578	-1.52368	0.223307	-0.3632	-9.50781
413.363	-3.89062	-2.20752	-2.02539	-6.88281	-0.620703	2.79936	-3.41523	-4.29482	-1.92734	-0.939356	-5.99023	-4.49385	-2.60659	0.931738	3.304	0.198926	-10.9389	-12.743	-6.53359	1.46436	-3.59971	-3.57666	-11.3276	-0.672705	-13.975	5.95176	-2.87959	-2.04473	2.23572	-5.74736	-9.08437	-0.00429688	-1.92578	-7.5043	1.60698	-7.45449	-1.62207	-2.21382	-4.35732	-0.659961	-1.32705	-3.92334	-9.82676	-4.77158	-1.82373	-0.291585	-1.25977	2.12874	-7.84326
414.327	-3.71377	-2.00781	-3.82734	-5.97705	-0.286035	4.15371	-1.58027	-6.80889	-1.13066	-1.80029	-9.96231	-5.09063	-3.71792	3.78984	2.88281	0.903174	-8.58574	-13.2129	-5.45889	-1.00898	-3.81816	-2.9916	-9.48223	1.41606	-10.1785	3.90098	-3.25518	-2.31641	2.55996	-5.60674	-9.28652	-0.138477	-2.7207	-9.18086	1.48711	-5.74121	0.677344	-4.42446	-5.07246	0.0920899	-1.17129	-6.79834	-10.4818	-4.78916	0.568848	-1.72681	-3.22131	0.641276	-8.45264
415.291	-5.5791	-1.85586	-9.94736	-5.85928	1.32334	2.19956	-3.28301	-5.43223	-0.562012	-3.13452	-10.9516	-6.44307	-1.57759	0.628711	2.04883	0.0274414	-3.17256	-14.6859	-3.4335	-5.39209	-3.73643	-2.42158	-6.5501	-0.144531	-10.1348	-1.57637	-3.40176	-3.42148	2.48115	-4.38809	-10.7805	-1.24824	-4.11934	-12.9731	-1.04966	-2.93906	0.65415	-5.39292	-5.64443	-1.51328	-2.9625	-7.10342	-10.9669	-4.30186	2.64258	-3.7793	-4.77885	-2.01628	-10.9071
416.256	-7.49336	-1.76865	-14.9545	-5.5002	2.9418	0.0867676	-4.95312	-2.88066	-0.461719	-4.36211	-10.6566	-7.09258	0.847461	-3.24228	1.3377	-1.3792	0.671582	-15.5857	-2.48828	-8.29326	-3.29922	-1.62935	-3.29053	-2.58716	-10.5508	-5.6541	-3.12012	-4.22598	1.87317	-3.51162	-10.9732	-2.20957	-5.09531	-15.4652	-2.87095	-1.64609	-0.0837402	-5.44707	-5.80898	-3.38848	-4.84473	-6.02363	-10.9791	-3.58115	2.8138	-5.06209	-5.22998	-3.8667	-12.8029
417.22	-8.55029	-2.18935	-14.8481	-4.1459	3.51641	-0.263769	-4.46309	-0.722266	-1.90977	-5.49355	-10.1287	-5.58565	1.55024	-5.0376	0.570312	-3.4481	-1.04033	-15.5461	-5.32353	-6.99121	-2.47588	-0.496484	-0.88457	-3.4707	-10.5352	-5.17949	-1.97793	-4.09785	-0.286426	-4.13447	-7.86231	-2.52412	-4.85703	-13.5977	-1.44048	-5.17148	-0.235645	-4.8896	-5.36831	-3.79502	-5.24365	-4.98535	-10.8254	-3.27685	-0.0136719	-5.09945	-4.15283	-4.23071	-12.835
418.184	-8.91357	-3.12998	-10.3435	-2.08477	2.93672	1.00977	-2.26289	0.748828	-4.78945	-6.50239	-9.76523	-2.53945	0.508936	-4.82422	-0.269727	-5.94883	-5.60908	-14.6387	-9.74414	-3.40752	-1.28604	0.976758	0.118848	-1.98975	-10.4074	-2.09492	-0.494238	-3.48809	-2.90273	-5.54453	-3.01621	-2.41055	-4.06621	-9.91445	1.45244	-10.8865	0.596191	-3.85117	-4.28813	-2.20625	-3.67109	-4.60283	-10.7756	-3.72139	-3.45101	-4.34367	-2.49137	-3.7238	-11.7309
419.148	-9.03027	-3.97559	-5.33369	-0.322461	1.79932	2.70068	-0.178125	1.75674	-7.47383	-6.97593	-9.68887	-0.312109	-1.11509	-3.7085	-0.615723	-7.67246	-7.67021	-12.3637	-11.1863	-1.0251	-0.17832	2.47422	0.261426	0.351221	-10.468	0.1125	0.420996	-3.19707	-3.55364	-6.46123	1.1707	-2.21416	-3.95918	-9.79102	2.12622	-13.4449	1.64644	-2.5542	-3.02388	0.0755859	-1.27197	-4.41807	-10.506	-4.4081	-3.85612	-3.25334	-1.49365	-2.93701	-10.7738
420.113	-9.19541	-3.97197	-3.62158	0.142578	0.64043	3.81582	0.0224609	2.55127	-8.09336	-6.26719	-10.1234	-1.61377	-2.28232	-2.48018	0.497656	-7.00171	-5.97607	-8.26875	-8.45791	-0.493945	-0.174707	3.45337	0.647852	0.405859	-10.7617	0.799219	0.585059	-3.40977	-1.49582	-6.69121	4.48906	-1.98193	-4.82949	-14.8453	-0.410596	-11.5316	1.19849	-1.2541	-2.48501	0.539258	-0.134277	-3.2999	-9.14414	-4.19404	-0.781901	-1.75464	-1.19389	-1.76579	-10.2155
421.077	-9.44766	-2.84629	-6.30684	-1.09727	-0.682031	4.36728	-2.36035	3.05713	-5.99062	-3.91655	-11.5938	-7.9918	-3.01939	-1.00596	3.81445	-2.92266	-2.57471	-3.91504	-3.88223	-1.09219	-1.95117	3.85064	1.54971	-3.27212	-10.7566	0.735352	0.310937	-3.65859	1.47581	-6.17295	6.46992	-1.65625	-6.00684	-20.818	-3.96367	-7.44844	-1.80171	0.310547	-3.0417	-1.59746	-0.645508	-0.540039	-6.07832	-2.51269	2.52474	-0.0693359	-0.99174	-0.766032	-9.62031
422.041	-9.45264	-1.8626	-7.75772	-1.92051	-1.32871	4.31685	-3.62949	3.7502	-4.28604	-2.16377	-11.2594	-11.5258	-3.11079	0.150977	5.69434	-0.4604	-0.300684	-1.62402	-0.698828	-1.94248	-3.06826	3.92192	2.11465	-5.49268	-9.80469	0.919922	-0.0425781	-3.35078	2.82449	-4.75664	6.23496	-1.16074	-6.59668	-21.6297	-5.46162	-4.38496	-3.55132	1.23228	-3.34038	-3.48896	-1.3835	1.45205	-3.3376	-1.28887	4.84082	1.92489	-0.866862	-0.325277	-8.39414
423.005	-9.1251	-0.611035	-7.01826	-1.76846	-0.841699	2.84429	-2.24336	5.11963	-2.7668	-1.03125	-6.58555	-9.83242	-1.86133	1.15381	4.8416	-1.08633	0.478906	-3.09785	0.283887	-4.11348	-2.51831	3.38901	2.05391	-3.35107	-6.49922	1.54043	-1.00185	-2.55039	1.12759	-1.15283	1.74219	-0.174805	-6.23203	-11.2223	-3.22661	-2.69727	-1.82773	0.619092	-2.7106	-4.44014	-2.99072	0.885156	-1.76279	-1.63603	6.0765	3.94987	-0.704142	-0.36377	-5.74043
423.969	-8.19658	0.487793	-5.20566	-1.30088	0.320996	1.53242	-0.216406	6.65215	-1.37119	-0.293945	-1.37539	-6.51377	-0.306299	2.09326	3.80049	-2.10894	0.946875	-3.53496	1.37529	-4.71006	-1.07036	2.58989	1.38838	0.622119	-2.99883	2.50312	-0.986816	-0.666211	-0.0343018	1.63193	-1.36191	0.67666	-5.45606	-3.83203	-1.23276	-1.07363	1.38135	-0.675098	-1.74424	-4.80576	-4.46045	-0.698047	-0.937695	-2.70771	6.21029	5.06339	-0.146851	-0.499349	-3.28789
424.934	-6.58838	0.82168	-2.74893	-0.946191	2.20273	1.29522	1.10898	8.10762	-0.34541	-0.244727	2.26211	-2.96572	1.12119	2.91318	3.8582	-2.19927	0.494629	-1.71856	2.91182	-2.33496	0.374268	1.93794	0.0501953	3.29473	0.723437	4.04394	1.30928	3.85449	-0.22207	3.26309	-3.14727	1.07881	-4.08965	-2.52578	0.387061	0.334375	3.61963	-1.60435	-1.19111	-4.98604	-4.42256	-1.37109	-0.410449	-3.47275	2.91374	4.35799	1.3785	-1.34147	-0.820703
425.898	-4.43369	0.147559	0.0967773	-0.895605	4.71436	2.25464	1.23691	9.32344	0.0922852	-1.03442	3.71445	0.403906	2.28716	3.46367	5.146	-1.16675	-0.260645	0.405859	4.2581	1.08662	1.85117	1.51016	-3.58066	2.81548	3.42383	5.54043	3.97627	8.61035	0.07146	3.88613	-3.76055	1.28701	-2.6877	-4.4582	1.50698	1.40801	3.25894	-1.8625	-1.9981	-5.34092	-0.837695	0.0979492	-0.854297	-3.65059	0.37321	3.42057	2.93766	-1.7408	1.00664
426.862	-2.04502	-0.392969	2.64941	-0.976465	6.67471	3.35288	1.14883	9.96338	0.321387	-1.58301	4.06465	2.70225	2.99707	3.56475	6.48467	0.0608887	-0.610645	0.545898	4.54697	3.69687	2.92944	1.21035	-7.16533	1.03106	3.32773	6.42988	4.71504	10.7828	0.336035	3.22666	-2.83594	1.55791	-1.84004	-7.05859	1.89385	2.05645	2.01582	-1.69121	-2.98257	-5.6165	3.30566	2.13437	-1.30967	-3.52227	2.28109	3.17912	3.73515	-0.759928	1.26719
427.827	0.707031	0.750879	4.42881	-0.992773	6.26367	3.53994	1.39199	9.53213	0.641016	-0.420459	4.01621	2.10508	2.7271	2.3707	6.50967	0.589209	-0.186621	-2.21074	3.41397	4.84072	2.74941	0.78042	-7.98037	-0.544092	-0.210938	6.5875	2.529	9.1918	0.378442	1.05391	0.0751953	2.02481	-1.72422	-9.28203	1.44707	2.34219	1.6772	-1.14268	-2.61211	-5.71455	4.26787	2.83603	-0.555469	-3.4044	7.81559	3.5249	3.78467	1.35539	-0.438281
428.791	3.60684	3.29463	5.29668	-1.03691	3.6876	2.85039	1.87481	8.02109	0.938477	2.2019	3.4668	-1.14717	1.55444	0.0078125	5.28486	0.432568	0.824316	-6.3125	1.75586	4.67627	1.27036	0.166162	-6.18721	-1.98667	-4.90313	6.08613	-1.10723	5.49473	0.363159	-1.39404	3.89492	2.72686	-2.00371	-10.4102	0.533984	2.41094	2.15537	-0.273633	-0.969287	-5.75244	1.98984	2.09453	1.2331	-3.38955	12.9836	4.02604	3.69088	3.61206	-3.11602
429.755	5.21025	4.6416	4.83711	-1.43301	2.36436	2.19902	3.51387	6.08906	1.03584	3.83101	2.51621	-2.91211	0.841846	-0.833203	4.54717	0.299853	1.94258	-8.58672	1.69316	2.92197	-0.0806641	-0.0524414	-3.61231	-2.70801	-5.83359	4.69043	-2.76133	3.28789	0.683862	-0.843457	5.60488	3.7751	-2.21348	-8.55859	-0.127002	2.28008	2.69556	0.272412	0.421484	-5.36768	-0.49248	1.18506	2.80225	-3.38643	14.4852	4.4152	4.11296	5.25936	-4.80703
430.719	5.00772	3.88076	2.46152	-2.26894	4.10439	1.99526	8.23789	3.62539	0.963574	3.57822	1.00957	-1.10283	1.32852	1.71816	5.23701	0.556006	3.60078	-8.59062	4.46396	-2.19697	-0.0956055	0.988281	-0.87793	-1.83765	-0.600781	1.77832	-1.24189	3.21719	1.60891	5.05947	4.24258	5.63145	-2.57227	-0.966406	-0.526611	1.8666	2.92388	-0.00541992	0.51543	-3.85889	-0.807617	1.16328	3.63604	-3.12178	11.5662	4.66235	5.3114	6.16423	-5.57441
431.683	3.87529	1.97432	-0.30625	-3.09141	7.63945	2.15586	14.1125	1.5249	1.25859	2.29888	0.0207031	3.01328	2.51104	6.14121	6.94414	1.13281	4.66582	-7.13652	6.54521	-5.09404	1.49663	3.6584	2.2085	0.995557	4.4875	-0.514648	0.0479492	3.64609	2.37141	9.30391	3.08379	6.9917	-2.1457	4.49258	-0.565381	1.73496	2.80039	-1.2814	-0.917871	-0.943262	1.46953	2.17031	3.69863	-2.51729	8.43343	4.65153	5.31913	6.85132	-4.89883
432.648	3.18232	0.67793	-0.9375	-3.37324	9.60234	2.19019	16.0195	1.14961	2.37275	1.63999	0.983594	5.82461	3.01992	8.43691	8.171	1.56499	3.89648	-3.9748	5.9375	-2.20107	2.38691	4.1835	3.496	2.40024	4.46445	-1.76602	-0.695703	4.10176	2.86089	8.15703	2.57481	6.96299	-0.171484	2.38437	-0.16206	1.49922	2.82349	-1.76133	-1.71753	0.879785	2.80635	3.47842	3.26846	-2.12451	4.64941	4.58577	2.72457	8.43905	-1.30996
433.612	2.41445	0.44248	2.66416	-3.28701	8.76045	1.60151	9.80937	3.49004	5.4751	1.82998	5.99121	6.26777	1.74141	6.16504	8.06787	1.18833	2.275	-0.0433594	3.94043	3.43799	2.38594	-0.219238	1.13525	0.966894	2.6918	-2.24766	-2.33916	4.47774	2.99563	4.24502	2.53457	6.18115	2.42832	-3.29336	0.494971	1.40957	3.43267	-0.785156	-1.17095	0.853027	2.4043	6.20205	0.84668	-2.32646	1.7347	4.47331	0.364909	9.2937	3.34629
434.576	1.94492	-0.127734	5.33037	-2.97734	7.2666	1.12534	3.27481	5.90361	7.48223	2.04888	9.86387	5.94092	0.75293	3.86182	7.87061	1.05972	1.30908	3.23086	2.52041	7.19268	1.88853	-4.47241	-1.46602	-0.702832	4.4293	-2.30723	-3.13955	4.60332	2.61116	1.53027	2.73867	5.60039	4.23613	-6.43594	1.13061	1.8959	3.84512	0.419287	-0.582764	0.403613	1.74912	8.35811	-0.886328	-2.43018	0.41748	4.09001	-0.49703	7.75928	6.20371
435.54	2.15391	-2.35234	4.21416	-2.24053	5.16104	1.21948	-1.86289	7.82471	6.13887	1.83477	10.3871	4.95508	1.23735	2.98477	8.07812	1.95815	1.67207	5.13652	2.2168	5.29512	0.647949	-5.28599	-2.29326	-1.15142	15.0652	-2.48887	-1.8624	3.28301	0.777295	2.56397	1.9459	5.52949	3.85312	-4.12891	1.69311	2.52832	3.3438	1.28291	-1.03594	0.0995117	1.52207	8.2752	0.437793	-1.94795	0.665853	3.42594	0.258097	3.87614	4.45312
436.505	2.70303	-5.35908	0.665332	-1.35703	2.88604	1.59824	-5.4043	9.07695	2.75527	1.39351	8.28965	3.51963	2.55459	3.2043	8.45947	3.36753	2.54619	5.58652	2.54512	1.51103	-1.1415	-2.65327	-1.29326	-0.298682	27.0457	-2.48965	0.00634766	1.81426	-1.27141	4.71992	1.25195	5.64902	2.48418	0.560156	2.00376	3.60215	1.98862	1.68843	-2.45361	0.056543	1.81621	6.06309	4.51582	-0.923242	1.82878	3.00293	1.92383	0.480062	0.892969
437.469	3.11728	-7.1581	-2.24228	-0.846387	1.4793	1.65181	-6.43066	9.39951	0.31875	1.35195	5.075	2.30625	3.38325	4.1331	8.67549	4.27295	3.05478	3.68281	3.16856	0.905664	-2.51436	0.987646	0.333789	1.12607	30.6195	-1.38652	0.682129	2.39043	-1.77661	4.40713	2.56621	5.54102	1.61426	4.79141	1.7748	6.22148	0.63501	1.69956	-3.65908	0.403613	2.5623	3.55322	8.59746	0.218262	4.0848	3.55615	4.55692	1.05607	-0.919922
438.433	3.38252	-6.32393	-2.38213	-0.969629	1.74434	0.979932	-3.61484	8.69648	0.92998	2.33403	1.51582	2.02295	2.94072	5.96816	8.69219	4.12495	3.19902	-0.639258	4.11514	3.66309	-1.95298	3.16836	1.62685	2.752	25.534	0.908008	0.129883	5.13945	-0.665747	1.50654	6.0168	5.20019	1.3	8.59961	0.999023	10.4975	0.56626	1.32085	-3.11245	1.83096	4.24893	3.04717	9.41914	1.16367	7.19548	4.96606	7.99186	5.25602	-0.862695
439.397	3.6668	-2.98477	0.177832	-1.43887	3.7207	-0.141553	2.76797	7.24912	4.43896	4.22285	-1.85801	2.73096	1.4833	8.67305	8.70752	3.14463	3.32998	-3.85019	5.15498	6.67393	1.17065	3.71509	2.80293	4.91401	18.2566	2.68535	-0.84873	7.8248	0.741504	-1.1874	9.96445	5.10732	1.33887	11.1477	0.153613	14.3162	2.29507	0.528223	-0.349805	4.94961	7.45498	5.19697	6.38242	2.04033	8.19157	5.8007	9.8016	7.62948	-0.30332
440.361	3.36572	0.221387	2.19971	-1.04619	6.22725	-0.0728027	6.99551	5.92959	7.20283	4.86714	-2.82754	2.66699	0.614746	9.93184	8.79219	2.36533	3.80869	-2.68262	6.18428	7.4919	3.17231	4.37612	3.68818	6.13164	12.8914	2.20703	-1.84775	8.6791	1.42603	-1.34072	13.5195	5.76045	1.57832	11.4293	-0.418945	16.1627	3.06543	-0.0650391	2.14502	6.8002	9.15322	6.8502	5.10254	2.88008	5.23063	5.49959	8.94694	6.12028	-0.255078
441.326	0.0938477	3.09883	1.81865	0.975684	10.5224	2.10703	5.53203	2.88945	7.8249	2.07368	0.193945	-0.732227	0.258594	6.92041	8.39238	1.03257	4.4166	3.59492	6.83574	5.20967	2.80762	5.68677	3.39629	5.37231	7.59766	-1.93809	-3.35117	6.71191	1.0603	1.59356	16.1164	7.21943	1.56191	7.65742	-0.863037	15.1531	1.3126	-0.725147	4.80391	6.3583	7.61582	7.31826	7.56396	3.47266	1.03809	4.78174	6.69157	3.16406	-1.32578
442.29	-2.45098	5.08857	1.31025	2.14492	12.9253	4.00347	3.6207	1.07187	7.74209	-0.292822	2.44844	-3.51611	0.189356	4.24209	7.57627	0.172021	4.63555	7.14277	7.41563	4.13408	1.73433	6.6852	3.11104	4.0269	7.89609	-2.6957	-3.41553	5.68711	1.24314	3.30205	17.1666	8.09922	2.34121	6.39062	-1.03613	13.4623	-0.696973	-1.02812	6.51748	4.771	5.25225	7.24062	10.5001	3.96221	-0.320312	4.73429	4.90938	2.43921	-1.62871
443.254	-2.46318	6.07686	2.07012	1.30039	11.2905	4.94458	3.20176	2.37041	7.77627	-0.799853	2.17969	-3.96943	0.738135	3.73965	6.04102	0.577539	5.09922	6.5541	8.29883	5.44541	1.0647	6.45854	3.75185	2.96631	20.5547	3.9332	-0.4125	6.2623	2.7022	2.28418	15.509	8.03486	5.18066	10.1121	-0.889014	10.1449	-1.33418	-0.529199	6.06396	2.43164	3.73779	6.86855	11.294	4.52353	2.98991	5.9235	3.46891	5.40576	-1.10547
444.218	-0.462793	6.22998	3.70664	-0.923633	6.84131	5.12012	4.07812	5.99443	7.81084	0.247314	0.192188	-2.4748	1.67842	5.0251	4.23945	1.91221	4.4293	3.76113	8.50957	6.86445	1.06182	4.6457	5.91191	2.40664	32.3438	10.5637	2.54619	6.88164	4.08875	0.966894	12.5916	7.50234	7.52012	13.6379	-0.672315	6.40215	-0.0564941	1.16123	2.729	-0.859668	3.5833	6.25518	9.3666	5.47803	6.38525	6.98169	2.72445	8.36442	-0.238867
445.183	1.4918	5.83867	4.55391	-2.80762	3.046	5.07007	4.87949	9.22725	7.07178	1.57754	-1.37227	-0.736621	2.2456	6.39785	3.17061	2.98267	0.728027	-0.429297	7.50488	7.17246	1.25747	2.79072	7.93457	2.13604	35.3891	12.482	3.52646	7.07969	4.7228	1.50254	9.57578	6.89023	7.94922	14.3324	-0.447168	3.15293	1.72212	2.6938	-0.507031	-3.45498	3.63096	5.84023	7.01543	5.87422	8.77555	7.51253	3.63106	10.4748	1.63848
446.147	2.3543	4.78086	2.54394	-3.32236	2.4918	5.22007	4.72305	9.81934	3.42314	2.65562	-0.767578	0.30127	1.60772	6.71738	4.15996	2.96118	-5.49815	-5.19766	5.50352	6.32793	1.52988	2.01719	9.02695	2.56841	29.8543	9.51914	2.52881	6.9459	4.52385	4.05645	7.05996	6.36748	6.54785	12.3883	-0.118945	0.863477	3.73672	2.94609	-1.2105	-3.47861	3.17217	6.60234	6.19482	4.51338	10.313	7.69157	5.39791	11.7309	4.51484
447.111	2.375	3.3834	-0.88457	-2.6334	4.2623	5.44175	4.06016	8.88164	-1.26025	3.51562	1.39453	0.955566	0.285889	6.47432	6.45908	2.19287	-10.5898	-8.87227	3.37227	4.98174	1.92319	2.22583	9.44277	3.50762	21.8453	5.0293	1.04248	6.56035	3.67266	6.72793	5.29453	5.93838	4.41211	9.7125	0.488086	-0.245898	5.81055	2.33477	0.0989258	-1.40859	2.50811	8.26172	6.68418	2.12383	10.9924	7.62704	6.30355	11.8035	6.90723
448.075	1.45537	2.3123	-1.84014	-1.19756	5.54941	5.0813	3.17266	9.58447	-1.44844	4.03169	2.86211	1.77705	-0.384717	6.70205	7.63115	1.32705	-9.35654	-8.99473	1.83223	3.42568	2.2603	2.81831	9.18936	3.55649	18.0484	2.71758	0.729004	5.93457	1.92664	6.87598	4.60762	5.5541	2.48828	8.38945	2.00195	0.420898	6.74019	2.1436	1.21997	0.280566	2.16299	8.97275	6.78291	0.874121	10.6787	7.2452	5.37374	10.313	6.35938
449.04	-1.37383	1.38633	0.158789	0.984277	5.68799	3.69321	0.958399	12.5358	4.12002	3.94145	2.70977	2.49746	-0.340723	7.18779	6.93818	0.083252	-0.188086	-4.63516	0.816016	1.34717	2.32519	3.55713	7.73271	1.61538	19.3539	3.01758	1.81904	5.0873	-1.121	3.80674	5.22422	5.20332	0.705469	8.78203	4.90967	3.35234	5.64297	2.86714	1.11128	0.177539	2.10625	7.4585	5.34902	1.53857	9.42139	6.70142	3.11751	7.69865	1.97715
450.004	-4.06562	0.377246	2.4542	2.82754	5.41094	2.09863	-0.656445	15.0741	10.5848	3.45659	2.00723	2.66406	-0.0411133	7.61123	5.32451	-1.07305	6.42051	-2.06152	0.713476	0.790137	2.09692	4.21387	5.32188	-1.53877	19.5719	3.0252	2.78008	3.68945	-2.81438	1.96143	5.4707	4.89395	-0.581445	8.24102	5.91304	5.21211	3.05386	4.06743	0.129688	-1.1625	2.16387	4.36562	2.69561	3.41885	7.30518	6.73242	1.87496	5.95728	-0.54375
450.968	-3.46445	-0.754102	2.66943	3.38604	5.88574	1.38027	1.87168	14.3619	13.2811	2.89185	2.73867	2.12295	0.303369	8.28643	3.90469	-1.35952	8.19033	-3.5916	2.64785	3.57812	1.80518	4.27642	3.55107	-2.64399	17.4539	2.22988	3.94004	0.504883	-1.85232	2.98623	4.78965	4.53496	-1.01777	5.85469	2.85606	4.85664	1.27949	4.40762	-0.120166	-1.08447	2.22725	2.66055	0.734766	4.49805	0.740234	7.93986	2.61515	5.56478	0.770703
451.932	2.41113	-2.11025	0.317188	2.41738	7.64844	1.89312	11.2646	9.26562	11.4133	2.1772	6.24824	0.805566	0.94165	10.0123	2.61728	-0.372412	7.57236	-6.14453	4.85996	7.00303	1.62349	3.20884	3.6543	0.81709	14.3766	1.16387	4.56445	-2.44512	-0.00585938	4.70547	3.92519	4.29287	-1.09844	2.81172	-1.15752	3.76269	0.934717	3.65273	1.98135	2.63945	2.9918	4.61484	1.0375	4.92119	-2.57341	8.89355	3.19487	5.43164	3.39844
452.897	5.63809	-2.79912	-1.56914	1.52568	8.8917	2.3583	16.7557	5.34922	9.37529	1.927	7.63535	-0.231738	1.06982	10.0492	2.23408	0.422168	6.34307	-7.1623	5.76602	8.84268	1.30254	2.28374	3.26064	3.59565	10.9602	0.262305	3.76738	-3.39668	1.33433	5.35127	3.43477	4.32549	-1.19063	-0.107422	-3.60444	3.12031	0.814111	2.44394	3.11318	5.47617	3.18486	5.61436	0.558106	4.61338	1.97428	9.32723	3.16655	5.33073	5.45566
453.861	2.69248	-2.37803	-2.53652	0.964063	9.01397	2.33081	13.577	3.62178	7.60889	2.76939	4.51719	-0.805176	-0.049707	6.1666	3.94873	0.952246	4.58623	-5.45449	4.86289	8.62734	0.337744	1.99175	1.12353	4.67344	7.26406	-0.101367	0.841211	-1.3084	2.0023	4.63779	3.81582	4.86201	-1.03711	-2.5125	-3.73799	3.51719	0.839795	0.077832	1.81421	6.61035	1.84727	3.49082	-2.56406	2.80117	10.7446	9.29077	2.64941	5.3055	7.11191
454.825	-2.3041	-1.48467	-3.07549	0.443848	8.58945	2.26011	7.28125	3.11875	5.80615	3.79351	-0.351758	-1.20928	-1.48096	1.18164	5.99961	1.09976	2.92588	-3.50723	3.88691	7.60371	-0.723144	2.04248	-1.69336	4.3708	5.19062	-0.565039	-1.70361	1.32129	2.27578	3.329	4.40762	5.41807	-1.11582	-4.34766	-3.16909	3.92734	0.953516	-2.54849	-0.821826	6.27803	-0.118848	-0.0575195	-6.69453	0.370508	16.9727	8.93254	1.92387	5.47884	7.74082
455.789	-4.98311	-0.517481	-3.46387	-0.348633	8.32119	2.8582	3.81426	3.12959	3.3834	4.05444	-4.49395	-1.85508	-2.26035	-2.17227	6.45254	0.471875	2.1835	-3.02305	4.52187	6.13926	-0.946826	1.86606	-3.46855	3.14263	6.95937	-2.0002	-1.74805	3.49023	2.1354	1.17705	4.92676	5.67207	-2.43379	-5.06094	-2.90503	3.39238	1.05273	-3.92783	-2.97974	4.69717	-1.25723	-2.13652	-9.11826	-1.23379	15.0459	8.1534	0.847982	6.16032	6.06738
456.753	-4.03457	0.45293	-3.69268	-1.44355	8.46211	4.34863	4.9666	3.50713	0.277441	3.32266	-7.08672	-2.76807	-2.08545	-3.03525	4.82949	-0.993896	2.09971	-3.43535	6.28457	4.50859	0.474561	0.924072	-3.07266	0.739746	12.1383	-3.85156	0.164746	5.13965	1.72717	-1.25898	5.56875	5.74795	-4.27578	-4.73594	-2.73896	2.42109	1.01113	-2.74609	-3.48521	1.23281	-0.599805	-0.57041	-7.84502	-0.913477	8.14827	7.14461	-0.285604	7.0826	2.94316
457.718	-1.51924	1.17373	-3.9209	-2.53574	8.60645	5.95288	7.83809	4.0624	-2.48564	2.14067	-8.23262	-3.32793	-1.32988	-2.12705	2.44307	-2.42212	1.15107	-3.4377	6.97207	3.5125	2.95669	-0.620947	-1.18828	-2.45698	18.4	-4.46328	2.05898	5.38574	1.46851	-2.10781	6.39805	5.89746	-4.34648	-4.55781	-2.02778	2.3748	0.724024	0.174414	-2.82485	-3.48857	1.30313	3.40664	-4.05967	0.621484	3.59456	6.41357	-0.774699	7.63265	0.991602
458.682	-1.37217	0.841699	-4.82246	-3.33047	7.7751	6.09009	6.66191	4.38223	-3.10469	1.32759	-8.33262	-2.41094	-0.64751	-0.504199	1.59551	-2.09082	-2.02578	-2.89082	5.04024	3.4627	4.2581	-1.71553	-0.0600586	-4.22329	24.4203	-3.16191	3.03135	3.14238	1.4885	-0.427539	7.02754	6.11719	-1.55723	-5.77266	-0.457422	3.66934	0.0127441	1.29233	-2.91607	-5.75459	2.60625	4.94141	-2.23408	0.557324	1.67236	6.06551	-0.54952	7.80542	1.25137
459.646	-5.30557	-1.56914	-7.2623	-4.15977	5.19795	3.82979	-1.72188	4.4626	-0.541113	0.939063	-7.59219	0.940234	-0.0559082	2.59717	3.35488	1.31387	-6.74111	-2.66269	1.04023	3.84365	4.12002	-2.2063	0.10957	-3.9853	27.9812	-0.945312	2.879	-1.14648	1.64714	2.82939	6.7293	6.1544	2.79141	-8.81875	1.46826	5.3373	-1.59551	-0.453613	-4.35991	-4.079	3.24551	3.08389	-3.23613	-2.13359	1.14323	5.60319	0.103312	7.58797	2.71719
460.61	-7.6167	-2.62021	-8.30684	-3.8626	3.45283	2.25947	-6.79688	4.34443	1.85459	0.821631	-5.20664	3.62695	0.522803	4.69199	4.2249	3.47139	-8.39854	-3.62812	-0.959961	3.33428	3.28188	-2.43462	0.00947266	-3.18955	25.7961	-0.454102	1.90234	-3.66582	1.6835	4.44824	5.2791	5.74902	4.68262	-11.7359	2.27856	5.36309	-2.71016	-2.11773	-5.43853	-2.37871	3.48633	0.521875	-4.54648	-4.5417	1.3763	4.34001	1.27035	6.65495	2.61738
461.575	-6.3374	-0.55459	-7.14229	-0.262109	3.38779	2.31909	-3.70723	3.45312	3.8917	1.10894	1.83633	5.16924	1.35273	4.13818	2.26553	2.88066	-1.72617	-4.63672	2.99434	1.04658	1.76792	-2.39165	0.286035	-2.18643	15.5031	-2.32598	-0.244141	-1.62363	1.85732	4.38115	3.69961	5.24668	2.81641	-11.6453	1.93594	4.63516	-1.78359	-1.6082	-4.69243	-2.82295	3.78809	-1.46621	-4.16494	-4.28496	2.30957	1.91024	3.08761	4.66943	0.44082
462.539	-3.76807	2.39727	-4.88066	3.51357	3.93135	2.97065	1.65293	2.40566	5.10644	1.45229	9.02363	5.56592	1.98345	2.70703	-0.463965	0.984033	3.2584	-6.17422	5.69922	-0.54834	-0.112842	-2.03081	1.06133	-0.925049	6.26094	-4.09219	-2.0624	0.330273	1.85608	3.3752	1.80293	4.48682	1.01387	-12.0344	1.01265	2.77441	0.795654	0.672217	-2.42803	-4.79346	4.21094	-2.69717	-2.26875	-1.83643	3.01058	0.786947	3.79277	3.85034	-1.66836
463.503	-1.88731	4.10107	-2.22656	4.14668	4.19268	3.28403	3.52207	1.93731	5.00156	1.54004	11.748	4.75176	1.95669	2.38682	-1.76768	-0.954981	3.8459	-8.2248	5.60078	-0.151367	-1.14341	-1.52422	1.97715	0.192627	0.775	-5.21641	-3.0459	1.6498	1.35749	0.543848	0.0679687	3.04697	0.411719	-13.5277	-0.970898	-1.21367	2.49194	2.43535	-0.552979	-6.18955	4.21523	-2.91533	-0.870801	-0.208496	3.62744	2.55192	1.83687	5.7666	-3.0582
464.467	-1.18291	3.23506	1.23848	-1.4081	3.90137	2.8459	-1.92188	2.47178	2.6877	1.04678	6.41191	1.99209	0.826465	4.79307	-0.278125	-3.10425	1.66641	-10.1682	3.58301	1.50293	-0.242041	-1.05185	2.83252	0.951904	-0.75625	-5.44473	-3.19404	2.63008	0.73584	-2.8374	-1.31172	1.55283	0.83125	-15.0676	-3.246	-5.8084	1.50811	2.48818	-0.20459	-6.52187	2.62119	-1.72295	-1.8876	-1.71064	3.83268	4.88786	-0.472331	8.10051	-3.67227
465.432	-1.29453	1.96758	4.40176	-7.55977	3.38076	2.2458	-8.3041	3.47666	0.127539	0.646191	-0.633594	-0.910352	-0.541943	7.23916	1.9709	-4.44238	-0.670117	-11.7416	0.785547	2.80967	1.16592	-0.644092	3.27734	1.20708	0.121094	-4.83867	-2.82705	3.3709	0.592554	-4.81719	-2.94805	0.892871	1.33008	-15.7277	-4.69229	-8.98984	-0.624414	1.68174	-0.54917	-6.3419	0.582227	-0.0943359	-3.76123	-4.27676	3.21761	6.04981	-0.795085	8.95923	-3.93457
466.396	-2.36689	2.96201	5.92754	-7.80147	2.62227	1.98521	-8.52637	4.63975	-0.733301	1.23403	-2.80938	-2.19512	-1.46455	6.32031	2.92461	-3.30015	-1.89062	-13.2664	-3.08047	2.43867	1.377	-0.232519	3.07832	0.808154	2.34844	-3.36719	-2.04082	3.47129	1.58643	-3.86113	-6.51211	1.83857	0.635938	-14.9426	-4.50181	-9.59102	-2.29194	1.07002	-0.521436	-5.82637	-0.00361328	1.24619	-4.32461	-4.975	1.86947	5.7557	1.16809	8.08008	-4.41953
467.36	-4.36201	5.92109	5.83223	-2.7127	1.63838	2.02368	-3.21641	5.86162	-0.0730469	2.67734	-0.59043	-2.02725	-1.96323	2.28486	2.61738	0.0572754	-2.26182	-14.7937	-7.37812	0.799805	0.238574	0.252588	2.34004	-0.176318	5.03828	-1.42363	-1.12793	3.07969	3.2542	-0.77207	-11.0521	3.8665	-0.679688	-13.5574	-3.08926	-8.20957	-3.20586	0.832617	0.0742676	-4.89111	1.18213	2.32051	-3.15723	-3.35986	0.57959	4.58317	3.58443	6.41659	-5.03379
468.324	-6.12764	7.8291	5.00938	1.53213	1.23389	2.27705	1.53535	6.47695	0.985938	3.82866	1.64023	-1.36426	-1.89814	-1.31689	1.975	2.92104	-2.39707	-15.6633	-8.77656	-0.146875	-1.26323	0.837207	1.37832	-1.31011	6.64844	0.0912109	-0.997656	3.59219	3.68108	1.62021	-11.4254	5.14736	0.662305	-14.4988	-1.78682	-6.21348	-3.02573	0.683594	0.945703	-4.07432	2.55225	2.90879	-1.09394	-1.32617	0.813477	3.1416	3.82121	4.95833	-4.77324
469.288	-7.15127	6.83272	3.69707	1.38525	2.10186	2.85186	2.4291	6.01406	2.17197	4.20645	1.62129	-0.410547	-0.929346	-2.50147	1.44063	3.91314	-2.33408	-15.7439	-6.01523	-0.0494141	-2.0728	1.60693	0.41084	-2.15615	7.16484	1.40703	-1.99922	5.80898	2.20349	3.18457	-5.78047	5.46348	6.28906	-19.8098	-0.498926	-2.87734	-1.09004	0.204199	1.80649	-4.14492	2.13272	2.57295	1.01016	-1.2	3.95345	1.34692	0.818034	3.48429	-3.15293
470.253	-7.31963	3.19805	2.08789	-2.77197	4.20068	3.7417	-0.149805	4.62285	3.51289	3.84673	-0.39043	0.866211	0.877246	-1.32187	1.09131	3.14487	-1.94258	-15.3908	-2.78672	0.0642578	-1.89531	3.07388	-0.861523	-2.59497	6.65078	1.83711	-3.09492	7.36719	0.782251	4.29883	0.455078	5.45264	11.3971	-23.3949	0.487402	-0.347656	4.66367	-1.17339	2.94023	-5.99434	-1.65772	0.389453	3.7083	-4.74902	5.52881	0.0989583	-0.720418	3.45679	-1.59629
471.217	-6.19844	1.09277	1.87695	-4.51895	5.34844	4.06206	-1.02793	3.95019	3.7874	2.7416	-1.40527	1.29873	1.60269	-0.461133	1.01836	2.13511	-0.636035	-14.6783	-1.67617	-1.08144	-1.70024	3.46475	-1.54922	-3.07915	3.32656	0.173242	-3.58701	6.14609	1.22219	5.29854	4.32949	5.67568	12.3678	-18.2953	0.958008	-1.28418	7.3811	-1.60059	3.32764	-6.8126	-3.76104	-0.732812	4.99121	-6.28506	2.29216	-0.167725	0.809367	7.5175	-1.27832
472.181	-2.5624	1.34033	4.20332	-2.05889	4.65049	3.13125	0.548438	4.16318	1.3	-0.916943	-1.32988	-0.763086	0.415625	-0.537109	1.42666	0.140869	1.22832	-14.0299	-2.60801	-3.38477	-1.90234	1.83525	-2.09785	-4.13228	-3.11563	-3.49785	-3.70527	2.28203	3.19636	6.046	5.67598	5.96582	9.50566	-6.34297	0.870606	-5.43652	4.59287	-0.576221	2.17368	-6.17451	-3.53604	-0.533789	3.59834	-4.36357	-1.45524	-0.27653	3.11914	11.4372	-2.23848
473.145	0.708984	1.8626	6.26289	0.491992	3.78926	2.24028	2.38066	4.57812	-0.792481	-3.65503	-0.899023	-2.29199	-0.983594	-0.561719	1.63193	-1.50117	1.93379	-13.6115	-3.42598	-4.18984	-2.01294	-0.295557	-2.29961	-5.16069	-5.90703	-6.30664	-3.85215	-1.37637	4.1126	5.9875	4.52813	5.50547	6.19551	0.03125	0.367188	-7.52578	0.574414	0.784131	0.704688	-5.31816	-2.60547	0.00615234	1.32988	-1.95205	-2.29329	-1.02279	4.71505	11.7928	-3.0002
474.11	2.82139	2.05098	7.02148	1.51816	3.74609	2.04604	4.175	5.33057	-0.822656	-3.24233	-0.0615234	-1.25625	-2.0979	0.283496	1.25791	-1.99575	0.524414	-11.3938	-2.59355	-0.30459	-1.4147	-1.87803	-1.45508	-5.52432	4.95859	-6.41816	-3.54375	-4.46855	2.24976	4.41455	-0.924609	3.51387	3.37695	-5.5293	-0.53042	-2.8457	-1.54297	1.88677	-0.0676758	-4.86348	-1.66836	0.617383	-0.388086	-1.02188	1.8335	-2.81812	5.37793	7.0542	-2.26426
475.074	3.83945	1.97549	6.79863	1.36065	4.32539	2.44746	5.86719	6.27979	0.908106	-0.457031	1.18633	1.71914	-2.80933	1.77695	0.582324	-1.53994	-1.41348	-9.43281	-1.35547	4.41592	0.135791	-2.57075	0.803223	-4.94717	18.2719	-5.31191	-3.17725	-6.22129	-0.273071	2.60752	-6.89434	1.28164	1.01856	-14.9437	-1.56113	3.52324	-0.849805	2.64009	0.197315	-4.82227	-0.770801	1.39131	-1.00313	-1.97891	6.32113	-3.86458	5.57776	1.81266	-1.06133
476.038	3.96426	1.85303	6.39453	1.16455	4.61611	2.92227	7.13691	6.92783	3.00811	2.1855	2.60996	4.39902	-3.08877	2.9876	0.175	-0.909375	-2.29824	-11.0318	-1.31191	5.63916	1.80933	-2.63906	3.22939	-3.98867	20.8031	-4.51113	-3.49316	-4.9375	-1.17056	1.97275	-9.7502	0.199121	-1.11055	-20.7719	-2.7063	5.93477	0.746387	3.15371	0.775439	-4.81992	-0.180078	2.00967	-0.988965	-3.36455	6.58154	-1.88298	5.71497	-0.220378	-0.649609
477.002	2.78584	1.73887	6.26055	1.98906	3.26553	2.88389	7.50137	6.68896	4.3831	2.32886	4.06055	4.39697	-2.79038	2.70342	0.470801	-0.7625	-1.86338	-16.3725	-2.59121	2.84482	2.57622	-2.22354	4.42129	-3.33472	11.1555	-4.18555	-4.50674	-0.494922	-0.13291	2.71406	-8.86328	0.469922	-2.96719	-21.7234	-3.90122	3.72578	0.812842	3.54229	0.738037	-4.33633	-0.828418	1.93935	-1.00664	-3.57061	3.71077	2.47282	5.75427	0.493327	-1.12988
477.967	0.377344	1.60254	6.32012	3.68779	0.432129	2.371	6.92598	5.57754	5.01396	0.149756	5.44316	1.90508	-1.97681	1.02978	1.38731	-1.08838	-0.820508	-21.6711	-3.9584	-1.4042	2.4106	-1.35005	4.31748	-3.02271	-1.90312	-3.8709	-5.27305	4.15254	1.60054	3.93574	-5.47676	1.27373	-4.19551	-19.3578	-4.66694	0.00605469	-0.687402	3.78535	0.0562988	-3.42627	-2.76611	1.12187	-1.12813	-2.63906	2.66732	5.80461	5.25521	1.55908	-1.68437
478.931	-1.11592	1.53799	6.44492	4.30107	-0.350879	2.4938	5.95254	4.38477	5.23457	-1.0085	6.09707	1.08848	-1.4042	0.51416	2.29658	-1.33174	-0.238574	-22.292	-3.96973	-4.33037	2.09351	-0.7625	3.05488	-2.72261	-8.59141	-3.09355	-4.57754	4.74238	2.44407	4.45459	-0.826562	1.39893	-4.53105	-15.4094	-4.43892	-1.78652	-1.37578	3.59165	-0.476562	-3.46807	-3.37803	-0.0776367	-1.01494	-1.9082	5.56787	6.44173	3.7052	1.87598	-1.37676
479.895	-1.8001	1.29356	6.68496	2.92314	1.91318	3.70015	3.49824	2.29697	4.00215	-0.876611	5.07812	2.43984	-1.2687	1.17246	3.13779	-1.65288	-0.926465	-15.5463	-1.88926	-6.01172	1.86006	-0.87876	-0.474609	-2.27822	-7.10313	-1.58516	-1.37676	-2.56309	1.58188	3.71084	6.5666	-0.243066	-4.08125	-8.77187	-2.87456	-1.17617	-0.340039	2.6332	-0.588281	-5.84238	-1.23398	-2.11611	-0.392188	-1.90654	10.7814	4.81714	1.35547	1.50684	0.350781
480.859	-2.14971	0.909863	5.94023	1.05469	4.39072	4.61235	0.91543	0.613379	2.91846	-0.410254	3.55879	4.05293	-1.40713	2.32402	3.38613	-2.0375	-1.31309	-12.1459	-1.2334	-6.74365	1.50581	-1.35513	-4.66728	-1.93164	-7.57656	-1.46504	0.0890625	-6.56367	1.41792	2.8292	9.68535	-0.668457	-3.61816	-5.83125	-1.56724	-1.18652	1.69834	1.25962	-0.517285	-8.96924	2.19346	-4.3	0.246777	-2.33633	12.7025	3.39526	-0.266764	1.37036	0.509375
481.824	-1.97207	0.783203	3.41562	0.0314453	5.35059	4.21338	-0.112305	1.0417	4.13769	-0.0811523	3.00977	5.2415	-1.6335	4.43096	2.93506	-2.23584	0.422754	-13.1941	-2.79219	-5.20937	0.719678	-1.39106	-6.1374	-2.03931	-9.02109	-3.01758	-1.15068	-3.2791	3.28203	2.04336	6.88066	1.85088	-2.70234	-7.55547	0.401514	-1.60449	3.26011	0.27251	-0.689844	-9.50801	3.9419	-5.11445	0.116016	-2.43877	9.45231	2.09456	-0.636312	2.34855	-1.76504
482.788	-1.09492	1.04199	-0.819336	-0.0310547	4.88594	2.51553	0.674414	3.81289	7.96855	0.17583	3.66484	6.2126	-1.90742	7.76182	1.89971	-2.16436	2.21592	-14.852	-4.18477	-3.05381	-1.3956	-0.549463	-1.41133	-3.03901	-8.975	-4.61231	-2.64775	1.65566	5.16633	1.56309	2.98769	4.9167	-1.02617	-9.71445	2.00498	-1.3791	4.8561	-0.0359863	-1.42339	-4.40264	2.82529	-3.03652	-1.45166	-1.71904	6.19369	1.55119	-0.558838	3.08187	-3.93789
483.752	-0.215039	1.16006	-3.88887	0.202148	4.27627	1.1812	1.73672	5.84814	10.6547	0.566211	4.24121	6.49951	-1.96909	9.65967	0.853516	-2.15654	2.1915	-14.9812	-3.83496	-1.38828	-2.78843	0.458838	2.72666	-3.72041	-6.28984	-5.41309	-2.89922	3.99707	5.46555	1.34394	0.456641	6.96611	2.16133	-10.0402	2.27764	-0.0720703	5.74775	-0.127539	-1.85176	0.368359	1.70635	-0.840527	-2.52568	-0.89209	3.28418	2.71208	-0.0814616	2.89762	-4.40391
484.716	0.947266	0.837598	-4.21758	0.794922	3.89404	0.607764	3.54805	5.4456	10.4129	1.3918	3.78164	4.99922	-1.50112	7.7415	-0.241992	-2.59937	-0.490332	-13.3152	-1.38477	-0.588672	-2.19473	1.58184	3.03359	-3.52231	-1.20391	-5.38691	-1.59941	2.20684	3.58247	1.23769	-0.519531	7.525	7.23535	-8.34102	0.779785	2.19922	4.81011	-0.163135	-1.6479	2.16729	1.329	0.607031	-2.52295	-0.202148	1.13232	4.63208	0.67863	2.23088	-2.83223
485.68	1.82822	0.327148	-2.95801	1.47607	3.66484	0.80293	5.03926	3.92197	8.45996	2.33061	3.19238	3.0582	-0.832617	4.36074	-1.13389	-3.06973	-3.67832	-11.2478	1.36719	-0.408594	-0.542773	2.52241	0.716992	-2.94058	3.93906	-5.07617	0.147949	-0.177734	1.29661	1.45879	-0.260937	6.96387	10.7758	-6.11875	-1.2939	4.99004	2.79473	-0.223584	-1.08682	1.83008	1.39932	1.14531	-1.96113	0.165625	0.388672	5.5673	1.54834	1.89648	-0.784961
486.645	0.996777	-0.127148	-1.65801	1.81807	3.31611	2.20972	3.58945	2.84502	5.83994	2.95513	3.92031	2.58691	-0.455371	2.69883	-1.46865	-3.00903	-5.93565	-10.4059	2.61269	-0.973828	0.417627	2.77065	-1.74277	-2.85303	6.14844	-5.41973	1.22285	0.328711	0.132495	2.48232	1.2793	4.55234	7.40625	-5.60938	-3.32886	8.28418	1.30103	-0.406299	-0.522266	1.254	1.53262	0.612695	-1.45225	-0.0448242	1.94173	3.81234	2.44193	2.63997	0.0943359
487.609	-2.07373	-0.583301	-0.84668	1.61211	2.65772	4.89678	-1.7123	2.43359	2.57842	3.09507	6.11875	3.86416	-0.538232	3.3377	-1.28936	-2.36099	-7.46103	-11.1178	2.21699	-2.33906	-0.364111	1.99819	-2.99102	-3.80596	4.67734	-6.5334	1.50908	3.0627	-0.039502	3.9999	3.41914	0.542676	-2.07734	-7.10742	-5.34009	11.5242	1.30698	-0.777002	-0.0428711	1.63945	1.58174	-1.12793	-1.13037	-1.01826	4.66781	0.296875	3.22644	3.81551	-0.326953
488.573	-5.58584	-1.13545	-0.485547	0.895605	1.9293	7.46284	-7.57754	2.4123	-0.547754	2.69624	8.28672	5.63203	-0.929443	4.87988	-1.04912	-1.44868	-7.6	-12.2697	1.16699	-3.73535	-2.36304	0.486279	-3.07705	-5.38789	1.87422	-6.91738	1.66514	5.0834	0.280078	4.74101	4.47402	-1.68594	-8.78457	-7.71719	-6.35361	13.041	2.56382	-1.20478	0.319971	2.66914	1.67539	-3.71963	-0.987305	-2.45322	4.72738	-1.19979	3.69417	3.02279	-0.98418
489.537	-6.27275	-1.65	0.00078125	-0.105957	1.86514	7.74956	-7.89492	2.79121	-1.76455	1.7519	8.54688	6.36875	-1.23452	5.57607	-1.19922	-0.507422	-5.0832	-12.9281	0.0634766	-4.80166	-3.11064	-0.640918	-2.67139	-5.82564	-0.135156	-5.22695	2.29561	5.9459	1.25395	4.46572	4.50918	-0.274219	-8.91348	-5.0207	-5.54351	12.6707	3.63623	-1.16509	0.0646973	2.11221	2.20625	-5.9415	-1.71064	-3.18057	0.832194	0.00406901	3.94438	-0.84611	-1.17285
490.502	-1.39736	-1.71875	1.70449	-1.75313	3.60107	3.7356	4.10762	4.81211	1.35947	-0.332617	6.17031	5.83711	-0.966357	5.35586	-2.11768	1.13603	-1.10361	-13.0519	-1.05703	-5.44863	-1.41523	-1.39009	-0.99707	-4.25386	-1.39766	-2.35664	3.1457	5.86211	2.55339	3.39941	3.84199	3.49209	-4.31699	-0.264844	-3.5603	10.8256	5.03281	-0.0874023	-1.72559	-1.7833	4.27998	-8.04736	-4.37881	-2.67607	-3.0166	1.79158	3.65478	-4.34261	-0.975781
491.466	2.32334	-1.92207	2.51934	-2.42988	4.58877	1.36221	10.7996	5.60352	2.93565	-1.48843	4.10684	5.50654	-1.21987	5.09551	-2.05088	1.93262	0.454688	-13.0266	-2.40391	-5.54326	0.0470703	-1.51123	0.455566	-2.45859	-3.24766	-1.32461	3.20664	5.04434	3.11631	1.97754	2.82051	5.65781	-0.655469	2.09414	-2.46523	8.21348	5.67832	0.788232	-2.62642	-4.4209	5.45283	-8.98184	-5.91094	-1.89824	-3.94808	3.52791	2.26493	-4.73234	-0.933984
492.43	4.90537	-2.22705	2.00527	-1.48711	4.52813	2.27261	9.28789	4.08828	1.85986	-0.981934	2.64004	5.71387	-2.79126	5.27725	0.331152	1.2752	-1.55557	-12.4639	-4.45254	-4.31768	-0.0150879	-0.698877	0.849024	-1.1833	-3.50937	-2.95703	2.8457	3.22949	2.45469	-0.681641	2.94414	5.63818	3.21504	2.38711	-2.87246	4.32109	4.43535	0.698828	-1.15166	-3.56299	4.11777	-8.31982	-4.87432	-1.2707	-2.07666	5.30461	0.134684	-2.39461	-0.492773
493.394	6.81113	-2.28867	1.57461	0.418066	4.32519	4.21758	4.91055	2.41748	0.4125	0.296045	2.125	6.5875	-4.2397	5.73125	3.41475	0.413867	-3.50459	-10.7436	-5.36484	-3.00205	-1.07896	0.682617	0.459961	-0.282031	-3.36406	-4.29824	2.05459	2.03516	1.9073	-2.19668	2.64258	5.3957	5.94902	2.35156	-2.95898	1.47578	2.07173	0.0201172	1.72373	-0.502051	1.15234	-6.49199	-2.19717	-0.768848	0.760905	6.18962	-1.25598	-0.0174967	0.0525391
494.359	7.88652	-1.97744	2.02773	2.7293	4.61416	5.11533	1.04922	2.13281	0.301367	1.52017	2.46953	8.05293	-4.32378	5.9999	5.346	0.358496	-5.56211	-6.76836	-4.14844	-1.88467	-1.86157	1.70659	-0.0640625	0.578223	-4.67031	-4.98008	0.19248	1.79629	1.90708	-1.28174	0.427344	5.22813	6.43125	1.57969	-2.24507	0.318164	0.481348	-0.326367	3.55093	1.51065	-1.28184	-4.60508	-0.233301	-0.360644	5.91244	5.37533	-1.25399	3.25089	0.378906
495.323	7.73516	-1.24277	3.55293	5.42441	5.6956	4.08511	-1.87246	3.72129	2.21387	2.42314	3.52969	10.1617	-2.45137	5.79893	5.09346	1.56582	-6.92129	-1.78555	-1.63887	-0.922852	-1.78101	2.18042	-0.837305	1.62466	-5.89766	-4.93574	-2.09033	2.35644	2.20769	1.03447	-2.49238	5.13447	5.56758	0.663281	-0.951807	0.461914	1.06328	0.503711	2.19741	-0.149219	-2.32178	-2.99844	-0.326856	-0.162793	10.8792	3.9419	-0.593872	5.51619	0.710547
496.287	6.95801	-0.805762	5.0791	7.36807	6.24326	2.2772	-3.4748	6.02529	4.04355	2.83276	4.67773	11.6357	-0.150586	5.01289	4.34316	2.72466	-6.14238	1.89648	0.587891	-0.130566	-1.14751	2.0082	-1.43457	2.67217	-4.97109	-4.14551	-3.99385	3.27344	2.33594	2.93027	-4.57871	4.98965	4.61934	0.252344	0.553174	0.982227	2.59385	1.68291	-0.287207	-3.04941	-2.32529	-1.6209	-1.50352	0.00791016	12.9217	2.48486	0.0762533	3.7124	1.33984
497.251	5.80098	-2.17783	5.37539	6.8582	3.91865	0.475928	-2.48496	8.35645	2.73457	2.15303	4.93867	10.3066	0.741504	2.96523	5.23564	1.81748	-1.96025	2.23945	1.1623	0.262988	-0.246436	0.386572	-1.12959	3.57085	-1.46094	-2.68945	-5.48516	3.95254	1.89585	3.03916	-5.71016	4.53701	3.91133	0.190625	2.0602	0.811328	3.31904	1.92036	-1.15713	-4.06113	-1.56397	-0.608496	-2.83906	0.335547	11.5212	0.962809	0.541911	-2.18921	2.28164
498.216	4.33252	-5.18271	4.48867	4.02539	-1.04893	-1.25459	0.910352	10.6298	-1.48711	0.474658	4.39492	6.37666	0.30835	-0.223242	7.6544	-0.990674	3.84883	-0.373828	0.494922	0.22334	0.791504	-2.86987	-0.140039	4.14419	2.67813	-1.20547	-6.46309	4.2584	1.04336	1.85527	-6.11152	3.7498	3.16113	-0.458203	3.29175	0.104492	2.98144	1.04043	-0.364844	-3.23438	-0.237305	-0.216992	-4.5877	0.648633	8.0765	-0.44515	0.78894	-8.34782	2.99707
499.18	4.12148	-6.36934	3.55762	1.32549	-4.36016	-1.56855	3.8668	11.5182	-4.31299	-0.405811	5.05801	3.76045	0.221924	-2.24316	9.87148	-2.5832	5.5624	-2.79629	1.35449	0.261719	1.41074	-5.75615	0.113769	3.67534	4.66484	-1.07754	-5.24023	5.10254	0.623413	1.94434	-3.93809	3.19971	2.45918	-2.77578	3.654	1.33711	2.22803	-0.158154	0.789697	-1.89961	0.644727	-0.366113	-6.75117	0.593652	4.19743	-1.07397	1.0435	-10.1475	2.54648
500.144	6.39395	-3.5457	2.98379	-0.374512	-3.82783	0.725488	5.45039	10.0336	-3.6623	0.575391	8.59688	4.44238	1.41875	-2.02891	11.5055	-1.27549	1.70147	-4.31016	5.25254	0.712207	1.246	-6.29253	-1.46426	1.40366	5.63359	-2.74961	0.277246	7.62051	0.991626	4.40703	3.84063	3.46328	2.19102	-6.85664	3.01499	6.75156	1.81645	-0.880713	1.44145	-0.711426	0.253418	-0.666601	-9.10859	-0.0293945	-0.0572917	-0.0224609	1.6866	-5.66886	0.891406
501.108	10.4814	2.12168	2.9418	-1.0541	-0.280859	4.81777	5.98164	6.97978	-0.183203	2.92422	14.0213	7.7417	3.47246	0.211719	12.5133	2.1939	-2.32744	-5.17832	8.69277	1.18994	0.346533	-3.48672	-5.13066	-3.36089	6.33984	-3.7502	4.55752	9.5918	1.30696	6.5544	10.0131	3.34502	2.29746	-9.90469	2.24175	11.0342	2.26206	-0.762549	1.83086	1.05596	-1.71162	-0.513184	-11.384	-1.20361	-2.42676	-0.029541	1.91557	-2.05705	-0.794727
502.072	12.7793	5.03555	3.3793	-1.10644	2.11338	6.85156	5.89297	5.36582	2.55195	4.14165	16.1379	9.93838	4.27158	2.93643	12.1631	4.26138	-3.81553	-5.67559	9.79746	1.40068	-0.433691	-0.962695	-6.94326	-5.37886	6.00625	-2.11406	3.30234	8.96582	1.08181	6.69189	9.52168	1.52324	2.95586	-11.1641	1.55605	10.025	2.4647	-0.682275	1.84312	2.0084	-1.77744	-0.599121	-11.8411	-1.15068	-1.26497	-2.84953	0.730713	0.404541	-2.57793
503.037	10.6798	1.95254	4.49727	-0.865723	2.02285	4.6731	2.12051	6.09395	3.0541	2.4689	10.9187	9.81318	2.38149	7.23809	7.35254	3.41343	-3.7	-6.28262	8.75586	1.26963	-1.7772	1.50063	-7.28682	-2.55561	4.09766	0.958399	-1.91475	6.33848	0.392993	5.20645	3.7293	-1.49014	3.66445	-11.3094	0.867871	5.03848	1.93179	-1.0958	0.928955	0.698828	1.76543	-2.50781	-9.99619	1.25557	0.770996	-5.47607	-0.137126	2.20077	-4.44805
504.001	8.58643	-0.943359	4.39902	-0.578906	1.43799	2.44522	-0.75957	6.19375	3.22519	1.07505	5.55703	8.76309	0.4854	9.77637	3.59463	2.39268	-3.85664	-6.59707	6.86914	1.14873	-2.67944	3.3854	-6.14287	0.79458	3.10078	2.72266	-5.44922	4.77031	-0.342456	3.79688	-1.57793	-3.48037	3.8457	-9.53945	0.403906	1.52402	1.33906	-1.33403	-0.0730957	-0.570508	5.36719	-3.78545	-7.39629	3.59844	1.82699	-6.43254	0.525187	3.25936	-5.12148
504.965	8.39326	-1.02324	1.60195	0.19082	1.20703	1.61514	-0.00644531	4.29258	4.29697	1.75981	2.46445	6.99834	-0.618018	8.50254	4.01777	2.05952	-4.90479	-5.23125	3.74727	1.73076	-2.46177	4.14644	-2.59639	1.93726	7.64453	1.20898	-4.47783	6.98105	-1.22415	3.0002	-5.48809	-3.01025	2.90664	-1.775	0.650879	1.91973	0.824023	-0.857373	-0.910644	-0.630664	6.69717	-2.71523	-4.81865	4.07217	1.5791	-5.42407	3.0389	3.56177	-2.38047
505.929	9.55918	0.742285	-2.40898	1.18477	1.19873	1.85078	3.1918	1.36113	5.82715	3.60874	1.33672	5.00596	-0.97915	5.02002	7.03711	2.34863	-5.97334	-3.7125	0.677539	2.18242	-1.16211	3.75122	2.95498	0.611963	12.2219	-0.695703	-1.93457	9.71231	-1.91472	2.56416	-7.43789	-1.68223	2.02305	6.41094	1.03438	4.08613	0.407129	0.274805	-1.54277	0.551074	5.53037	0.616406	-2.54854	2.55469	0.943685	-3.79077	4.98144	3.20589	0.85625
506.894	10.8777	2.28574	-4.87832	1.79609	0.946387	2.42729	6.36328	-0.757129	6.73877	4.67134	1.35293	3.53926	-0.748877	2.3584	9.38711	3.05942	-6.2959	-3.51914	-1.33379	1.23701	0.32334	2.78008	7.40332	-1.25474	10.9719	0.157422	-0.145117	9.5084	-1.95552	2.3123	-5.60644	-0.570703	2.94512	10.0211	1.13535	7.28262	0.215918	1.18032	-1.88857	2.04326	3.53965	3.93369	-1.00019	0.684082	0.370117	-2.24333	3.8453	1.86491	1.89375
507.858	11.8094	2.34629	-3.64336	1.50342	-0.0166016	3.15762	8.15059	-0.691797	6.18682	3.38667	2.45	3.22656	0.229639	2.77021	8.79014	4.31606	-5.54014	-4.08848	-1.87988	-0.774609	1.60454	1.54287	7.15674	-1.95801	5.29766	4.02363	0.939356	6.80762	-1.31697	2.40967	0.183008	0.324121	5.81758	9.65	1.05	11.502	0.513672	0.749219	-1.76504	3.41494	2.22764	4.88008	-0.978809	0.342481	0.286296	-0.623291	0.724731	0.0420736	0.993359
508.822	12.4436	1.31162	0.576172	0.712012	-1.25488	3.89097	8.95605	1.16582	4.74961	0.560986	4.41113	3.96182	1.72632	5.54043	6.17275	5.92031	-3.56641	-3.74629	-0.632422	-1.81172	2.66343	0.168945	2.79385	-1.45405	1.66641	8.71504	2.01231	4.90137	-0.45752	3.09863	6.96328	0.866699	8.7	8.50977	0.925049	14.9791	1.35	-0.812647	-1.12964	4.73623	1.65703	3.82139	-2.11611	1.45147	1.46403	1.41431	-1.04647	-0.9611	-0.0447266
509.786	12.4387	0.258301	3.98574	0.995313	-1.10918	3.46631	9.68047	2.65313	4.37754	-0.373193	5.40137	4.50938	2.48306	6.9127	5.24111	6.68877	-0.297754	-1.6543	2.68379	0.175	2.26406	-0.621143	-0.627246	-0.295264	4.79922	11.7631	3.3958	6.70898	0.147583	4.54619	11.3481	0.490625	9.04551	7.89609	0.586035	15.0477	2.39214	-1.62305	-0.132617	5.14668	1.25225	3.70137	-1.87705	1.6625	3.92904	4.00757	-0.577922	-0.886881	-0.192578
510.75	10.6023	-1.8335	5.57598	2.61289	0.615234	0.755908	9.32793	3.06475	4.61738	1.10151	3.92773	3.60459	1.99673	5.65713	6.1248	6.03716	4.44844	1.69297	8.34883	6.03906	-0.816748	-0.739453	-2.65107	1.49453	14.7172	12.2105	4.84209	12.9521	0.37124	6.85039	12.0555	-1.5001	5.36953	6.01562	-0.386182	9.825	3.65596	-1.25557	1.49707	3.79238	0.709668	5.32793	0.390332	-0.225293	6.64176	6.22095	1.13558	-0.373861	0.00976562
511.715	8.679	-3.1793	6.12695	3.59492	2.05684	-1.74419	8.22832	3.07393	4.98613	2.68774	2.12695	3.08467	1.08877	3.73418	7.05234	4.82798	6.48652	3.33613	11.4402	8.79277	-4.55005	-0.508203	-3.75859	3.41016	18.2148	12.1426	5.3791	15.6065	0.241162	7.47285	10.5729	-2.69561	3.01797	5.68047	-0.99624	5.89219	4.63369	-0.42334	2.82461	1.67813	0.0598633	7.00791	3.09482	-2.64463	8.36003	6.60368	2.43245	-0.272298	0.445508
512.679	8.23408	-1.30693	6.06328	2.475	2.24209	-1.94424	7.22012	3.74385	6.18574	3.14961	2.05332	5.44023	0.209277	2.29736	7.4125	3.42305	2.8917	3.97734	10.96	5.35967	-5.88052	-0.200049	-4.23174	4.98643	11.4008	13.2531	4.72412	12.217	-0.973364	4.68848	5.35488	-1.96426	4.23379	13.4246	-0.471533	5.73379	4.61636	0.00786133	2.44468	0.412402	-0.41709	6.45391	4.30977	-3.13096	9.71924	3.17049	4.31046	-0.545166	1.82617
513.643	9.04512	2.98047	5.66699	-0.174707	1.50205	-0.336523	6.32363	4.86289	7.99971	2.78091	3.38437	9.97705	-0.604053	1.39307	7.36504	1.94824	-0.297363	3.97637	9.53262	1.69912	-3.82969	0.151221	-4.23643	6.33687	4.76719	13.4865	4.04951	8.12344	-1.76499	2.08662	0.808789	-0.814746	6.02246	19.8141	0.242871	6.22637	2.65044	-0.171533	-1.00645	-0.0408203	-0.677832	2.14971	3.23594	-0.935937	10.7228	0.92391	5.05306	-0.567383	3.85371
514.607	9.9957	5.52871	6.06504	-1.79873	1.12451	0.750928	5.13652	4.96143	8.89531	2.79346	4.31543	12.9458	-1.19605	1.28945	7.35293	1.01934	0.425586	3.1543	8.20977	0.870508	-1.78364	0.60874	-3.48848	7.20156	4.16484	10.8186	4.07158	5.80566	-1.05518	1.78545	-0.555273	0.258105	7.44062	19.3129	1.01226	5.77129	1.67373	-0.278516	-3.24937	0.179102	-0.917871	-1.08584	2.47109	1.31738	11.7137	0.941894	3.09342	-0.692546	7.32149
515.572	11.94	4.01484	9.05762	-0.908203	1.69668	0.105322	2.4457	2.64443	7.91211	4.46597	4.36875	13.1733	-1.63569	2.94873	8.08535	1.29922	5.17393	1.35352	7.00156	3.04463	-0.291064	1.39351	-1.2335	7.22368	9.54766	5.11465	4.74883	5.3625	1.17414	3.84365	1.22539	1.12197	8.21719	11.3289	1.72549	4.1	3.59541	-0.326514	-2.30708	1.90312	-1.4085	-1.26494	2.66182	3.30557	12.1997	2.01025	0.44515	-0.421468	12.0463
516.536	13.5894	1.43174	12.4424	0.951953	2.8419	-0.719531	0.609961	0.0738281	6.59658	6.19907	4.32324	12.0315	-1.65347	5.20537	8.81523	2.02949	9.74268	-0.0484375	5.70918	5.32598	0.70376	2.21108	1.5542	6.80737	14.8867	0.888867	5.24629	5.17695	3.20232	5.64512	3.52773	1.71924	8.075	3.34414	1.7562	3.11602	6.43516	-0.173193	0.0170898	3.97529	-1.8459	-0.112695	3.4249	4.92676	10.9058	2.50928	-0.582398	0.990234	15.1803
517.5	13.1949	0.277246	14.2264	2.50371	4.70283	0.0188477	2.81894	-0.82832	6.53262	6.08931	5.0123	10.3023	-0.727637	7.32539	8.59209	2.52041	11.5955	0.789062	3.74863	5.92266	1.19824	2.67036	3.84307	6.60098	15.8781	3.13223	4.70449	3.93555	3.67449	4.99121	5.51973	2.1625	5.97051	1.36797	-0.0997559	4.91406	7.56182	0.509717	1.55151	4.90547	-1.74434	0.23125	4.53906	6.0876	6.53564	1.47209	1.2124	4.21248	13.5033
518.464	10.7841	0.713379	14.1863	3.56621	7.04209	2.25801	8.7418	-0.00419922	7.65273	4.15127	6.32734	8.1084	1.03867	9.06758	7.38965	2.69292	11.1779	3.06406	1.69355	5.17588	1.1832	2.63032	5.31348	6.89761	14.1242	9.54941	3.61269	2.22383	3.0437	2.73164	6.94902	2.3875	2.86777	3.75859	-2.97378	8.65566	5.96992	1.88687	1.51445	4.14873	-0.879102	-1.00215	6.00977	6.77559	1.48128	0.0141602	4.25793	7.53516	8.75156
519.429	8.1334	1.90586	12.8732	4.28428	8.5206	4.3666	14.284	1.57266	8.56211	2.10781	7.28867	5.77031	2.73491	9.81533	6.00547	2.75386	9.00156	4.13965	1.55469	3.66475	0.918457	2.37002	6.03203	7.17573	14.0375	13.3543	3.5626	1.61231	2.65037	1.20596	6.40098	2.01377	1.63789	5.92851	-4.23159	11.9055	3.14385	3.50371	0.584131	2.52129	0.402344	-2.91406	7.42988	7.04766	0.975423	0.501221	6.10116	7.55949	5.97012
520.393	6.99258	3.21875	10.3943	4.73193	7.2041	4.4856	14.84	3.07539	7.66465	1.82266	6.74824	3.3499	3.44312	8.51299	5.17647	2.9313	4.6751	3.48106	4.33398	1.27598	0.974414	2.40879	5.86279	6.01455	17.2859	13.0434	5.24609	2.60039	2.88337	0.982031	3.30156	0.883105	3.2502	7.43984	-3.04609	14.3725	2.07329	4.44868	0.028418	1.51231	1.2666	-3.81221	7.66602	6.97217	5.96647	3.32218	6.71606	3.77555	6.58398
521.357	7.5627	4.7832	5.94219	4.75469	1.68672	1.84756	8.56445	4.50928	4.22461	3.84385	4.09922	0.325586	2.94785	4.1668	4.86992	3.26572	0.563477	2.4582	7.93574	-0.861035	1.59111	2.78027	4.27842	2.3812	22.3039	10.7316	7.37432	4.85879	3.19585	1.65518	-0.0320312	-0.35	6.3123	8.34492	-0.720557	16.375	3.32417	4.61069	-0.101416	1.10312	1.32539	-3.6001	5.91797	6.51787	9.37728	5.60791	6.38399	0.4257	8.80098
522.321	7.80684	5.1874	2.69316	4.48301	-1.1669	0.156836	3.9627	5.06738	1.1709	4.73613	1.375	-1.50391	2.04902	1.25947	4.45898	3.08061	0.0430664	2.80117	9.09004	-1.16104	1.55527	3.02969	2.48604	-0.372412	26.0781	9.3252	7.90176	7.74121	2.73335	2.53848	-0.476172	-0.795898	8.60195	8.25273	0.754004	18.1516	4.40581	4.13188	-0.320166	0.719336	1.48643	-3.28457	4.30508	5.28897	7.68506	5.91667	4.78105	-0.646891	9.80469
523.286	8.53848	3.24141	1.80742	3.96621	3.0375	0.569971	2.67305	5.10625	-1.3793	3.72729	-2.01856	-0.0609375	0.184277	1.55293	5.07715	2.43042	8.92685	7.86035	5.30234	3.02705	-0.0698242	3.41011	0.982129	-0.38501	27.2328	10.4865	4.6126	13.7439	0.22981	3.95654	6.30195	1.25225	9.49414	4.97969	0.56123	21.4744	4.80147	2.61377	-0.879883	0.755176	2.57314	-2.67041	4.22959	2.31406	2.23649	4.85164	2.36637	0.361409	7.825
524.25	9.10625	1.56641	2.35801	3.69385	7.31875	1.48198	3.17734	4.57295	-2.6917	2.51143	-3.94355	1.9458	-1.36831	2.79834	5.38896	1.56597	13.3596	8.82031	1.57519	5.3248	-2.15894	3.68262	-0.179785	0.969287	26.5633	9.77383	2.12188	16.3441	-1.53662	4.82998	9.3668	1.54551	9.76094	2.21992	0.255078	21.285	4.87114	0.740576	-1.37241	0.95791	4.02695	-1.83828	4.83213	-0.948242	-1.67171	4.59115	0.734009	1.33984	6.31328
525.214	8.71387	1.58379	4.43926	3.79863	7.30938	2.1585	5.10586	2.63057	-2.12988	1.70239	-2.69453	2.91709	-2.01353	3.93975	4.07539	0.344727	10.4487	3.03672	-2.69805	5.03867	-3.4458	3.40088	-1.15654	1.96328	26.0984	5.97324	1.38223	13.8254	-2.16091	5.50664	6.51367	-1.65215	10.2281	2.41328	0.219775	15.0244	4.86904	-0.753467	-1.38032	0.801465	4.97441	-1.09375	4.80264	-2.82881	-4.35173	6.28605	-0.0528564	2.85596	6.36562
526.178	7.03877	3.34365	7.8543	4.15117	2.25068	2.42129	8.14199	-1.029	0.193359	1.26934	1.73438	2.42432	-1.74883	4.6665	0.76709	-1.35791	5.31426	-3.9543	-5.71543	3.72695	-3.28247	1.96548	-2.63682	2.21685	26.4891	1.85859	1.66738	9.76113	-2.04126	6.00996	2.64766	-5.30781	10.6279	4.14141	0.302734	7.71992	4.3898	-1.82539	-0.540234	0.123047	4.34639	-0.241504	3.075	-2.00772	-5.21712	7.72705	-0.121338	3.82341	7.29961
527.143	5.62637	5.11719	10.2379	4.66621	-2.25147	2.40044	10.7303	-3.64443	2.55	1.24194	5.55488	1.91367	-0.989453	5.1541	-1.94521	-2.83789	2.47725	-7.62109	-5.58359	2.62461	-2.57651	0.502686	-3.17627	2.18101	26.6187	-0.35918	2.13535	6.86973	-1.45503	5.96982	2.25547	-6.58262	10.2143	4.81562	0.0407227	3.63965	4.35708	-2.34663	0.606689	-0.746289	4.1249	0.412793	1.58887	-0.565137	-3.4834	7.56885	0.913696	3.12345	8.20898
528.107	5.79189	5.77979	9.28594	5.55889	-1.59297	1.9169	11.5506	-2.59434	3.73232	2.18535	5.78184	2.51113	0.371191	5.54238	-2.20117	-3.88042	3.35088	-6.86504	-1.62422	1.99385	-1.94907	-0.465967	-1.53379	1.54473	24.6375	-0.208203	2.28857	5.67793	-0.484326	4.96592	6.7127	-4.49141	8.30996	2.49492	-0.967871	3.94981	5.71816	-2.09619	1.78315	-2.55176	6.43926	0.16123	1.41387	-0.180859	-0.247559	5.94564	2.45801	1.05998	8.4834
529.071	6.64668	5.45703	5.88008	6.3626	1.96631	1.08901	10.7873	0.531738	3.84678	3.39439	3.3043	3.44619	1.92173	5.51035	-0.90127	-4.49414	5.32188	-4.18828	3.06523	1.15088	-1.51265	-1.11162	1.43115	0.402393	21.2437	1.03887	2.00693	5.41016	0.345874	3.68271	11.5006	-1.15469	5.47363	-0.658594	-2.03398	6.15156	7.84336	-1.36118	2.75669	-5.04473	10.112	-1.0418	1.94902	-0.756836	2.69613	3.63582	3.35433	-1.13623	7.96836
530.035	6.48574	4.79834	2.3748	6.09199	3.39824	0.406104	9.55488	2.46797	3.7001	3.30054	0.649414	3.16074	2.93608	4.67109	0.541211	-4.34087	4.90879	-1.60488	4.10898	-1.25254	-1.24126	-1.52954	4.02559	-0.258008	18.6734	2.67988	1.28633	5.98652	0.118481	3.7498	9.88086	0.746289	2.50449	0.028125	-1.70688	7.76562	9.20332	-0.713965	3.15205	-6.41563	11.7746	-2.62139	2.30996	-1.24805	4.63574	0.983724	2.80603	-2.39193	6.56348
531	5.12305	4.18955	-0.435547	4.56465	1.60068	0.131055	8.56914	2.67197	3.84131	1.55771	-1.25547	1.41943	3.37002	3.16094	2.21025	-3.10107	2.02344	1.09473	1.33574	-5.34219	-1.03262	-1.56797	5.77754	0.466162	17.2055	4.89375	0.150098	7.59453	-1.23782	5.3498	1.5252	1.17012	-0.575391	5.00899	0.153223	8.89844	9.04009	-0.337939	2.80552	-5.06582	9.34219	-4.1498	2.34258	-0.726367	5.7085	-1.71493	1.05827	-2.78507	4.27559
531.964	3.46377	3.51348	-2.12422	2.91768	-1.60293	0.183887	7.82891	1.9249	4.08476	-0.832471	-2.42324	-0.347461	3.30679	1.44443	3.65928	-1.27012	-0.64834	1.43398	-0.882422	-7.83262	-0.687256	-1.13569	6.96074	2.54019	16.157	5.10957	-1.04443	7.65723	-2.05547	5.51357	-5.08809	1.38457	-2.96152	8.08516	1.28804	8.76621	7.74644	-0.105469	1.99956	-1.17949	3.79336	-5.16191	2.51025	0.80957	5.16943	-2.59082	-0.522217	-4.00431	2.09707
532.928	2.64053	2.27481	-2.34531	2.829	-3.58164	0.309668	6.85762	1.18955	3.7916	-2.45884	-3.2957	-0.122363	2.71616	-0.052832	3.86475	0.269824	-1.87217	-1.95137	-0.0794922	-6.69756	0.151172	-0.844727	6.6749	3.79097	18.0844	1.91973	-1.95049	4.88184	-1.33511	2.94434	-5.39356	2.15977	-4.08379	7.77539	0.837646	7.0791	6.79214	-0.0422852	1.69741	1.0791	0.969043	-4.45322	3.24775	1.24951	1.67725	-0.166097	-2.0221	-7.34774	0.676758
533.892	3.44902	-1.31299	0.286328	7.0541	-3.3875	0.680371	5.45879	0.388965	2.56934	-3.01211	-4.32383	4.73975	0.657715	-1.4458	1.3331	2.01641	-1.77812	-7.00195	2.56523	-3.09893	2.34595	-0.878516	2.02246	3.4918	21.8992	-3.04121	-2.43389	0.813867	0.304761	-1.30342	-1.41426	3.20967	-3.72051	5.43125	-0.544189	4.7916	5.92256	-0.632764	2.19014	0.140918	3.29385	0.647559	5.44326	-1.51953	-1.13411	2.00163	-3.1075	-9.3877	0.150977
534.856	4.21953	-2.68535	2.7543	9.03955	-3.06182	0.968652	4.41348	-0.111328	1.5584	-3.05435	-4.06172	8.09609	-0.500049	-2.21563	-0.178223	2.77295	-1.46562	-8.99863	3.01348	-0.881348	3.84868	-1.04272	-1.17129	2.88296	21.9922	-5.7457	-2.6376	-0.876758	0.932031	-4.4793	-0.303125	3.40772	-2.11836	3.5457	-1.2355	3.74316	5.50298	-0.972314	2.70064	-1.09356	5.41416	4.02871	6.70654	-3.23223	-0.62028	1.15706	-3.80534	-7.48429	0.144141
535.821	5.0626	0.422949	5.15137	6.63467	-2.61006	1.31758	4.04336	-0.400586	0.651367	-2.10581	-1.10781	9.30166	-0.259961	-2.4166	0.610352	1.47212	0.0612305	-4.32266	-1.53164	-0.556738	3.61919	-1.59326	-0.681543	1.76475	14.6312	-4.37305	-2.47168	3.44512	-0.626465	-6.44111	-4.97207	2.22949	4.36094	3.86523	-0.583936	5.4916	5.84102	-0.561426	2.85718	-2.55469	5.29863	2.61553	5.48389	-1.66104	2.62874	-1.9821	-4.04435	-2.32935	2.26289
536.785	5.60967	4.4627	7.07266	2.93193	-2.20557	1.4333	3.60469	-0.496777	-0.169238	-1.00928	2.17383	9.10195	0.564209	-2.15557	1.65459	-0.34043	1.11543	0.0705078	-4.81094	-0.731152	2.15303	-2.35332	2.26738	0.428613	9.24766	-2.42734	-1.86328	6.6084	-1.81111	-7.3627	-8.55488	1.0166	8.6123	3.70352	0.193018	7.27578	6.57876	0.221777	2.75327	-3.94131	3.65322	-2.0541	2.53711	1.7543	4.55273	-3.50252	-3.46086	1.8964	3.58496
537.749	5.4167	6.15615	8.20098	0.829981	-1.94961	0.953076	2.10098	-0.260645	-0.739453	-0.538672	3.63965	7.95498	1.34043	-1.32578	0.728809	-1.13286	0.188672	2.02813	-3.84961	-1.31514	0.734131	-2.8418	4.80801	-0.375439	11.4586	-0.516992	-0.430176	4.61719	-1.30185	-6.81494	-8.10762	0.322852	6.14531	0.701562	0.614649	8.5125	6.95601	0.521484	2.69946	-4.48731	2.38652	-6.07412	-0.109473	3.62979	3.32064	0.51001	-1.0175	3.66219	1.70586
538.713	4.24941	4.21592	8.49785	1.55098	-1.80801	-0.330615	-1.08027	0.525488	-0.801758	-0.983984	2.50742	5.88193	1.93149	0.322754	-3.31758	-0.186182	-1.65049	1.84629	-0.289648	-2.10557	0.200488	-2.49853	5.60449	0.603223	17.3141	0.984375	1.36406	-0.258789	0.138257	-5.35732	-5.17031	-0.148828	-0.220117	-3.57773	0.829981	8.96074	6.43853	-0.394629	3.13843	-3.0958	3.05215	-7.33506	-1.21377	0.913379	0.711263	5.2299	1.84428	4.17334	-1.68184
539.678	2.93789	0.745996	8.04531	3.18662	-1.88232	-1.75703	-3.83106	1.18857	-1.11709	-1.83052	0.071875	3.69561	2.25425	1.94404	-7.56787	1.14893	-2.38721	-0.319336	2.93555	-2.82646	0.159082	-1.69561	5.58652	2.23184	18.7172	1.33203	2.65459	-3.93047	1.0249	-3.99648	-2.65547	-1.12617	-5.26113	-6.20742	1.12266	7.99609	5.64082	-1.7689	3.77983	-0.574707	4.66563	-6.59795	-1.11172	-3.46113	-2.48535	4.70524	3.71631	4.59302	-3.28437
540.642	2.52793	-2.43516	6.4791	3.34775	-2.52168	-2.46089	-3.05293	0.854101	-3.34629	-2.79595	-2.87988	2.42734	1.95444	2.53525	-8.08935	1.1209	-0.693066	-5.35742	4.26895	-3.42725	-0.31748	-1.08169	5.69727	2.29727	9.13594	-0.213867	2.84707	-4.1584	0.330518	-3.37812	-2.40039	-3.37734	-5.76367	-5.32109	1.64356	4.75899	5.02388	-2.80161	4.01221	1.94141	5.4208	-5.01289	-0.853027	-5.32363	-6.20394	-1.35962	4.36438	4.87419	-0.74668
541.606	3.02236	-5.23691	3.93926	2.15684	-3.64453	-2.46074	1.1293	-0.405469	-7.26738	-3.8126	-6.19023	2.08389	1.1	2.16416	-5.03828	-0.173731	2.49912	-11.9342	3.72324	-3.90879	-1.46265	-0.872803	5.55459	0.4229	-7.5125	-3.2248	2.07734	-1.76856	-1.41001	-3.35391	-4.06328	-6.24902	-3.33496	-2.42305	2.24097	-0.0626953	4.36128	-3.61094	3.61904	4.04658	4.93242	-2.99268	-0.961719	-4.76572	-9.04997	-8.28662	4.02828	4.27995	4.19824
542.57	3.55693	-6.48262	2.1584	1.50137	-4.32451	-2.59082	5.12617	-2.01621	-9.35498	-3.91577	-7.84941	1.85029	0.760986	1.25176	-2.1791	-1.28438	4.29121	-13.7898	1.10859	-3.85752	-2.5417	-1.25176	4.53506	-1.91846	-14.9055	-5.89043	1.05947	1.21992	-2.11345	-3.40723	-6.00625	-6.86943	-3.68809	-2.21641	2.63657	-3.66582	4.04643	-3.99199	2.63906	4.50654	3.83193	-1.40068	-0.960938	-3.80576	-9.03141	-11.2263	2.87927	1.75903	5.41387
543.534	3.5542	-5.40889	1.89707	2.28262	-4.25596	-3.39487	7.72578	-4.32178	-7.86592	-2.49131	-6.81191	1.34385	1.48232	-0.593164	-0.92666	-1.83076	4.83672	-7.75762	-4.80605	-2.58467	-2.8124	-2.33579	2.21143	-3.45747	-8.06563	-8.03867	-0.0275391	6.14043	-1.25337	-3.86641	-8.18437	-3.94287	-8.15527	-5.14726	3.17085	-5.84336	4.76665	-3.48926	1.03462	2.1873	2.81074	-0.611035	0.286426	-3.7043	-5.02865	-9.09432	0.716715	-3.58228	1.67988
544.499	3.05498	-2.91397	2.24473	3.67188	-3.8335	-4.63237	8.57207	-6.95928	-4.3042	-0.226709	-4.28691	0.317773	2.7686	-3.05537	-1.13965	-1.97681	4.53838	-2.27441	-9.1	-1.7416	-2.0292	-4.23393	-1.68486	-3.98335	0.93125	-9.17695	-1.04199	9.80879	-0.305664	-3.09404	-8.97285	-1.12402	-11.4584	-7.48008	3.18364	-5.91328	7.03672	-1.68955	-1.43023	-3.60537	2.07568	-0.504785	3.78565	-4.39902	-2.21859	-7.15991	-1.17562	-6.73096	-2.10606
545.463	3.09697	-1.48291	1.07207	3.37471	-3.74492	-5.05059	7.63906	-7.91709	-2.97158	0.919531	-3.36406	-1.1749	3.20381	-4.20557	-1.62578	-1.8562	2.73193	-3.08926	-8.36562	-3.11377	-0.993603	-5.36875	-3.44981	-3.66587	6.73516	-8.84805	-2.25635	9.82129	-0.0373047	1.37451	-6.21426	-0.709277	-10.1217	-7.57422	1.57349	-1.62656	8.4061	-0.754199	-2.27988	-6.54824	1.57305	-0.30957	4.73418	-5.13223	-0.925293	-5.04167	-2.85522	-5.78727	-3.5793
546.427	4.98418	-1.12061	-3.17148	-0.45957	-3.49668	-3.86079	3.775	-4.91924	-5.11855	0.781055	-4.3293	-4.48477	2.34492	-1.80459	-1.6498	-0.767236	0.240918	-7.64356	-3.69981	-5.64248	1.53701	-5.53755	-0.579395	-1.11411	11.1086	-7.04199	-3.26396	7.43301	-0.204639	8.2124	-0.739258	-1.79453	-5.1875	-5.17578	-0.890283	5.76562	9.12559	-1.41543	0.290283	-4.04453	1.95889	1.17441	0.82002	-6.20889	0.0286458	-3.09815	-3.93726	-3.62231	-3.02891
547.391	6.70078	-1.08252	-6.00723	-3.10918	-3.44805	-2.48413	0.875195	-2.35996	-6.91592	0.279004	-5.31035	-5.84375	1.54522	-0.0130859	-2.03184	0.154004	-1.13506	-9.54336	0.667383	-6.35225	3.52143	-4.94438	2.64385	1.38721	15.2125	-4.61855	-3.35361	5.25801	-0.29292	12.262	2.80508	-2.05381	-0.839063	-1.5293	-2.07329	10.6529	9.21201	-1.99302	3.01611	-0.720508	2.43545	2.28955	-2.66416	-6.65029	1.10091	-1.79964	-4.09286	-1.43978	-2.1873
548.356	7.66865	-1.52256	-5.39863	-2.60176	-4.11318	-0.949365	0.455469	-1.70264	-7.5083	-0.761377	-6.33086	-2.53203	1.07192	-0.535644	-3.77998	0.728076	-0.746973	-7.52187	4.66953	-2.76992	3.42651	-3.32852	3.65576	2.39399	16.7195	-1.66797	-1.76982	2.28965	-0.174292	9.95469	0.7375	-1.17705	1.28106	3.45469	-1.11216	9.46719	7.91343	-1.78106	4.32412	1.13262	2.36719	1.40205	-3.09258	-5.97666	2.29981	-1.25049	-3.27791	0.613607	-1.7457
549.32	8.22519	-2.08603	-2.78379	-0.281641	-4.92686	0.531885	1.57891	-2.04844	-7.10147	-1.9397	-6.94277	3.08262	0.891406	-2.14697	-5.84375	0.97002	-0.131836	-4.01016	6.88789	0.902441	1.33686	-0.997803	2.31943	1.83662	16.7437	0.982422	-0.271582	-0.162305	-0.149927	6.07412	-2.83164	0.316699	2.46543	7.5375	0.530664	6.30254	5.3958	-0.82334	4.03379	1.21074	1.63223	-1.41387	-0.795898	-4.39277	2.72933	-0.630371	-2.50818	2.13859	-1.61523
550.284	8.88379	-2.31533	-0.6125	1.59209	-5.03555	1.62925	2.54453	-2.02148	-6.12412	-2.67002	-6.55449	7.11299	0.943848	-2.91055	-6.5543	0.740381	-0.594434	0.275391	4.82891	0.856641	-0.951514	0.812793	0.598535	0.900684	16.432	2.83809	-0.436328	-0.766211	-0.641699	4.09463	-5.27676	2.82803	3.98066	8.91016	2.29985	3.74375	3.27163	0.368897	2.84805	0.491211	0.617578	-4.06582	1.4833	-2.73535	1.486	0.948079	-2.71374	2.69995	-1.76309
551.248	10.2608	-1.81807	-0.233984	1.69883	-3.646	2.23511	2.49004	-0.700684	-4.46328	-2.40669	-4.40645	7.19072	1.40483	-1.33496	-4.42373	-0.340283	-1.95029	4.83848	-0.585547	-2.32793	-1.90034	0.845117	-0.0888672	0.297656	15.6633	3.88437	-2.01777	0.256641	-1.51499	3.89619	-6.44961	5.92764	5.61973	7.80547	3.95225	1.94063	2.97661	1.88086	0.510107	-0.800293	-1.00703	-4.56768	1.25869	-1.4374	-1.04232	2.79818	-3.4093	2.49349	-2.14473
552.213	11.7105	-0.872852	-0.871289	0.844336	-1.49082	2.33989	1.90879	1.37891	-2.54981	-1.65854	-1.30781	4.85771	1.92495	1.40449	-0.860449	-1.55269	-3.03721	8.23398	-5.16973	-5.20703	-1.87949	-0.469385	0.0801758	0.0387695	13.6508	4.26406	-3.54394	1.74707	-2.12151	3.8458	-6.60644	7.97041	6.20723	5.75469	4.80181	0.59082	4.14297	3.39761	-2.41553	-2.35166	-2.76084	-3.49717	-0.747754	-0.541113	-4.63623	3.50806	-3.50557	1.82324	-2.56934
553.177	10.9544	-0.393945	-0.995703	1.05889	-0.569238	1.49917	1.6332	2.81465	-1.6751	-1.94028	0.516406	3.57217	1.37637	1.94844	0.243457	-0.789795	-2.90225	8.71602	-5.20273	-4.63916	-2.46787	-1.67212	0.590625	0.23291	8.47734	3.7875	-3.73115	2.72207	-1.8311	2.43545	-5.79297	7.30547	4.34004	3.61992	3.91514	-0.564648	5.6853	3.52837	-3.67422	-2.9999	-2.40986	-3.03809	-1.90322	-0.417676	-9.5044	2.72241	-2.71842	0.705322	-2.98262
554.141	7.23477	-0.578711	-0.579492	2.74678	-1.17012	-0.667676	1.65781	3.49853	-2.03125	-3.59199	0.804883	3.59463	-0.568848	-0.382617	-1.83037	2.60786	-1.56543	6.05312	-0.581641	-0.513477	-4.14561	-2.69561	1.56914	1.00596	-0.321094	2.34355	-2.56797	3.09277	-0.62041	-0.43457	-4.07207	3.80908	-0.148242	1.23945	1.18061	-1.60352	7.78838	1.76401	-2.6668	-2.50605	0.992285	-3.56006	-1.81172	-1.3875	-13.5146	1.12305	-1.49695	-0.426839	-3.45156
555.105	4.64551	-0.32959	0.385156	3.73633	-1.74004	-2.10928	2.11172	4.02295	-2.61553	-4.79024	0.966797	3.575	-2.16997	-1.94512	-3.23613	5.16328	0.268164	5.9832	3.46074	2.02373	-5.51924	-3.1644	2.6625	2.11709	-1.35781	2.31582	-1.71553	4.2377	0.290918	-2.01387	-2.11328	1.05029	-2.8668	0.786328	0.1146	-1.95527	9.55449	-0.381787	-0.726709	-1.08896	4.86758	-4.1667	-0.72334	-2.18857	-13.069	-0.375488	-0.482951	-0.885335	-3.17031
556.069	5.70234	0.858594	2.09492	1.8582	-1.63018	-1.61821	2.68203	4.33174	-3.66689	-4.5749	1.1418	2.06719	-2.52261	-0.767676	-1.8377	4.42007	2.54736	9.64922	6.51797	1.11777	-5.04858	-2.59883	3.41523	3.29614	9.65	3.89121	-2.00147	5.75801	0.614136	-2.03252	-0.860938	-1.26894	-3.85527	1.97812	2.16626	-2.69355	9.86186	-1.30474	0.661084	1.0918	6.18174	-3.99443	1.18477	-1.43369	-3.32878	-2.3842	0.498495	-0.0304362	-2.39297
557.034	9.66328	2.70771	3.93106	-2.55098	-1.15293	0.505176	2.97012	4.24854	-5.26143	-3.20317	1.05332	-0.905078	-1.82441	2.61856	1.81201	0.623047	4.18604	12.4404	8.07324	-0.121582	-1.72188	-0.118213	3.67725	4.68418	18.8398	5.38516	-2.63184	7.09453	0.653882	-1.7085	-0.631445	-3.08975	-4.1873	2.47461	3.72749	-3.18555	7.59087	-0.451465	0.935644	4.90117	2.61885	-2.94658	4.99404	1.8543	2.2513	-3.41341	0.749837	0.194906	-1.83555
557.998	11.3891	4.16885	3.87305	-4.28916	-1.26924	1.95703	3.13848	4.2708	-5.67002	-2.30181	1.26973	-2.30928	-1.47275	4.80645	4.00254	-1.71362	5.47383	12.9289	8.37949	0.958887	1.27959	1.32222	3.13691	5.38359	21.3539	7.4752	-2.74307	9.4625	0.775586	-1.00107	0.19375	-3.93682	-3.40977	2.85625	2.63862	-1.66543	5.6376	0.406348	1.47295	7.06133	0.604883	-1.80625	6.5585	4.36426	0.743978	-2.73657	-0.322144	-1.06632	-0.708399
558.962	8.84795	6.74316	-0.102734	-0.163574	-2.27422	2.90762	4.03926	5.63125	-2.87275	-1.91968	3.02695	-0.343555	-1.73027	5.42148	4.35674	-1.31528	6.89707	12.2111	8.04277	4.50322	5.09204	0.757031	0.206934	4.90156	19.6461	10.5949	-1.93125	13.3352	1.08635	0.355957	2.49746	-3.56318	-1.03262	4.41328	-0.669287	2.47539	3.56743	1.66323	3.2708	6.67314	2.0709	-0.115723	3.53525	5.98799	-2.82422	-1.39876	-1.60844	-2.29427	1.45371
559.927	6.57344	8.17627	-3.25039	4.52178	-3.00254	3.37217	5.28613	6.67842	0.250293	-1.58965	5.05625	2.54932	-1.83232	5.85732	4.20479	-0.11958	7.78682	12.1387	7.91524	7.03145	7.87124	-0.299414	-2.55898	4.02422	18.1727	11.7512	-0.474219	15.709	1.28364	1.30185	3.88203	-2.76367	1.3793	6.37578	-2.89048	6.38105	2.12407	2.68135	4.75718	5.14365	4.0249	1.40947	-0.366895	6.87324	-4.50423	-0.350179	-2.2301	-2.02938	2.73984
560.891	7.26904	5.77471	-2.81875	7.03945	-3.16572	2.78467	6.42168	6.01328	2.02393	-1.27515	6.68906	5.39726	-1.25083	6.82578	3.83223	1.17388	6.70986	13.0062	7.76699	6.30938	7.41543	-0.56167	-2.73027	3.28965	14.743	6.18184	1.57871	13.1775	1.1656	0.270605	0.0560547	-1.91934	2.55469	6.99219	-2.06323	8.2332	2.38286	2.90908	4.34941	2.98525	3.74492	2.11631	-2.2501	6.95029	-3.25781	-0.0662435	-1.96204	0.360514	0.0923828
561.855	10.0815	0.667188	0.313867	7.49238	-2.81074	1.4602	7.23711	3.92891	2.45771	-0.98833	7.63926	7.80811	-0.242236	7.97422	3.22227	2.31362	5.12939	14.452	7.89258	4.01934	3.25317	0.236963	0.168066	2.79849	12.7414	-0.815234	3.94287	9.0748	0.828735	-1.10117	-4.37773	-0.956641	3.36777	7.64531	0.0847656	9.08906	4.51421	2.19668	1.68193	0.336133	0.585645	1.80205	-1.48643	6.17832	-0.807617	0.405273	-1.26257	2.8632	-3.19297
562.819	12.4229	-3.42871	3.5584	7.13662	-1.90166	0.450684	7.75566	1.7081	2.37578	-0.621191	7.75312	9.40977	0.502197	8.4625	2.44824	3.01147	5.01377	15.6707	8.62656	1.66025	-1.35034	1.21592	3.8459	2.56699	17.5422	-2.12227	6.39951	7.58906	0.0723633	-0.483398	-3.09609	0.276074	4.79746	9.62148	1.37847	9.80078	6.70469	1.02354	-1.40176	-1.34893	-2.89356	1.1958	0.587988	5.19307	2.08122	2.65902	-0.14978	3.48592	-2.3668
563.783	12.2922	-2.90801	5.15273	7.0915	0.0875	0.831445	8.2416	0.192676	2.76533	0.16543	7.05879	9.92529	0.326074	7.46563	1.525	2.93218	6.33291	16.1019	9.73496	-0.643457	-2.14326	1.40928	6.04102	2.91548	28.5437	2.82344	8.68457	8.94394	-1.14141	2.22168	4.13789	1.64111	6.6957	12.4848	1.40381	10.1629	6.61992	-0.16958	-2.94541	0.758203	-3.35898	1.47354	3.47734	5.1581	4.88167	6.02336	1.09892	2.44328	2.81094
564.748	10.1891	1.59219	5.50684	7.31641	3.03545	2.45161	8.91133	-0.441406	3.58984	1.32295	5.79375	9.65068	-0.536768	5.40527	0.686133	2.29082	7.53057	16.2152	10.7535	-2.29443	0.746777	0.866455	6.82842	3.84482	39.0477	9.3918	10.2122	10.8465	-2.02942	5.09199	12.5377	2.70098	8.47344	15.7754	0.939502	10.3531	4.38594	-1.35298	-2.93657	6.51143	-0.883398	2.629	7.14209	6.03955	5.5	7.63916	1.30135	1.00301	8.37363
565.712	8.87627	3.81475	6.51035	6.31367	5.02822	3.49263	9.46484	0.345898	2.89746	1.87788	3.82559	9.42685	-0.654248	4.54981	0.809863	2.27158	6.61025	17.3328	11.6172	-2.1918	2.58047	0.274268	6.96065	4.31885	41.8328	12.5535	10.3805	10.6018	-1.34758	5.95693	17.3545	3.05195	9.85313	20.1477	0.924023	10.8785	2.79785	-2.37808	-1.871	10.1118	0.982519	2.87031	8.70137	5.44541	2.86621	6.46362	-0.105591	-0.456869	9.6584
566.676	8.66201	2.69658	8.78164	3.21357	5.98535	3.78804	9.60469	3.36865	-0.342383	1.84404	0.00078125	8.89736	0.184131	5.40391	2.40635	3.18975	1.95703	20.4877	12.7607	0.573145	2.15723	-0.340332	6.40771	4.06777	33.5102	10.9797	8.69668	6.63184	1.90452	3.95352	17.9307	2.47822	11.0223	27.0012	1.40073	11.6996	2.50395	-3.25488	0.917334	9.87217	1.43691	1.48398	6.99287	1.904	-0.904134	3.55314	-2.22404	-1.51351	4.5209
567.64	8.74531	1.20215	10.6744	0.450977	6.15625	3.81787	10.2373	6.4292	-3.23291	1.19517	-2.41953	9.11816	1.42603	6.62529	4.11367	4.20303	0.447559	22.0635	12.7127	2.52334	0.504443	-0.76001	5.59473	3.40845	29.0516	10.3529	7.38975	5.72949	3.73965	2.74961	17.4238	2.01396	11.535	31.4019	2.35942	13.4484	3.14038	-3.86694	4.05142	7.52529	1.11777	-0.525	3.60762	-2.3041	-1.09782	1.24618	-3.00537	-1.47526	1.95488
568.605	8.12168	1.32041	10.3207	-0.0385742	4.63496	3.60498	12.3363	7.62246	-3.68106	-0.877246	-0.507617	11.8513	2.96113	6.77207	4.46709	4.6415	5.51201	19.6947	9.15723	2.80019	-0.738672	-0.589209	5.17324	2.80132	31.8336	11.9894	7.42705	12.301	2.69766	3.18916	14.0635	1.55635	10.4584	31.2269	4.89648	19.0154	4.148	-4.00493	5.08008	5.83262	1.03545	-1.51943	1.05918	-3.17744	6.21094	-1.28247	-1.29272	0.213298	4.92227
569.569	6.96211	3.02256	8.03008	1.67236	1.63633	3.22158	15.9752	7.17481	-1.72998	-4.21006	5.58066	17.0476	4.80991	6.02998	3.66289	4.60234	11.519	17.4291	6.05703	2.84434	-1.61787	0.920947	5.48076	2.18262	36.532	13.7385	7.19951	19.0199	1.19334	3.90772	10.9162	1.31934	9.40078	30.0441	7.16763	23.5191	6.24556	-3.43691	2.83198	4.92012	1.75732	-1.12158	-0.880078	2.50488	11.6852	-2.66048	0.134318	1.91667	8.55977
570.533	6.42871	4.22832	5.96816	2.64394	0.411719	3.11265	17.5842	6.7376	-0.252832	-6.25513	10.4711	18.73	5.75908	6.20664	3.54922	4.28198	15.4122	18.4193	6.23027	3.71699	-1.80869	2.17432	6.2835	2.09775	40.4188	14.2889	5.30889	21.4033	0.632544	3.84336	10.1522	1.37363	9.46133	29.6695	7.96089	23.2203	8.01226	-2.57485	0.739062	4.9458	2.34756	0.171973	-1.08477	6.93945	14.0496	-2.02596	1.40658	3.62134	10.1197
571.497	7.40908	4.38906	4.07793	1.57637	3.67822	3.70122	14.6951	7.2583	-0.0436523	-5.80039	13.5658	12.2547	5.04482	9.43643	5.77871	3.25977	16.6807	23.6242	10.4418	5.71924	-0.57251	2.58701	7.97676	2.88682	43.1016	13.3617	1.29228	18.4834	1.29102	2.67109	12.3633	1.70703	10.925	30.3434	6.98105	17.0129	9.11431	-1.03989	-1.28535	6.87783	2.50762	3.75215	2.19717	8.58203	14.3447	-0.345133	2.17065	5.26709	9.10039
572.461	8.9915	4.33272	3.26973	0.406641	7.75312	4.52832	11.3629	7.73066	0.137598	-4.25249	15.4412	4.73535	3.86621	12.8153	8.22617	2.44033	17.1342	27.5506	14.5887	7.16611	1.13345	2.74639	10.0044	4.17153	46.2031	12.4266	-1.76924	14.9172	2.03313	2.49336	14.5566	2.61807	12.425	32.0156	5.80107	11.6477	9.82158	0.60083	-2.64556	9.42881	2.52676	7.66357	6.74619	8.48027	13.8402	1.32454	1.80949	6.9786	7.58594
573.426	10.1228	4.1874	4.47793	0.422266	9.02324	5.14273	10.4311	6.29463	1.18926	-2.63096	15.4268	1.30859	2.85298	13.3269	8.64893	2.57183	18.0438	24.7801	15.8906	6.3374	2.00552	3.24966	11.4842	5.41631	50.618	11.7988	-1.47978	12.4367	2.14258	5.78711	14.123	5.14287	13.1729	35.5133	4.82329	10.7662	10.2604	1.57915	-2.35537	10.8681	2.4748	9.05859	9.79492	7.32168	12.5981	2.62915	-0.751017	9.15373	6.1041
574.39	10.4732	3.90772	7.13574	1.51123	7.26992	5.36562	11.6057	2.99512	2.75059	-1.24658	13.4668	2.05088	2.0373	10.7345	6.81543	3.48447	18.5388	18.3805	15.2852	4.22705	1.40664	4.27949	11.9075	6.3374	54.9578	11.5162	0.691894	10.9588	1.83591	10.5588	12.1113	8.09082	13.1244	39.1938	4.20947	13.0527	10.3664	1.5126	0.124658	10.3495	2.23027	6.46416	10.0858	5.09219	11.2928	3.53524	-3.33948	10.7845	4.7541
575.354	10.4768	3.95225	9.3707	2.96602	5.13555	5.25508	13.0295	0.297656	3.72168	-0.158838	11.227	4.50879	1.46714	7.31406	4.34502	4.36748	16.4874	14.5582	14.776	2.74912	0.222656	5.50772	11.6889	7.00088	57.3281	12.3336	2.16152	10.8789	1.60762	13.0644	10.7232	9.04473	12.2502	40.0758	4.69355	17.0078	10.289	0.860645	2.96343	8.74541	2.08789	2.41875	8.6292	2.77803	10.8556	3.66952	-2.26156	9.92131	4.02676
576.318	10.9161	5.33115	9.45977	4.76943	6.04219	4.93472	13.2113	1.77266	2.69775	0.720703	11.2393	7.32617	1.30864	5.60205	3.01982	4.40337	11.1482	15.0031	14.9172	2.39521	-0.0768066	6.69209	11.6525	7.81065	57.3008	14.6195	2.28691	12.435	1.60388	12.3031	10.5402	7.29697	10.5178	37.3258	6.58442	22.5006	10.4142	0.259912	2.80625	7.51533	2.92178	1.50322	6.80342	2.38115	11.16	3.03369	2.26046	6.63379	4.10996
577.283	12.0785	8.36748	7.51562	7.22578	10.5282	4.49351	12.3814	8.07129	-0.34541	1.5082	14.0855	10.9054	1.65879	5.95	3.1083	3.60781	5.12363	17.9305	15.1502	2.90127	0.659473	8.00005	12.0174	8.99297	55.9523	16.8791	1.70449	14.626	1.58872	9.66201	11.4711	4.36553	8.46348	32.9875	8.72446	27.9426	10.8892	-0.270215	-0.706982	6.85498	5.04824	4.31875	4.67041	4.29473	11.6558	2.87329	5.79842	3.82292	4.6373
578.247	13.1145	10.603	6.22324	7.92978	12.846	4.18115	12.4313	11.719	-0.760645	2.1728	15.0705	12.6505	2.41851	6.13799	3.60723	3.50689	2.98106	20.7414	14.4084	4.09033	1.96919	8.65679	12.7357	9.61133	55.1984	16.3477	1.44473	15.827	1.11399	7.25605	13.8053	2.8042	6.95137	30.6035	9.09551	30.8199	11.449	-0.138525	-3.33467	6.72412	6.89072	6.97832	3.96992	6.14395	12.4067	4.00903	6.25761	3.03101	5.12617
579.211	13.9626	11.9215	5.5873	5.48105	11.692	3.87539	13.7785	11.0477	3.4875	2.66387	12.6084	11.3841	4.03623	5.43379	4.94395	4.47466	7.5627	24.3348	11.499	7.24463	4.03281	7.93096	13.8706	9.15137	55.9008	10.4525	1.61016	15.5477	-0.289404	4.72705	19.7906	3.60752	6.06055	31.9418	6.43013	30.6824	11.9794	1.15698	-3.96904	7.29033	7.93965	8.05527	5.50029	6.95762	13.1359	6.09595	4.04171	3.81795	5.97012
580.175	14.5601	12.3446	5.49863	2.63486	9.48926	3.78008	15.3666	9.2	8.07109	3.00083	9.69902	9.30606	5.49868	5.21162	6.04473	5.70107	11.1012	27.0549	10.581	8.87695	6.28799	6.35806	14.9027	7.72178	57.9297	7.46172	2.36553	15.9002	-1.09553	3.54541	23.8043	4.17871	6.22617	33.248	4.72515	29.5418	12.3127	2.99009	-2.92358	7.95176	8.06904	7.88369	8.30293	7.02529	12.8381	7.2959	2.04175	3.72249	6.59434
581.139	14.7419	11.5573	5.71777	1.5917	7.89502	4.04038	15.8394	8.84023	8.96367	3.23389	8.91387	7.971	5.76177	6.94893	5.42109	6.49502	12.4945	27.5674	13.7559	7.23731	7.60132	5.53965	15.098	6.00879	60.7227	9.90293	3.66269	16.5203	-1.01931	4.9706	23.2338	3.9667	7.9748	33.2973	4.98638	25.0141	12.3514	3.97915	-0.966748	7.68867	7.45508	7.86631	10.4756	7.471	10.0452	6.81869	-0.0708415	1.45028	6.08809
582.104	14.2774	9.17568	5.95859	2.3916	6.6793	4.59463	14.5176	10.1377	5.33389	3.32944	10.3836	7.16904	4.52612	10.924	2.36992	6.7208	12.4338	26.8596	17.4144	4.53037	8.11265	7.22808	14.1439	3.13369	62.8305	13.7004	5.14023	17.4414	-0.548291	6.76768	20.8051	3.36172	9.89219	32.3805	5.63594	20.1953	12.5105	3.63901	4.63389	5.49941	5.22549	9.10381	12.7509	9.93125	7.46973	6.15438	-1.75964	-0.461344	5.25371
583.068	13.096	6.85869	5.94355	3.08711	5.90332	4.9811	13.6768	10.1941	1.83408	2.68027	10.5047	6.2749	3.4769	13.1808	0.606543	6.57852	11.6003	26.0336	18.7824	2.61621	7.80117	7.9374	13.2042	1.23037	64.1359	15.9565	6.78691	19.452	-0.0145019	6.95703	19.1094	2.68652	11.0588	31.1703	5.35303	18.4516	12.2065	3.19732	8.3331	3.93106	3.57022	9.70957	14.1594	11.2873	6.0096	6.11881	-2.6641	-1.26652	5.03867
584.032	10.9436	5.16426	5.71465	3.43135	6.44023	5.41934	15.1512	7.53076	0.308496	0.365186	7.2793	5.44766	3.70566	12.0506	3.01514	6.45571	10.5071	26.0688	17.3479	2.23486	5.71279	5.68833	12.6319	1.47617	66.7156	16.5629	9.13027	24.231	0.588306	4.63857	19.7414	2.07393	11.6424	30.7797	3.66997	22.4391	10.8414	3.07983	6.8083	4.03906	3.77978	8.27734	14.4647	9.725	5.87793	6.44556	-2.8302	-0.957194	6.31191
584.996	8.796	4.13467	5.90273	3.72783	7.48984	5.74477	17.7332	4.08525	-0.105566	-2.09824	3.52363	4.95566	4.25308	9.54961	6.80049	6.11973	9.12031	26.79	14.8553	2.704	2.95073	1.92588	12.3015	3.0251	69.0289	15.8225	11.3585	27.8219	1.37434	2.84424	21.1998	2.03838	12.06	31.2203	2.22422	26.5281	8.96587	3.09199	2.56582	5.2207	4.88857	5.98008	13.7036	6.58838	6.9432	6.3466	-2.54708	0.208089	8.02676
585.961	7.6043	4.16035	7.68477	4.31709	8.32051	5.74053	20.4869	1.67363	-0.433008	-2.99683	2.33691	5.02236	3.7875	7.196	9.02031	4.925	6.4877	28.9344	11.665	4.25391	1.36426	-1.11191	12.052	4.63535	69.7453	13.0156	13.3193	26.1492	2.97437	4.45059	22.9455	3.27666	12.9676	33.0684	2.61641	25.6758	7.48184	2.87822	-0.303906	6.58311	5.22119	4.85078	11.659	3.99541	10.3565	5.08463	-1.98242	2.91911	9.49883
586.925	7.6458	5.29619	11.2732	5.32002	8.83564	5.41406	23.2889	0.752539	-0.753809	-1.99346	4.3791	5.79258	2.15869	5.48525	9.19199	2.8769	3.62822	32.0818	8.51543	6.44385	2.2022	-2.26602	12.1043	5.97637	70.0312	9.14141	14.8751	21.1053	4.91567	8.50039	25.0473	5.51816	14.1732	36.257	4.31284	21.8516	7.03408	2.27817	0.578955	7.99101	3.85762	6.42129	8.02988	3.16162	14.3114	3.33911	-1.03166	5.98112	11.01
587.889	8.51094	6.41172	14.7018	6.40293	8.9291	4.87368	25.4426	0.94043	-0.556641	-0.184961	7.76973	7.10762	0.635986	5.05293	8.39981	1.1229	3.26846	33.6924	7.07695	7.50938	4.42417	-1.8792	12.2754	6.91465	70.6688	6.11211	14.8852	16.9416	5.52668	12.3059	26.6307	7.88828	14.2723	39.2082	5.5894	19.7707	7.22676	1.53906	3.64502	9.32773	1.83272	9.36846	4.0793	3.59111	14.4209	2.26904	0.813599	6.4672	12.8906
588.853	9.17783	5.19863	13.8492	6.75645	7.69258	3.79311	24.9871	1.52354	0.782031	0.92124	9.57539	8.47178	1.08677	7.01416	7.49062	1.18579	6.3624	31.7658	7.68477	6.375	5.33911	-0.656592	11.0953	6.43682	70.1109	3.99863	12.3526	14.5356	3.90442	14.8186	26.5645	9.96504	12.0738	40.2734	5.60205	20.6762	6.60034	1.01572	5.00859	9.74268	1.21221	9.84717	2.42949	3.88545	10.1108	1.76123	3.55505	4.03353	14.9398
589.818	8.97891	0.593652	6.77578	5.871	4.27842	1.68784	20.6094	2.11836	3.14238	1.00019	8.85078	9.42959	3.85835	11.5963	5.98926	3.20508	10.7767	27.4689	9.1709	3.90596	4.63672	1.63594	7.79326	4.00381	67.5453	2.75644	8.27432	13.434	1.06086	15.7151	24.6613	11.3302	8.45254	39.2949	4.63667	22.8717	4.71846	0.661084	4.29814	8.94824	2.12129	7.13457	3.44932	3.96807	6.30746	1.18042	5.40263	2.30444	16.3752
590.782	9.51494	-1.99209	3.67734	4.96113	2.29082	0.665576	16.7106	2.91152	3.63896	0.717627	8.19727	9.64844	5.15562	14.018	4.41914	4.63872	11.7657	25.7256	9.50137	2.94229	3.9085	3.63325	6.44141	2.4209	64.8344	3.6	6.00508	13.7846	-0.180054	14.5575	22.0785	11.3882	6.6873	38.232	3.83315	23.4287	3.89214	0.694824	3.43252	8.30889	3.80176	5.00098	4.93125	4.10361	6.48503	0.18693	5.12748	4.16602	16.0963
591.746	12.2195	-0.458105	9.48066	4.11816	3.56201	2.45181	14.2154	4.90557	0.764551	0.108789	8.75625	9.43711	3.74302	13.1086	2.67598	5.45132	6.26357	30.7836	8.26523	5.22266	3.69761	4.46768	9.46475	2.92422	64.6914	9.86856	7.79795	17.8494	1.51128	9.75723	18.9459	9.71885	8.77754	38.9656	3.47202	22.5252	5.5377	1.45195	3.03965	8.11221	6.29053	5.20293	5.94746	4.14873	11.1385	-1.01969	2.84757	9.91357	13.1522
592.71	15.3088	2.56533	17.3486	3.80078	5.73633	4.45561	12.9812	6.77529	-2.45615	-0.511963	9.5541	8.82285	1.57944	10.8876	1.58047	5.64341	3.35644	33.7768	7.71875	6.97559	3.81909	4.29429	15.6473	5.07041	64.9375	14.1603	8.74287	21.1478	3.00422	6.1459	17.1748	7.99678	10.8596	39.5016	3.40068	21.2723	8.9249	2.57236	2.94888	8.17334	9.07188	6.9791	6.221	4.04228	14.0389	-1.55721	1.64058	11.9894	11.2443
593.675	17.0813	4.26387	20.0881	4.60078	6.17197	3.70835	12.7432	7.14961	-2.77822	-0.78081	9.46641	7.66435	0.739844	9.5127	2.12617	5.20976	6.17266	31.06	8.75508	6.94522	3.69839	4.39556	19.5664	6.86504	65.0133	14.1844	7.13389	22.4607	3.73806	4.42041	17.4074	5.58896	12.4271	38.2258	3.46553	18.3719	10.8326	2.70742	2.65825	8.22432	10.4169	7.2834	5.64453	4.03125	14.5324	-1.35327	2.38135	5.98747	11.3596
594.639	17.3772	3.99014	15.7525	7.10459	3.74209	-1.45591	13.3637	5.43467	0.818457	-0.568213	7.7332	5.15459	1.65195	9.18682	5.12041	3.8208	11.4062	26.5475	10.3738	6.36465	2.95854	5.65586	21.1019	9.06436	65.2453	12.2322	4.68926	22.892	4.06604	4.14434	18.8426	3.56729	13.6232	37.0137	3.81113	15.731	10.2869	0.435644	1.99951	8.13359	9.77227	3.89258	2.86055	4.45156	13.8265	-0.808756	3.08301	0.891032	12.5256
595.603	16.6777	3.9835	11.1949	9.13291	2.36553	-5.1627	15.1082	3.66279	4.52842	-0.404981	6.89023	4.00303	2.72158	9.04463	7.57627	2.58872	15.1627	24.7615	11.2564	6.73154	2.48115	6.47007	20.8377	10.3812	65.5828	10.783	3.3585	23.6199	4.38984	4.89141	20.4275	3.2665	14.5035	38.0324	4.64102	15.6482	9.40493	-1.32095	1.44302	8.42949	8.46973	1.48281	0.897656	4.84873	10.7069	0.165365	2.72099	0.746745	13.4437
596.567	13.2003	5.35254	7.10684	9.39668	4.11787	-4.57705	18.3879	2.00547	7.09521	-0.916992	8.19766	6.16348	3.5543	8.72002	7.41914	1.53232	15.9177	28.5334	10.3291	9.46435	2.77114	5.6438	17.1288	9.54531	65.3805	10.2682	4.10127	25.0736	4.93477	7.38184	21.9123	6.17617	14.9215	43.4992	6.53203	20.4598	8.74214	-0.880176	1.15186	10.1814	5.96963	3.15254	1.57285	4.82578	6.17301	1.22933	1.53324	4.27393	12.9787
597.532	8.88828	6.82715	3.8375	8.54424	6.87822	-2.06103	21.8078	0.342578	8.42266	-1.71875	9.92246	9.13242	3.98594	7.88359	6.04648	0.669775	14.642	32.0594	8.66719	11.5379	3.58486	3.81528	11.7195	7.36084	62.9562	9.98535	5.03281	25.9025	5.19033	9.32158	21.9729	9.09561	14.4211	47.4562	7.89722	24.807	8.39048	1.00869	1.08765	12.4502	3.18301	7.28154	3.99092	4.58809	3.15462	1.73665	0.488566	7.43392	12.3297
598.496	7.11875	6.6918	2.94531	7.60547	8.20889	-0.293994	24.3066	-1.14795	8.68887	-1.90591	10.3094	9.93662	3.85181	6.36572	5.91279	0.306103	11.5242	30.3172	7.52578	10.1813	4.40571	2.40571	8.27432	5.58447	57.9188	10.373	4.90977	25.5322	4.7845	8.68145	19.5615	9.57803	12.6059	44.4652	7.17354	24.2391	8.49224	2.67588	1.13584	13.124	2.13535	10.2281	6.16524	4.64434	5.12874	0.238769	0.037679	7.56478	13.9412
599.46	9.16855	4.57871	5.22598	7.05605	7.56465	0.0394531	25.935	-2.22393	8.19902	-1.07651	9.13379	7.93154	3.1833	4.32539	7.97734	0.64917	7.63535	25.6391	7.27207	6.45615	4.95288	2.38608	9.53154	5.43018	52.8883	11.608	4.32852	24.6408	3.92222	6.32275	16.2406	8.30459	10.3652	37.5762	5.11816	20.5484	9.33061	3.05781	1.10225	10.0215	4.97734	9.1626	6.65488	5.48604	9.81104	-1.8348	0.245687	5.67318	17.3814
600.424	12.5218	2.30859	8.61055	6.8415	6.15957	-0.332764	27.0182	-2.84248	7.39248	-0.090332	7.44492	5.04629	2.37041	2.29951	10.496	1.40488	5.3627	23.8672	7.78437	3.0458	5.27041	3.37075	14.1493	6.40059	51.2469	12.634	4.21982	23.8188	2.89966	4.35313	14.9273	6.77695	9.24902	34.3617	3.75034	18.018	10.6004	2.50635	1.19727	4.8251	10.0272	5.60654	6.14932	6.77129	11.5651	-0.904867	1.54696	3.40007	19.492
601.388	12.1664	3.08076	8.95312	6.51592	5.53779	-0.580029	27.441	-3.24902	6.25312	-0.972314	6.16172	4.03643	1.82622	0.539453	9.71934	1.98115	5.60918	27.6402	8.77344	0.849805	5.40102	4.0792	18.002	6.69853	53.543	12.4938	4.729	22.8813	1.67468	3.5415	16.6178	5.39902	9.64981	38.2434	3.95049	18.2986	11.1986	1.96709	2.41045	3.40371	11.3544	4.54024	6.82627	7.15449	9.78711	3.32674	4.04317	0.553141	18.2584
602.353	6.58682	7.59639	5.0084	5.70772	5.52305	-0.912744	26.6449	-3.74521	4.1126	-4.58442	4.69199	4.94473	1.404	-1.49756	4.29717	2.21846	7.58037	34.6213	9.73535	-0.319141	5.16812	4.30586	20.9049	5.85303	57.4695	11.1957	5.60068	21.5523	0.362744	3.48447	19.892	4.07939	11.0266	46.1023	5.13804	20.2123	10.8186	1.23286	5.16196	6.6415	7.76182	6.32734	8.66582	6.13516	7.44238	7.71558	6.13009	-1.5507	14.1494
603.317	3.07314	10.1177	1.9209	5.28184	5.68525	-0.922803	24.9785	-4.07686	2.94736	-6.60811	4.21797	5.37178	1.30996	-2.25986	0.843945	2.14888	9.70449	38.2078	10.1941	-0.100781	4.75415	4.36274	22.2983	5.16504	60.5586	10.7461	7.26465	20.749	-0.107398	3.53105	22.0322	3.40537	13.1379	49.0359	5.62964	21.1922	10.0422	0.787354	6.84014	9.17939	3.70293	8.04443	10.1836	5.05977	6.92871	10.0828	6.62752	-1.63867	10.8705
604.281	4.42812	8.4123	1.65859	6.03652	6.59502	-0.111523	22.2357	-3.92705	4.09668	-5.09424	6.43359	5.03555	2.01733	-0.335547	2.34834	1.74683	12.8308	37.2031	8.97637	2.92959	4.37168	4.59072	21.8565	5.72227	63.7422	12.2254	11.5711	21.2219	1.09658	3.76562	22.9254	4.13711	17.9359	44.4797	4.55459	20.4291	9.071	1.29995	5.48115	7.6581	1.59551	8.44434	10.7929	4.95664	8.60303	10.1959	5.29297	0.721598	8.54609
605.245	8.30312	5.11504	2.80762	7.24512	7.63164	1.0459	19.5437	-3.3376	6.41582	-1.93267	9.53184	4.39492	3.00093	2.85713	5.9209	1.2793	14.448	33.6113	8.61543	5.05801	4.20078	5.15459	20.0045	7.72178	63	12.5494	13.6056	20.6672	1.85764	3.7544	22.0377	4.20488	20.1289	37.5273	3.87353	19.3486	8.21558	2.82695	1.46133	2.69775	1.75244	7.89687	10.9984	6.06553	10.0798	9.89526	4.00366	2.43766	6.54238
606.21	11.1155	4.00664	3.02363	7.74941	7.77979	1.83994	18.2488	-2.5043	8.09219	0.0339844	10.6936	3.89336	3.43511	5.1375	7.14248	1.04883	14.7879	27.3047	12.1076	5.72676	4.08208	5.53359	18.4284	9.1624	59.6695	11.2127	11.7379	18.7971	1.58179	3.83926	20.1297	3.10273	18.3189	29.4113	4.90894	19.476	8.37241	3.41587	-0.336572	0.793555	2.37441	7.45576	11.8683	6.86601	11.5828	8.5992	2.3929	3.7487	5.67383
607.174	12.7111	6.90361	0.639258	6.79443	5.79424	2.38066	18.7842	-1.30019	8.8457	0.0986328	7.69043	2.44687	2.63169	6.08857	3.36231	0.955859	14.3059	21.0777	17.5402	5.61104	3.61196	5.72231	16.3454	9.83398	56.3359	9.52656	7.96182	16.8879	0.834839	4.22451	18.4344	1.66064	14.5193	22.618	6.9977	20.9023	10.8021	1.96284	2.11694	4.74023	3.78652	6.8418	14.0052	6.81797	12.3239	7.25065	0.991252	4.10148	5.99844
608.138	13.0576	8.99551	-0.768164	5.93135	4.4085	2.20449	19.4084	-0.384863	8.90928	-0.19082	5.47617	2.24951	2.13521	6.35752	0.767481	1.03643	13.0746	18.3121	20.9707	5.41162	3.33579	5.5061	14.7364	9.83193	54.4062	8.90078	5.07012	16.2383	0.403931	4.8248	17.6947	0.891406	11.3418	19.5699	8.69331	22.7805	12.8279	0.394824	4.73057	8.77637	5.021	6.13408	15.7057	6.61299	12.196	6.55282	0.0559896	2.53605	6.86406
609.102	10.8852	8.06797	1.10723	5.59941	5.01553	0.469678	19.7912	-0.382617	7.91855	-0.586328	6.38828	5.29805	2.50156	4.86074	2.79277	1.62139	9.64014	22.6148	19.616	4.93008	3.64375	4.47495	14.4647	9.0415	55.4398	10.6861	4.31279	18.6547	1.03386	5.95606	18.9975	1.08174	8.90293	24.6644	9.9542	25.9162	12.6555	-0.451221	5.72471	9.96533	5.5919	5.18242	16.087	6.4792	11.4904	6.54785	-0.276042	-0.323324	8.62598
610.067	7.7292	5.53574	4.24355	5.62295	6.55322	-1.91523	19.7537	-0.743066	6.32275	-1.00552	8.74863	9.58594	3.43169	3.09522	6.74053	2.26426	6.36475	28.4789	16.7397	4.63057	4.45234	2.95752	15.2721	7.67158	56.3211	12.7781	4.31953	21.183	1.64883	6.9083	20.3057	1.97393	7.68965	30.5426	10.2422	28.3029	10.9452	-0.5729	5.25029	8.91084	5.66524	4.25576	15.4506	6.54844	10.3177	6.50252	0.00292969	-2.13916	10.2092
611.031	5.80127	3.18486	5.59434	5.81367	7.59678	-3.75352	18.9375	-0.526172	4.83066	-1.34546	10.3459	12.5422	4.76856	3.74502	8.84541	2.23286	5.49893	32.8053	15.092	5.3293	5.39048	1.72886	16.1593	6.09004	54.3969	13.3338	3.95996	21.3949	1.15615	7.02852	20.269	4.26064	9.16016	30.2398	8.39082	27.7131	9.60264	-0.255322	4.05283	7.64863	5.62471	3.85059	14.4955	6.94229	7.39974	5.88135	1.44137	-0.413656	10.5689
611.995	5.96426	1.60693	3.73066	6.07051	7.53711	-4.62139	17.0428	0.670996	3.69238	-1.6043	10.2498	13.1455	6.54009	8.10732	7.51455	1.14697	6.8791	35.7019	14.5959	6.86045	6.22549	1.30747	16.22	4.01055	51.2289	12.9617	3.59824	19.9248	-0.130322	6.60781	19.4051	7.50908	12.8602	25.8211	5.07886	25.1426	10.1451	0.510791	1.97183	7.23633	5.53145	4.3335	12.8217	7.85439	4.02555	4.76815	3.33484	3.18856	10.2264
612.959	7.61162	1.03047	1.11973	6.629	7.11484	-4.54302	15.2398	2.31992	2.87051	-1.55	9.50332	12.1719	8.16069	13.7074	4.60205	-0.151025	9.34229	35.9352	14.0475	8.13926	6.95415	1.57778	15.7271	1.86406	49.8727	13.4318	4.18565	18.1853	-1.17935	6.29199	18.1019	9.49961	16.376	23.6019	2.59712	23.4836	12.0907	1.54146	-0.471094	7.6834	5.4832	5.55781	11.1152	9.11777	3.0918	2.9585	4.05074	4.76025	10.4043
613.923	9.87461	2.37783	3.1125	8.2127	7.76211	-3.12163	15.7988	3.39248	1.86455	-0.589941	9.96523	10.2614	8.25122	15.5219	3.33584	-0.014209	12.1428	31.1879	12.1189	8.23281	7.47647	2.16572	15.1788	1.1749	50.4898	15.7141	6.14121	16.167	-1.4938	6.14453	15.3203	8.3041	17.9435	26.5227	2.21504	24.0295	13.6868	1.91894	-1.40854	9.03633	5.61748	6.70137	12.0908	9.96924	4.5861	0.137777	3.26208	3.63737	11.3604
614.888	12.46	5.83936	10.3264	10.8161	9.3377	-0.158887	18.4045	3.41807	-0.152734	1.25537	11.231	6.40039	6.29595	12.3394	3.51396	1.59033	14.453	21.5539	8.59316	6.95439	7.4668	2.87168	13.5666	1.65283	50.5	18.5775	8.75391	13.5312	-1.26477	5.86397	10.6186	4.29678	17.0643	32.4199	3.34375	25.5559	14.5648	1.1561	-1.01025	10.8667	5.34961	6.96065	15.5418	9.86035	7.132	-2.36206	1.66301	1.79272	12.4418
615.852	13.948	7.6042	14.215	11.8895	10.1329	1.32231	20.1975	2.7501	-1.08604	2.45171	11.7506	3.94893	4.53686	9.13154	3.6707	2.89888	14.0917	15.6672	6.3043	5.43565	6.78555	2.94253	12.1394	2.47178	48.4273	17.5426	10.0563	13.0709	-0.855151	5.83047	8.90723	2.55703	14.2522	36.1863	3.73325	25.0904	14.3403	0.294238	0.0126465	12.0359	4.90352	6.9127	18.378	8.88906	10.2576	-2.80843	-0.0995687	1.21427	13.541
616.816	14.7078	6.24717	11.7606	10.5213	10.2423	-0.0962402	21.7148	1.68086	1.26738	3.00293	12.1422	5.7794	4.05991	8.16269	3.9124	3.91089	9.49971	16.8352	6.60918	3.58906	5.38452	2.01562	12.9665	3.77178	44.6969	10.2727	9.84033	17.6254	0.220679	6.59297	13.7674	4.99619	7.40332	39.5641	3.28555	22.2434	12.9035	0.442822	1.95698	12.604	5.08203	7.95078	19.4989	7.64658	15.0692	0.0318197	-2.20308	2.32251	16.325
617.78	14.9936	3.47197	6.10156	8.09336	9.97998	-2.79771	23.1982	0.897461	5.83428	3.03711	12.6516	10.2795	4.4709	8.87959	4.73887	4.67935	5.2167	18.4086	6.9752	2.10664	3.33711	0.168506	17.0268	6.00596	41.3914	3.31894	9.1626	21.0969	0.926514	7.26113	17.8205	7.35654	2.57578	39.9629	2.57622	18.9978	10.3627	1.9769	5.30386	13.0647	6.39326	10.8334	19.3723	6.51562	18.2843	1.316	-3.07552	4.17326	17.4203
618.745	14.3595	2.27461	2.90918	6.86631	9.23193	-3.72051	23.6008	0.954004	8.96758	2.373	12.4481	12.6114	4.45376	8.95147	6.23018	4.85786	3.47598	19.5297	7.1877	1.69082	2.6728	-0.814697	19.1113	7.66533	43.5117	-0.164453	9.01709	21.3686	0.863428	8.5791	20.2346	8.63232	4.51504	36.2754	1.82637	17.0348	8.74912	2.7895	6.94419	12.4348	7.29961	12.0387	18.5975	4.91533	19.3831	-0.333984	-1.25553	8.47046	14.9807
619.709	10.7442	4.12334	3.7832	8.08633	6.50254	-1.59956	21.7195	2.37783	9.38184	-0.155518	9.58594	10.4428	3.48081	6.675	9.82168	3.8792	4.18525	21.0232	7.75723	2.39453	5.57622	-0.405664	17.9989	8.89981	50.7437	-0.490234	9.48447	20.0348	0.373267	10.2183	21.7393	9.2126	11.2266	31.2785	1.41182	16.5982	8.43047	2.14165	5.37315	9.65488	7.929	9.92715	15.5727	1.58994	19.974	-2.05013	0.734172	12.3714	10.9244
620.673	8.53135	5.85703	5.24609	9.07754	4.96455	0.821777	20.1395	4.02383	9.8542	-2.0606	8.19727	8.78769	2.6834	5.66768	12.465	2.96602	5.86846	22.4717	8.60195	3.55732	8.13726	0.594629	16.5264	9.75644	56.5195	0.090625	9.69229	19.6047	0.0256104	10.4025	21.5123	9.31514	16.015	28.8727	1.6981	16.3996	8.9543	1.60981	3.67978	7.16328	8.40107	8.05547	13.8505	-0.778223	20.201	-2.75513	1.09009	14.1605	8.83613
621.637	9.58672	5.80518	5.55117	8.19297	6.09473	3.01362	18.2564	5.49258	10.6699	-2.93135	10.4412	8.78994	1.98667	7.46973	12.1808	2.03208	8.14834	23.0664	9.10566	5.65674	7.41621	1.90269	15.3794	9.68467	54.5102	0.397461	8.03682	20.941	-0.260181	6.00693	14.7701	7.93037	14.183	30.1652	2.5834	14.4607	10.2769	2.00674	3.3665	5.3041	8.1669	8.17246	15.9621	-0.683691	19.6647	-2.55607	-0.378906	13.4888	10.5139
622.602	11.9693	4.76533	5.15195	6.30459	8.28828	4.65195	16.3695	6.4293	11.3654	-3.02217	13.7555	9.4666	1.4979	10.4102	10.0554	1.14121	10.2537	22.1586	9.24473	7.02686	3.93398	3.21645	14.429	8.72315	49.5148	0.685937	6.25498	22.0141	-0.416748	1.33809	7.67188	6.31484	10.8676	31.7727	3.86445	12.3922	11.9867	3.0812	4.13399	4.13457	7.246	9.7127	20.6988	1.33379	18.5218	-1.91585	-1.54435	11.4667	12.7455
623.566	13.1271	4.33565	5.40039	5.02725	9.54522	5.42295	15.7645	6.46016	11.7462	-2.28916	14.6922	9.80557	1.68657	12.4717	8.05752	0.652295	12.2216	18.5338	9.39863	5.62471	0.877734	4.09893	13.6839	7.67539	44.6047	1.62559	5.99902	20.8086	-0.337353	0.347363	5.86562	5.65967	10.6045	31.7754	6.29087	12.0373	13.2932	3.97168	4.73066	4.27705	6.4415	10.8518	24.1533	3.4791	16.6457	-0.268962	-0.430786	8.00643	13.2867
624.53	11.6994	5.50039	7.22559	5.23789	8.94355	5.13726	17.4559	5.19951	11.8321	-0.41416	11.3281	9.35478	3.01079	12.7627	7.2334	0.862256	13.8972	13.1488	9.53496	2.22519	1.2958	4.11167	12.981	7.58926	40.8375	3.13652	7.11562	18.0523	-0.00939941	2.44238	8.74219	5.8498	12.8869	30.5117	9.36802	13.2004	13.8272	4.04936	4.00698	7.66748	6.55449	9.77666	22.7808	4.48623	14.5212	1.5612	1.81026	3.9436	12.4531
625.494	9.37246	7.20859	9.62168	6.3002	7.29277	4.18882	20.1494	3.78525	11.6686	1.71484	6.21504	8.72197	4.61963	12.0038	6.87295	1.38198	14.4401	8.98027	9.15469	-0.236328	3.99482	3.54981	12.7102	7.99355	40.1938	4.56406	8.61914	16.4045	0.560303	4.59854	12.7316	6.11367	14.707	28.7832	11.0548	14.4199	13.6391	3.54258	2.52046	12.894	7.38252	7.49238	18.2128	4.77588	13.1779	1.54842	3.07202	0.359294	11.5039
626.458	9.53965	7.27529	10.8518	7.321	5.89863	2.9189	21.5969	4.79961	11.2308	2.27334	4.08965	9.11621	4.65093	11.4977	5.02256	1.34683	12.7932	8.06836	7.57812	0.60332	5.35142	3.12051	14.2402	6.89023	44.5008	5.41309	9.9873	18.0691	1.46199	4.40732	15.5996	5.8499	13.5064	26.4441	9.32373	14.3	12.2963	2.8709	1.96314	15.5976	8.18057	6.89932	14.5027	5.60596	12.9263	-0.592773	3.08822	-2.55282	11.1734
627.423	12.5211	5.54688	10.9424	8.39824	4.79863	1.23193	21.8217	8.58506	10.5378	1.13364	5.26172	10.6876	2.93061	11.346	1.40752	0.689063	9.08457	9.66094	4.78418	4.09785	4.99297	2.83711	17.926	3.78272	52.0211	5.42344	10.9318	22.2184	2.55478	2.14463	16.8543	5.00049	9.53828	23.2254	4.64561	12.815	9.46348	1.95703	2.56763	15.3142	8.85527	8.3251	11.6998	7.16953	13.0368	-2.65877	2.50488	-3.71419	11.1535
628.387	15.1932	4.27266	10.0133	8.62773	3.9999	0.705518	21.2408	11.5029	10.0404	0.104834	6.93672	12.2791	1.74326	10.7344	0.0242188	0.57959	6.48965	10.5592	2.53457	5.35781	4.37124	2.56514	21.2586	1.31162	55.0984	4.2752	10.1004	23.376	2.94578	1.7083	15.2189	4.06914	7.17578	21.8965	2.38052	12.7996	7.0688	1.2917	2.91831	13.6312	9.56992	9.8666	10.0379	8.12695	12.6571	-1.82503	1.97213	-1.19491	10.7861
629.351	16.6669	4.45889	7.24004	7.14746	3.47422	2.52993	19.6143	11.9718	10.1792	0.0374023	8.36055	13.3935	2.05278	8.8665	3.21279	1.8523	5.696	10.8709	0.767773	3.19678	4.83555	2.15981	22.1481	1.93994	53.1992	1.28574	6.25137	19.9766	2.28821	4.33135	8.58516	2.95869	6.74258	24.3668	3.60137	15.8203	6.85703	1.41484	1.58516	11.6919	10.6224	9.95312	10.0623	7.27881	11.8691	3.80168	1.58667	7.70907	10.2256
630.315	16.841	5.65059	3.51758	4.59004	3.20225	5.83442	17.2459	10.5255	10.52	0.522607	9.37422	14.1314	3.49087	6.32002	9.56455	3.90596	4.98008	10.5269	-0.212109	0.861426	6.98115	1.58062	20.211	6.73799	48.2078	-1.58047	2.80518	16.351	1.53684	6.78984	2.83398	1.99678	7.52578	25.8195	5.50859	17.8465	9.52129	2.70459	-2.13174	9.57051	12.4221	8.33291	12.5894	4.28447	11.7551	7.29476	1.47184	12.7902	9.18203
631.28	15.3118	6.15986	2.5082	3.49629	3.20498	7.27656	15.4348	9.27051	9.42412	-0.00805664	9.45117	15.0084	4.69805	5.45811	13.7531	4.42554	3.79873	10.4395	0.429492	0.520508	7.60918	1.4541	18.3913	9.92617	40.2414	-2.3168	2.28516	15.7051	1.45054	7.32783	3.26602	1.47314	10.5846	23.5793	7.61958	16.3469	11.4817	3.20166	-3.68462	7.55361	13.0552	7.16885	13.6966	1.65273	13.6963	6.56885	2.07296	10.1809	7.33223
632.244	9.4877	5.15967	6.47871	4.72529	3.6877	4.92666	14.148	7.66094	4.61221	-3.24258	6.22695	16.8986	5.49106	7.66689	15.2104	0.667041	2.5208	10.9424	2.73359	1.93945	5.46787	2.06855	16.9094	10.8773	31.5945	-1.11777	4.35488	17.7254	1.91912	6.5167	9.00664	1.53428	15.633	19.2578	9.8081	12.5408	13.1547	1.96787	-0.723926	4.69717	11.5609	6.47852	12.8195	-1.04844	15.1174	5.0319	2.55701	6.2946	5.28984
633.208	5.05225	4.46328	10.209	6.22949	4.1459	3.09985	13.3262	6.79512	1.06445	-5.48931	4.77656	17.8901	6.26968	9.74707	15.3941	-1.37969	1.42393	10.5713	5.64512	3.23496	3.31802	3.09058	15.9099	11.3034	27.9109	-0.602734	6.54678	19.2484	2.02727	6.02783	13.2133	2.28291	19.5508	16.8723	10.2691	10.0607	14.173	1.03975	2.3794	3.23262	10.2659	6.68271	11.8152	-2.67715	13.1965	4.13826	2.02706	4.2618	4.6293
634.172	3.89844	4.8376	13.0158	8.30586	4.27617	3.31084	12.9514	7.50889	1.07803	-5.50195	8.49277	16.8843	7.86479	10.4445	13.8182	1.65317	-1.03906	4.60371	9.96016	3.84531	2.36538	4.59976	14.8292	11.8348	30.2984	-4.30254	8.67275	18.8672	0.93645	5.92666	10.3262	4.07207	21.1832	16.2914	5.99321	8.36914	13.5828	1.66357	2.98716	4.93799	10.2293	8.1874	11.2187	-2.36728	7.11996	3.94246	0.220093	4.3763	5.67734
635.137	4.78633	5.64853	14.5594	10.1176	4.26748	4.54531	12.8928	8.9375	2.77353	-4.09102	14.1713	14.713	9.31265	10.5475	11.2623	6.85303	-3.00342	-0.573633	13.041	3.84951	2.47417	6.26792	13.5112	12.2747	33.6148	-7.43672	9.87441	17.3699	-0.23689	5.76943	7.29609	5.75117	20.9789	15.9664	1.58213	7.64277	11.4873	3.55742	1.1291	9.08906	11.1613	10.4833	10.6856	-0.572656	2.94645	4.06909	-1.02051	4.81071	7.05723
636.101	6.01582	5.98271	14.5053	10.4325	4.60547	5.28555	13.2283	9.92275	3.35742	-2.26856	16.9428	12.7363	9.03306	11.6148	8.90957	9.71831	-2.30264	1.99395	13.1082	3.14316	2.76387	7.12192	12.9251	12.0965	36.8852	-4.75938	9.55664	15.1199	-0.805347	5.43506	10.6584	6.83652	18.7207	15.7688	0.609033	10.0004	9.75771	5.01807	-0.652197	12.2491	11.916	12.1093	9.72773	0.893848	6.99707	5.12801	0.19279	4.89713	8.4584
637.065	7.39678	5.51338	12.9273	8.45478	6.22598	4.87002	14.8971	10.2797	1.48682	0.238818	13.9185	12.0373	5.63818	15.6635	7.60625	7.41299	0.714063	10.8053	10.7836	2.09951	2.81074	6.23037	15.4243	10.8744	40.4758	2.46543	8.12686	12.7045	-0.69314	5.08906	19.4678	7.43174	15.2197	16.2242	2.64746	14.6172	10.4608	4.40269	-0.469971	11.903	12.4682	12.4641	8.4169	0.787402	14.5907	6.63509	2.54195	5.2028	9.99863
638.029	9.09111	5.0624	10.8293	5.84844	8.2791	4.09258	17.5279	10.4061	-0.814453	2.50498	9.19355	12.5375	1.45547	20.3874	7.39756	3.27549	3.75068	18.1488	7.76074	1.46836	2.86709	4.41948	19.2103	9.16465	43.2203	8.17734	6.45508	10.9652	-0.0346924	4.90596	27.7125	7.64893	12.208	17.4125	5.02051	17.5398	12.4409	2.93682	1.06382	9.62158	12.567	11.9241	6.98604	-0.0474609	18.0293	7.57454	3.94674	6.34896	11.507
638.994	10.4994	5.58106	8.26836	4.44102	8.65449	3.80547	19.8852	9.99453	-1.22451	2.1273	8.23945	13.6777	-0.0372559	21.0267	7.97685	2.0648	4.19014	15.7775	4.17793	1.81914	3.2229	2.8876	20.2074	7.59971	40.7914	5.7291	4.52861	10.016	1.22317	4.99375	28.9863	7.01738	10.5484	18.1879	5.29985	13.4988	13.2794	3.18193	2.97822	7.78135	10.978	10.359	5.04346	-0.360938	15.5467	7.55802	3.87756	8.23031	12.6404
639.958	11.3876	6.8377	4.99277	4.03252	7.21445	3.87417	21.5455	8.87803	-0.0692383	-0.902344	10.5998	15.1404	0.977686	17.4972	9.09854	3.56572	2.55752	5.5627	0.326758	2.84463	3.87485	1.71196	17.8862	6.18691	34.3133	-3.15977	2.46465	9.71231	2.89292	5.12129	24.5723	5.73613	9.99316	18.5113	3.87368	4.05234	12.6798	5.41563	5.17119	6.54609	7.47617	7.64502	2.43408	-0.078125	10.772	6.80908	2.9364	10.0845	13.1693
640.922	12.7898	7.73887	3.13496	4.50996	5.97832	4.01773	21.7932	8.53857	1.75898	-3.21255	13.2455	16.3674	2.11509	14.3481	10.3648	5.36489	3.53369	1.21172	-0.458984	3.26328	4.80244	1.08467	14.419	5.28242	36.4742	-6.17617	2.05869	10.7328	4.05837	4.27324	24.9711	5.77305	10.515	21.5938	3.73784	0.574414	11.4405	7.57285	6.79463	5.92676	3.93994	5.35898	0.537012	0.668066	8.60563	5.63232	1.87919	11.1397	12.6883
641.886	15.2431	7.51582	3.71328	5.97666	5.68994	4.0331	19.2002	9.82129	4.01582	-3.27993	14.766	16.9513	2.18648	13.6307	11.4709	6.38003	7.88262	3.68535	2.36504	2.53096	6.21821	1.33584	11.8346	5.48379	48.8227	-1.60664	3.49336	13.0258	4.49844	1.58203	31.4471	7.34492	12.1111	27.8926	5.16313	4.06504	10.273	7.55723	6.846	6.11143	2.17012	5.26113	1.00596	1.95576	9.72803	3.86768	0.646647	11.2879	10.3367
642.851	18.407	6.46914	6.30293	8.13682	6.26777	3.95938	14.9187	12.2616	6.3957	-1.44512	15.2375	16.938	1.4583	14.845	12.4537	6.71318	11.1639	6.49316	5.13828	1.64082	8.69805	2.8811	10.5796	7.49863	58.7734	2.41094	4.84316	14.8248	4.62295	-0.765625	36.2252	8.78486	13.0014	31.4992	6.3624	8.69238	9.30376	4.79653	4.85293	7.6125	2.61445	8.31787	4.97939	4.31602	10.5973	2.47013	-0.393229	11.2698	7.44141
643.815	20.2995	6.07129	8.40762	9.28682	7.13525	3.91953	14.8063	13.2475	7.08603	0.381934	14.8387	16.3769	1.28999	15.1541	13.3657	6.82993	10.5722	6.57715	6.18867	1.86182	9.52646	3.90386	9.18633	8.07773	60.1977	0.56543	5.54346	15.9469	4.85823	-0.739355	34.8924	9.51045	12.6408	29.0559	6.33662	12.3834	8.38633	2.72192	3.80322	8.48232	3.54385	10.1574	7.34951	5.50283	12.0581	1.48161	-1.34424	12.2637	5.32363
644.779	20.2902	7.10996	9.70586	8.65244	9.99893	3.73686	25.3617	11.9451	3.40049	2.86851	11.8676	14.0098	2.5915	13.8648	15.1591	6.62944	5.87129	4.17793	5.65293	3.58369	6.57949	4.08848	6.51094	5.4833	53.3641	-7.63984	5.81328	16.7607	5.30925	2.17959	27.2525	9.65029	11.2363	20.491	5.06831	15.6176	7.22749	1.73823	4.70908	8.93711	6.48232	10.6137	7.38174	4.28506	13.8778	1.72762	-1.37602	12.8537	4.39238
645.743	20.1941	8.39023	11.5758	8.22109	11.7046	4.06895	33.9887	10.4764	1.5625	4.87964	10.6422	13.127	3.6874	12.9192	16.298	6.58823	3.4541	3.22949	5.37207	4.28623	3.98799	4.30327	5.37041	3.271	49.6281	-11.9313	5.43594	16.6897	5.52327	4.6585	21.9098	9.14639	10.1359	16.4227	4.58745	16.465	6.77446	1.40142	6.08379	9.1417	9.13662	10.5363	7.10391	3.33691	14.6901	4.03198	0.256632	10.9709	4.78027
646.707	19.8631	9.4832	14.8877	7.88779	9.6458	5.28398	36.9652	7.89346	2.80039	6.1644	12.7137	14.9613	3.61025	11.8713	15.27	6.20029	4.50664	5.04727	5.6918	3.18516	3.87422	4.86553	7.79502	3.21904	50.1719	-8.94551	3.53047	14.093	5.63774	6.81191	19.6066	6.84531	8.43652	21.2465	5.79385	12.0551	7.69932	1.6043	7.40967	8.43066	9.84658	9.271	6.60811	3.86797	13.4663	9.31592	4.1838	5.36922	7.95156
647.672	19.1432	10.3065	18.0908	7.63584	5.95117	6.77827	35.9457	5.13457	5.95293	6.55122	16.1561	17.9175	3.03989	10.9889	13.1189	5.85156	6.7374	7.01641	5.87363	1.67949	6.13916	5.64375	13.404	5.16777	52.4141	-5.03184	1.65967	11.9049	5.3749	8.36963	18.7873	4.8376	7.71543	26.5676	6.97158	7.58613	9.79805	2.20728	8.47905	6.61201	8.40254	6.66914	5.66592	5.70156	13.6969	12.3653	6.809	1.35718	11.0875
648.636	18.0731	11.0358	19.066	7.71113	4.43311	7.76279	34.2908	3.98291	9.56865	5.92471	18.2809	19.8169	3.25273	11.0181	11.8795	6.36968	10.0133	7.52871	5.4668	-0.0820312	7.86143	5.90146	17.0271	6.40303	55.7719	-3.58887	0.424805	11.8652	4.1544	8.83184	19.0561	4.50957	9.34531	27.5336	7.14912	6.02031	11.0163	2.4876	8.47861	4.96602	6.66113	4.84785	4.89375	6.9291	18.7056	9.95581	6.00313	1.77669	12.7465
649.6	15.7171	12.1111	14.6143	8.97285	8.96064	7.86841	32.9111	6.19463	14.5244	3.18784	16.9799	19.4709	5.57134	12.7409	13.4026	9.10488	13.7541	7.00996	4.63555	-1.68105	7.25439	4.90918	14.5824	4.88076	60.182	-4.24101	-0.00224609	13.8412	2.31196	8.51103	20.3525	5.63613	12.9908	24.9824	6.47983	7.14004	10.1927	1.57964	5.96885	4.2917	5.6498	6.2123	5.43467	6.6834	24.5869	5.39119	3.90377	3.96086	13.0965
650.564	13.9851	12.9072	9.74922	10.063	14.4495	7.43525	32.0607	9.56621	18.5981	0.385107	14.9604	18.114	8.25527	15.2361	15.4374	12.0513	16.1643	6.96953	3.82422	-2.12559	5.85342	3.67065	10.2398	2.71435	64.8195	-4.70293	0.445508	16.4609	1.00029	8.36904	22.29	6.87334	16.8826	22.8434	5.7125	8.76914	8.41724	0.629394	2.94336	4.55186	5.15732	8.79287	6.59746	5.7668	26.8535	1.76603	2.70589	5.02368	12.9934
651.529	15.3868	12.3903	10.5828	8.33242	14.9726	6.36636	31.5875	11.7972	18.3061	-0.319336	14.7922	16.4609	9.43789	18.04	14.9599	12.9046	14.7825	7.99355	2.30449	0.238086	5.49463	3.18184	9.14531	2.64775	67.6063	-3.59863	1.9876	18.7195	1.21738	9.47754	23.5873	6.37705	19.4959	22.9613	4.87041	8.36445	6.37349	1.34766	2.0082	5.81016	4.60908	9.79834	7.52646	4.76602	24.7075	-0.173177	2.89518	4.41455	12.2988
652.493	19.1165	10.6759	15.6457	4.50312	11.308	4.77153	31.3195	12.9377	14.3297	0.680713	15.965	14.4191	9.26025	20.7136	12.4257	11.9053	10.6971	9.35039	0.568359	3.88721	6.30107	3.52534	11.6534	4.81367	68.0797	-1.67461	4.01377	20.2656	2.43545	10.9202	24.3988	5.05977	20.8697	24.3156	4.10825	6.6457	4.20273	3.76592	3.3148	7.86572	3.88506	8.83838	7.89619	3.71514	21.3206	-0.689453	3.70951	3.76001	11.0867
653.457	22.4166	8.80615	19.1145	2.79268	7.63428	3.57383	32.0285	14.0042	10.7781	2.04424	17.3523	12.3884	8.62368	21.7938	10.8082	10.4585	7.0334	10.6832	1.20879	5.04717	7.35464	4.57173	14.9933	7.32402	67.4852	0.540625	5.63545	21.0297	3.60024	10.2503	27.1633	6.2751	22.3453	26.4898	4.58379	6.99043	2.86118	6.20645	5.15161	9.76992	3.4668	7.21836	7.1915	2.86992	20.6605	0.424235	4.47266	5.64608	10.5211
654.421	24.3235	7.4002	18.1324	6.10557	6.2833	3.44038	35.0514	15.9601	10.2348	3.30781	18.9824	10.7545	8.02993	20.4573	12.185	9.28691	4.05088	12.5004	4.86601	3.52978	7.84839	6.6937	16.4481	8.33174	66.6555	3.53086	7.03672	21.2807	4.76511	7.25957	32.7506	10.5927	24.443	30.2387	6.65156	10.1406	4.11714	6.8831	6.05645	10.8372	4.2459	6.41113	4.33711	2.81982	22.8776	3.23812	5.23088	10.15	11.0145
655.385	25.0901	6.74961	13.9422	13.3707	7.14971	4.30737	39.8807	18.5973	12.3398	4.59429	20.9031	9.98535	7.60562	17.6529	16.0063	8.61382	2.72578	14.3285	8.78164	1.39346	7.83096	10.3238	15.9053	7.75762	68.4148	5.11367	8.06221	21.3029	5.63208	4.70527	38.1963	14.8968	25.035	34.3922	8.43281	13.4934	8.76929	5.58789	6.1252	11.2705	6.65889	6.74316	-1.06895	3.92148	24.7482	5.61898	5.57719	12.8572	11.6443
656.35	24.0508	7.27012	10.5648	17.8773	8.47217	5.12124	41.0943	19.3122	13.3304	5.80859	20.9869	10.8909	7.35952	16.8309	17.8769	8.80298	4.08643	15.5008	10.7934	-0.114648	7.70186	12.6073	16.3085	7.48477	75.3414	2.8584	8.446	21.0244	5.7928	4.74463	41.0842	16.6565	21.5703	38.0148	8.27964	14.7951	10.8685	4.72622	5.17886	10.9048	8.36191	7.20986	-3.1167	4.36553	25.8673	7.14754	5.19401	12.6479	11.5717
657.314	18.7493	9.71045	6.54531	18.106	10.5873	5.91948	35.2162	16.186	11.7581	7.36309	16.8768	14.9764	7.07441	19.2197	15.8493	10.0046	8.35732	15.1506	10.3072	-1.33477	7.2583	13.2453	18.5908	7.89102	87.2609	-4.68613	7.80488	19.8256	4.9345	7.58232	40.476	15.2335	12.408	40.35	5.61802	13.1123	8.51597	4.30312	1.92578	9.12764	9.28809	7.70391	0.287695	3.38506	26.0885	8.14567	4.59534	10.9707	10.2772
658.278	15.135	11.8638	5.22578	17.6118	12.3046	6.40825	30.5813	13.8266	10.9246	7.96362	14.1447	17.9148	7.17734	21.303	14.5886	11.6663	11.4842	15.9773	9.67363	-0.9	7.07602	12.9703	21.0851	8.36768	95.7797	-8.41309	7.39609	19.915	5.0436	10.1784	39.4818	14.4767	8.3084	41.6512	3.95024	12.6701	5.88809	4.4397	-0.738721	7.50449	9.77139	8.74521	5.10566	2.82451	25.1698	9.11369	4.48039	9.41406	9.42695
659.242	15.589	12.5515	9.3707	16.7949	12.5125	5.98955	29.4435	13.9169	11.9325	5.83379	14.6432	16.3345	8.0627	21.0004	15.8644	14.6782	12.2512	18.7932	8.36934	2.86377	7.50566	11.6121	21.8133	8.01055	94.8922	-5.92031	6.71279	21.2758	7.01389	13.102	35.1855	14.8652	13.8619	40.3008	3.45869	13.4682	6.12769	5.36133	-0.385742	6.81865	9.46934	10.4753	7.91582	4.21982	22.5425	10.7983	5.47909	7.71997	8.06777
660.207	18.3615	12.1672	16.0377	15.7144	11.7355	5.01172	30.5092	15.2752	13.7831	2.36206	16.9731	12.3315	9.20195	19.2595	18.3948	17.6886	11.8388	19.7998	6.16367	5.97656	8.49199	8.79985	20.2518	6.51904	91.1063	-3.23418	5.77949	22.4633	8.82451	14.5276	30.9189	14.8095	18.8746	36.4277	3.1999	13.7764	9.3665	7.11162	3.19648	6.86982	8.04121	12.7064	8.2499	7.67012	20.5566	11.1687	5.83651	6.96802	6.72305
661.171	20.6411	11.8298	20.1971	14.8644	11.4042	4.39028	32.1402	16.0602	15.1285	0.511035	19.151	10.552	9.75742	18.397	20.1719	18.2596	11.1524	18.2244	3.02305	6.8419	9.04228	7.12329	19.0549	5.23809	89.932	-2.18574	4.92451	24.4918	9.78464	13.198	29.7234	13.7746	19.4498	30.2801	3.22183	13.726	11.7769	7.9458	5.70215	6.78428	6.96729	14.3298	7.88984	9.57559	19.7799	8.77173	4.92419	8.07503	6.40352
662.135	22.1372	11.7036	18.6592	14.498	12.0834	4.18184	35.2195	15.6573	15.6841	2.47871	20.443	14.4387	9.04092	19.6395	20.3352	13.278	10.7066	15.2186	-0.235742	6.04043	8.85273	8.37554	20.1707	4.86016	92.9961	-2.06211	4.60781	27.4602	10.0611	9.94541	32.1004	12.1834	16.575	23.7746	3.69541	14.0414	12.2258	6.84951	5.6396	6.70068	7.30732	15.8437	6.94619	8.42432	19.9961	6.09155	3.84163	9.90641	7.52539
663.099	22.632	11.7097	16.1062	14.2198	13.0104	4.48008	37.5797	14.7184	15.5793	4.82349	21.6592	18.5752	8.1189	21.1888	19.9504	7.98662	10.5824	12.8344	-1.91582	5.69814	8.4479	10.4301	21.5178	4.88594	97.4211	-0.913281	5.28076	29.2746	10.264	7.78643	35.5676	11.1316	14.3772	20.6145	4.5104	15.2992	12.0371	5.30293	4.75474	6.67275	8.02861	16.6659	6.23428	6.2791	21.1437	4.93189	3.41414	11.7817	9.54453
664.064	21.3697	12.0389	15.2182	13.5447	14.5788	5.90122	37.998	13.5579	14.5481	5.49971	24.4445	19.5045	7.63999	22.959	19.523	5.37417	10.6004	11.3574	-0.358984	7.7708	8.1876	11.601	20.7218	4.90967	101.071	3.39414	8.44834	27.0131	11.1939	8.89648	39.0199	10.9683	14.759	23.759	5.79482	18.367	12.2976	4.4252	4.42251	6.62266	8.25605	15.8377	6.60225	4.50078	23.0221	5.61637	3.76347	13.4447	13.0113
665.028	19.2118	12.6477	15.8521	12.9304	16.2699	8.01558	37.0316	12.368	13.1631	5.02695	27.9191	18.3443	7.55483	24.4543	19.2594	5.06348	10.5957	10.549	2.4	10.2121	8.1083	11.6755	17.805	4.85166	103.538	8.21582	11.768	23.2699	11.8829	11.3746	41.8684	11.4898	16.5688	29.6152	7.073	21.5918	13.0714	4.33984	4.76782	6.54277	7.87598	13.4339	7.97373	3.32354	24.2233	7.15356	4.19812	14.0295	16.3182
665.992	18.1119	13.249	17.3545	13.5307	16.4589	9.78472	35.59	11.3248	12.6183	4.66484	29.534	17.9009	7.62876	24.0769	19.4661	5.97866	10.4565	10.6318	3.85918	10.062	8.11211	11.317	15.3082	4.80029	105.506	10.1049	11.8748	21.7412	10.473	13.0936	43.784	13.0122	19.0562	34.4605	7.79985	22.8088	13.722	4.62148	5.15156	6.60049	7.27793	10.8877	9.32549	2.67393	22.7467	9.24691	4.02246	11.8844	17.0672
666.956	19.5729	13.6378	19.693	16.5227	13.6647	10.7393	33.9641	10.4457	13.8722	5.19341	27.4467	20.273	7.7542	20.2867	20.4759	7.79565	10.1562	11.4758	3.86699	7.27979	8.13706	11.1365	16.9809	5.0627	106.67	8.90879	8.71426	22.5133	7.06279	13.8549	44.6305	15.3779	21.9684	37.8539	7.92959	21.9311	13.5149	5.22568	4.96748	7.18555	6.85264	10.1007	9.68945	2.45684	19.6992	11.694	3.50411	8.00334	15.2457
667.92	22.6892	14.1595	22.6406	20.8125	9.57783	10.9553	32.8728	10.0994	16.4233	6.38193	23.3154	24.1867	8.02524	14.9579	22.1462	10.2586	9.85469	12.3662	3.41504	3.96084	8.2852	11.1954	22.1582	5.66826	104.941	6.2877	4.5957	23.9055	4.0436	13.772	44.0065	17.1564	24.0576	39.6531	7.61724	20.2984	12.7099	6.09565	4.3812	8.3752	6.7248	10.8887	9.42568	2.85713	18.6545	13.5972	3.467	5.61808	12.859
668.885	23.8173	15.8089	25.0127	22.3812	9.52578	10.0903	34.2193	11.4719	18.0614	7.227	21.7176	24.4763	8.65591	13.9354	23.8633	12.5278	9.79863	12.8699	3.62656	1.91982	8.88892	11.3989	23.8127	5.83711	97.6469	3.56055	1.33701	24.9863	3.84258	12.8199	41.3875	16.9974	24.2229	39.809	6.91431	19.0435	12.7197	6.23008	4.10962	9.7334	6.9208	10.2665	9.86572	4.73262	20.3546	14.8161	4.09204	5.28271	11.4176
669.849	21.7809	18.7247	26.3477	20.2261	14.2544	7.46812	38.0731	14.8935	17.981	7.3772	22.601	19.36	9.64214	17.9718	25.5333	14.5671	10.1068	13.1621	4.72324	1.29688	10.1873	11.8013	20.2823	5.19023	84.7031	0.845508	-0.966602	25.9697	6.71448	11.0062	36.8387	14.8408	22.4863	38.5309	5.83384	18.3234	13.9213	5.37402	4.26685	11.3653	7.43066	7.34727	11.1715	8.67109	23.3667	15.1021	4.93376	6.50065	11.0037
670.813	20.1237	20.6293	26.0281	17.5386	18.4704	5.36377	40.801	16.9229	17.7559	7.43989	23.524	15.1492	10.1858	21.4116	25.6029	15.448	11.0867	14.9082	4.84355	0.88457	11.3199	12.1614	16.1917	4.92715	80.9375	-1.14902	-1.94551	25.4922	7.73438	10.0155	34.6475	13.5837	21.5518	38.6082	5.55679	19.1697	15.1585	4.20117	4.5187	12.7358	8.23027	4.7083	12.9023	12.6802	26.0648	14.0287	5.47872	8.95321	13.3529
671.778	21.0703	20.4102	23.369	15.6963	20.2881	5.16499	41.109	15.816	18.8333	7.89199	24.507	15.7862	9.91411	21.8864	22.7999	14.4822	13.4209	19.4367	3.13691	0.328223	11.2585	12.3042	15.8608	6.36953	92.65	-3.11836	-1.08408	21.6791	5.35542	10.3394	36.2082	13.5239	21.9951	41.1801	6.62983	23.7281	15.2347	3.07793	4.40044	13.2344	9.19824	4.76455	14.5198	14.9817	28.9541	10.4263	5.79008	14.4055	21.616
672.742	24.2852	18.708	19.3936	14.8202	20.1888	6.60952	39.8145	12.4587	20.9968	8.76484	25.5002	20.3312	9.09507	20.2594	18.1756	12.2047	15.8107	24.2164	1.74766	0.596582	9.26938	12.5339	21.3943	10.8633	106.9	-3.16328	0.692676	19.0342	3.07866	11.0421	38.9029	14.1592	22.7998	44.3039	7.95728	27.5049	13.6995	1.63867	3.58257	12.787	10.4073	8.90928	16.0882	15.4808	31.5596	8.30973	6.04956	18.1016	28.9732
673.706	26.2158	17.7787	17.325	14.1711	19.6571	7.41728	38.8549	10.2697	21.362	9.36743	24.3365	21.8804	8.55718	19.6654	15.7712	10.6925	17.6506	27.4318	1.77324	3.0209	8.68931	11.69	24.5502	12.986	114.927	0.450977	3.11621	20.4682	3.31855	11.4191	40.95	15.1333	22.8978	46.6734	8.92656	26.3957	12.6796	1.74853	3.73144	12.0371	11.9425	11.855	17.9034	14.6423	35.0207	9.23885	5.79529	19.1256	30.3065
674.67	26.232	17.6119	18.0182	12.8969	17.4563	7.09199	36.5605	8.98672	17.9547	9.54946	16.7045	16.7575	8.27715	20.8147	18.2207	10.5195	18.5252	28.4381	2.69512	7.08799	10.9821	7.66606	23.4074	10.4656	115.585	6.94258	5.78486	25.1627	5.74006	11.2617	41.6414	16.215	21.9477	47.284	9.35405	20.3189	11.9406	5.24072	6.10923	10.5887	14.9408	12.8808	21.1957	10.9051	37.1144	10.3726	5.69519	18.9323	25.7027
675.634	25.7157	18.1775	19.5936	12.7272	16.1462	6.69487	36.3295	9.06592	14.9363	9.63931	11.5689	12.6923	8.28276	22.1846	19.9762	10.4543	17.7945	28.5121	3.42734	8.854	13.3611	4.18935	21.3306	7.36748	116.636	12.0479	7.46455	29.0356	7.09717	11.1948	41.8529	17.4644	21.5543	46.0316	9.30137	16.3408	11.7565	8.68188	8.31616	8.98555	17.2094	13.1616	23.5253	6.98906	35.1895	9.19906	6.39197	18.1542	22.1701
676.599	24.4585	20.311	21.3857	15.1456	16.3313	6.29634	40.3803	11.5586	12.4251	9.43491	12.8455	12.207	8.6853	23.1433	17.5618	9.64756	12.5948	27.0637	3.2127	4.79639	14.1132	3.84048	19.6406	5.9876	122.518	15.1998	7.50537	32.1416	5.24983	11.1228	43.2344	19.631	23.0119	40.6551	8.07432	17.6758	12.6773	9.86558	8.71328	7.21025	16.7313	13.2948	22.3078	4.23027	28.3776	5.00781	8.23661	16.9081	21.7635
677.563	22.6291	22.7543	23.1066	18.6291	17.6709	5.89883	46.4748	15.0527	10.9277	9.03389	17.9652	14.0505	9.20913	23.5979	13.0399	8.52129	7.67676	25.2809	3.04141	0.0616211	13.2754	6.73037	18.9044	6.64512	127.027	16.3008	6.68633	33.3434	3.13916	11.3156	42.9873	21.3874	24.3728	34.8746	6.85679	20.2973	14.7202	8.82158	7.39976	5.59678	13.8373	13.5664	18.1023	2.96875	23.0832	2.10531	9.54594	15.766	22.4736
678.527	20.7286	23.4747	24.7822	20.6939	19.8917	5.63975	51.2492	17.3033	11.7338	8.74678	22.7188	16.2512	9.45845	23.7512	10.4713	8.04888	7.93945	25.149	4.35078	-1.18535	12.189	10.0016	19.6917	7.86934	126.41	14.8723	5.22227	30.74	3.14595	12.4935	38.0531	21.8208	24.3207	32.2473	7.13228	22.7461	16.4566	7.53784	6.04683	4.87051	11.6729	13.6742	15.4481	2.81045	24.8739	4.4869	8.94218	15.6487	24.2453
679.491	18.5657	20.4376	26.5207	19.3406	23.4699	5.63975	52.8488	16.3287	16.6992	8.64722	24.7023	17.8481	8.89307	23.6427	12.6559	9.0853	12.7928	26.5986	7.04199	0.97207	11.3606	11.7833	23.4059	8.48408	121.672	11.5508	3.59326	25.4125	5.18269	14.5382	29.7285	21.0936	23.1756	33.0781	8.6729	24.624	16.4315	7.13267	5.43354	5.91426	13.0414	12.6424	18.9481	3.74141	29.751	9.09448	7.48104	15.7137	26.593
680.456	16.5223	15.8789	27.6186	16.3787	26.9123	5.5769	51.7877	14.0556	22.655	8.62798	24.9934	18.8203	8.15049	22.9766	16.7574	10.472	17.5322	27.4922	9.5832	3.99277	10.8365	12.5116	28.347	8.86143	115.566	7.99766	2.82715	21.0844	7.73252	16.4148	22.5975	19.8614	22.0053	35.3644	9.79561	24.5775	15.4008	7.31626	5.47256	7.81006	16.1631	11.2173	25.3121	5.33379	31.2227	10.9848	6.34701	13.7823	27.4029
681.42	15.6784	12.9585	26.9582	14.3965	27.904	4.87842	48.0746	13.9949	25.0278	8.81719	25.3332	19.7288	8.53218	21.2841	19.0165	10.3193	17.3764	25.3225	10.7029	6.36455	10.8841	12.7822	31.1193	9.84473	109.487	5.35059	4.61397	22.4043	10.2761	17.6674	21.5125	18.3987	21.84	38.8816	8.80474	19.9625	14.4071	7.63872	6.29839	8.61406	17.7473	10.8953	28.0914	6.97441	27.7194	9.0354	5.71826	9.35929	23.2744
682.384	15.9617	11.6742	24.7027	13.397	26.6145	3.62632	42.0213	15.9472	24.0306	9.18574	25.7437	20.508	9.94268	18.6669	19.523	8.77129	13.6692	21.1662	10.7525	8.07969	11.4045	12.5295	31.0542	11.3506	104.414	3.76543	8.37041	28.0281	12.5172	18.2367	25.4998	16.9047	22.6254	43.2769	6.19375	12.2394	13.4105	7.94712	7.798	7.86318	17.2195	11.5905	26.2368	8.39971	22.4741	5.92611	5.75737	5.32593	15.7934
683.348	15.9141	11.8281	22.4119	13.2075	24.9086	2.69702	37.0756	16.8018	21.8151	9.12754	26.0424	19.7105	10.9792	15.9934	19.0609	7.5457	13.5793	19.7535	10.9131	8.54463	11.6895	12.1814	29.9557	12.5674	103.235	3.4918	10.2204	29.5221	12.1907	16.7958	28.0373	16.0988	23.5551	44.3551	4.03701	8.42051	13.1403	8.08252	8.96367	6.86601	15.5439	12.3473	22.8422	9.175	19.7912	5.28963	7.24955	6.37964	13.1523
684.312	14.74	13.741	20.8654	14.0507	23.7083	2.577	35.1162	14.7864	19.1167	8.35073	26.4053	16.3965	10.9835	13.6146	17.974	7.59512	18.2391	21.5938	11.2129	7.51269	11.0505	12.4485	30.1305	12.8676	106.652	4.74258	9.61035	25.8129	8.52908	12.5591	28.6178	16.0572	24.7873	41.0289	2.19326	9.14355	14.9793	8.00254	8.85264	7.37832	13.593	12.391	21.3105	8.86875	20.2137	7.61231	10.6647	13.6426	16.3734
685.277	12.7905	16.8922	19.9506	15.5594	22.845	3.11914	35.5836	10.6649	16.2229	6.95029	26.5631	11.1295	10.0986	11.5984	16.2903	8.59966	21.8911	23.3967	10.9139	5.67832	9.23765	13.6602	32.2771	12.1602	109.156	5.91152	8.60195	21.0064	4.89409	8.8374	28.4465	16.1619	24.8787	36.8109	1.09956	10.8586	19.8202	7.72471	7.22637	9.9875	11.1562	11.5134	22.2449	7.16992	21.2715	9.82935	12.6157	18.4517	20.3449
686.241	12.4377	18.9954	19.7688	16.1568	21.8063	3.78267	36.3766	8.89082	15.2129	5.64028	25.6842	7.26279	9.22764	10.7716	14.4967	9.1602	19.8066	22.6225	9.18984	3.08574	8.21885	13.9099	32.3074	11.454	106.24	5.57734	8.68252	17.7086	3.73125	8.27471	28.1027	16.0078	22.1367	33.825	1.08867	11.1189	22.0259	7.3206	5.88984	11.2978	10.1648	11.7353	22.3645	6.65625	22.846	11.6932	12.0964	19.0366	21.5969
687.205	15.4287	20.1522	21.5162	14.8103	20.0074	4.38789	37.944	12.2046	17.7295	4.23804	22.4627	4.40244	8.30259	11.9469	11.551	9.27119	10.9986	19.073	5.86387	-0.505859	8.42046	12.3327	27.6721	10.8473	97.5312	3.50684	10.1936	16.2355	5.46704	11.5748	27.7477	15.6589	15.9861	32.4856	2.30801	9.89219	19.2745	6.07383	4.22114	9.37969	11.474	13.7591	20.1005	8.55537	24.2689	13.0508	10.5353	17.7104	19.9625
688.169	17.3302	19.7672	21.9223	13.6725	18.5631	5.21206	38.693	13.9024	19.5823	3.01641	19.5086	3.24102	7.3605	12.9379	9.65918	8.73765	5.4332	16.4471	3.70508	-2.0583	8.69268	10.2823	22.7011	9.66953	90.8531	3.04961	10.8559	15.2334	6.62761	13.0748	27.965	15.0884	12.9719	31.907	4.02539	8.88867	15.7049	5.18145	3.19263	7.45557	12.915	15.5536	17.7782	9.92656	25.1419	14.0117	9.47013	16.995	17.8631
689.134	17.1879	16.9394	20.0986	13.8342	18.7625	7.25264	39.0842	11.6857	20.7438	2.28574	18.6383	5.9666	6.37075	13.6215	11.1126	7.39209	5.33252	16.4781	4.69551	1.12227	8.58188	8.45005	20.6352	7.3833	90.7758	6.78027	10.877	15.243	7.80017	11.4505	31.7408	13.7878	17.1428	36.2297	8.23867	7.80703	14.0161	5.98467	4.10293	8.31475	13.4928	16.4383	17.5334	8.64883	25.9635	15.2193	9.28052	17.6458	15.1246
690.098	16.3657	13.4473	17.8189	15.1211	20.0588	9.83555	39.8342	7.94131	21.5939	2.2105	19.4404	11.0742	5.73662	14.6584	14.391	5.91313	7.28887	17.9918	6.17422	4.40332	8.28965	7.05776	22.0036	4.26025	93.4516	10.9647	10.9023	16.6385	8.20432	10.1669	35.5719	13.4246	21.7295	40.4582	11.6453	8.92422	14.5168	8.68501	7.19702	12.4157	13.5139	16.8154	19.9302	4.98262	26.3669	14.9568	8.9071	17.2987	13.4533
691.062	16.238	11.5868	16.8945	16.5632	20.8021	11.4198	40.7637	5.90957	21.7899	2.59751	20.0394	15.0616	5.78779	16.3141	16.1691	4.9915	10.4017	19.324	5.8668	5.26494	8.05913	6.80884	23.278	2.43232	94.368	13.4096	10.4244	19.3147	6.56306	10.5851	36.0264	15.0061	22.6342	39.7	11.8798	14.0055	15.2234	10.3013	9.22144	15.5883	13.8414	16.9033	22.1978	3.354	26.3524	11.1869	7.87256	14.1806	12.8664
692.026	16.865	12.793	17.8022	17.1509	18.8455	10.5763	40.5869	7.44717	19.0596	2.94224	18.5498	15.6009	7.38252	19.3492	13.1032	4.30869	13.6852	19.9682	3.89297	3.78428	7.37344	8.96055	23.2991	3.08984	92.5524	13.8172	9.38389	22.5588	3.38203	12.2215	33.1781	17.8662	20.1227	34.1996	9.35449	21.3772	15.3303	8.23364	7.55918	15.7016	14.902	15.4943	22.9662	6.90342	25.8973	6.99381	6.81637	10.8582	13.0084
692.991	17.7041	14.4676	19.1318	17.8454	17.0148	9.09375	40.3555	9.37051	16.6262	3.70606	16.8113	15.012	8.68652	21.6053	9.6873	4.27798	15.4404	20.9457	2.66621	1.92539	6.93291	11.4081	22.4342	4.57949	91.2156	13.392	8.62881	25.4389	1.03516	13.6076	30.6809	20.0592	17.915	29.3918	6.89668	26.5269	15.3013	5.72319	5.35552	14.6097	15.8847	14.1931	23.1169	11.3992	24.3361	4.71143	5.87646	9.43319	13.8541
693.955	18.7731	15.1304	19.8826	19.9572	17.4167	7.93374	40.3102	9.20684	17.2259	5.72021	15.259	14.6436	7.94082	20.9287	8.67314	5.60352	13.0621	23.6387	4.78418	0.140234	7.6333	12.0719	20.0191	5.38486	93.9125	12.3547	9.25449	28.1172	1.23755	13.6506	31.5965	20.2306	18.7332	29.1805	6.26797	25.7238	15.5914	5.98877	5.59717	13.8142	15.6334	14.6798	22.9819	12.8829	21.5002	4.68099	5.0992	10.1554	15.7547
694.919	19.5052	14.7716	19.9977	22.4563	19.1219	6.87637	40.2885	7.6084	19.4197	8.25303	13.9844	13.9711	5.87563	18.1151	9.28398	7.66353	9.56973	26.9311	7.99609	-1.0082	9.25986	10.9118	16.3115	5.36484	98.0156	11.2572	10.281	30.026	2.877	13.2312	33.8514	19.3525	20.8881	31.3895	6.57695	22.1066	16.0641	8.85044	8.15317	13.2238	14.1857	16.6663	22.5466	11.2234	18.7139	5.62988	5.14958	11.3721	18.3867
695.883	18.8919	13.5333	19.9516	23.08	20.478	5.5394	40.831	6.6127	20.3356	9.82559	14.0602	12.0051	4.36274	15.3462	10.2736	9.25869	9.39648	29.5639	9.2125	-0.245898	10.6018	9.48027	13.4845	5.35791	99.9109	11.0615	10.1667	30.0391	4.99082	13.8432	34.6441	18.5269	22.2777	33.2691	6.73574	19.2266	16.2157	11.6029	10.7349	12.0268	12.9434	18.3971	22.2548	9.01318	16.7306	6.54753	7.65548	11.2925	22.4387
696.847	16.3384	11.3612	20.1877	20.4796	20.902	3.67251	42.7027	7.5624	18.5749	9.72119	16.5594	8.02451	4.43081	13.7536	11.3195	9.86382	12.3869	31.2611	8.31348	2.21563	10.3626	9.39697	14.0986	6.70908	99.1742	11.5984	8.89053	28.1434	7.36609	15.3438	33.7623	17.7835	22.7139	34.4891	6.64771	17.2188	15.1388	11.7011	11.4018	8.74082	13.7645	18.0573	22.9446	8.81191	15.936	7.63525	11.7033	10.5559	27.4371
697.812	13.064	9.12871	20.8926	16.3469	20.5917	1.8751	45.3826	9.62744	15.4337	8.56138	20.5426	3.72432	5.65991	13.4137	12.3977	9.86206	15.6283	31.3949	6.35195	4.39297	8.90332	10.4729	17.8014	9.13125	96.3117	11.5746	7.48721	25.3572	8.8741	16.1114	31.8168	17.065	22.3189	35.0769	6.32519	16.191	13.2895	9.5898	10.4404	4.09316	16.3148	16.1913	24.5801	10.3669	17.9015	9.71248	13.6496	11.7948	29.6396
698.776	12.1215	9.25166	22.3326	15.2465	19.3155	1.75571	47.1604	10.3651	13.8535	7.65806	23.0307	3.59434	7.0145	14.8221	13.1797	10.1638	17.3812	29.9352	4.20137	5.05195	8.32524	10.9352	21.4766	9.81357	92.7383	10.1465	7.15176	22.565	8.54331	14.8103	29.6898	16.3988	21.5619	35.9809	5.92295	17.0441	13.5606	7.74199	9.19853	2.3748	17.3592	15.7316	25.8395	11.2067	23.1095	13.0386	12.7076	15.7096	25.5623
699.74	13.8967	12.2582	24.5932	17.9378	16.4891	3.61821	47.8424	9.42676	13.9303	6.94839	23.4881	8.38867	8.52798	18.5056	13.5596	10.8789	18.2072	27.9523	2.47324	4.55283	8.83794	10.503	25.0499	8.09375	90.8602	8.01562	8.27383	20.4799	6.56514	11.8743	28.458	16.1172	21.0373	38.5641	5.71201	20.4967	16.5503	6.04136	7.4958	4.01416	16.1601	16.9229	26.4548	10.8903	28.5894	16.0461	10.7713	19.2002	16.0842
700.705	15.5727	14.5265	26.4559	19.3549	15.2425	5.45117	47.5979	8.28965	14.4651	6.51553	24.4344	13.0835	9.84111	20.7366	13.6506	11.0097	18.6742	26.0447	1.93437	3.29404	9.27524	9.84268	27.756	6.05176	91.0055	7.44316	8.21826	20.193	5.07786	10.8001	28.0961	17.1012	19.6	40.5797	5.41372	22.9141	19.4306	4.87998	5.79233	6.86484	15.0696	18.1465	26.5025	10.5805	31.0786	17.0307	9.97969	18.3574	11.776
701.669	16.1913	14.1189	27.434	16.7284	17.507	6.67031	46.0822	7.01963	14.9038	6.41919	27.3164	15.8212	11.0464	19.6643	13.4411	9.82856	19.2113	23.5412	2.79414	0.166504	8.48442	9.4793	28.9332	5.34854	94.3016	8.88945	5.429	23.182	3.75161	12.9145	27.9371	20.7777	15.5305	41.6356	4.38818	23.7539	19.8865	4.69956	4.37852	9.67705	16.2023	17.9874	26.0346	11.4559	29.3888	15.4218	10.8496	10.3017	16.0342
702.633	16.1123	12.2611	27.8564	11.8086	22.0909	7.38936	43.9086	6.08887	15.6528	6.67388	31.3637	17.3471	11.9615	16.3917	13.0717	7.92725	18.9654	22.56	4.79629	-1.9249	5.87231	9.4522	28.2166	6.26738	98.9625	11.4998	3.96016	26.0701	3.48032	15.083	30.1062	23.7307	13.3701	43.2828	4.34834	24.6805	17.2363	5.70405	3.15986	12.5986	20.2166	15.8447	24.8749	13.9783	28.4033	13.5488	11.4893	6.36003	20.7324
703.597	16.2795	12.8926	28.4977	10.3088	24.7948	7.84751	42.7783	6.91875	17.8249	7.21309	33.6428	19.8491	11.8522	14.3748	12.8017	7.18315	15.5738	23.6301	7.37344	-1.25801	5.41304	9.34458	27.702	6.70117	100.34	15.0547	6.14844	25.1127	5.46021	14.5087	35.758	22.5898	15.6088	43.5883	7.01807	25.1811	15.9024	6.4145	2.68574	14.2633	22.3839	15.5725	23.813	14.7084	28.2323	11.2316	12.4389	10.9384	19.4533
704.561	16.9163	18.4529	30.0385	15.7525	24.0505	7.43086	44.4603	10.943	24.6699	8.58501	32.2127	25.1651	9.30166	14.0229	11.7894	8.90859	9.68106	26.0394	10.2785	1.55283	9.76328	8.93686	27.6968	6.40156	98.5852	18.9654	11.1998	21.0475	9.11567	11.7472	43.8186	18.1969	21.3254	42.7348	11.6036	25.2141	16.6975	6.34155	3.34492	14.0588	21.2974	18.3511	22.6266	11.6833	28.8034	8.809	12.7496	16.4076	13.4213
705.526	17.397	23.3138	30.8434	20.0537	23.3794	7.44146	44.8394	14.7755	28.9065	9.51982	31.3256	29.1076	7.43926	14.1883	11.7352	10.0817	5.58301	26.858	12.7982	3.57256	13.6878	8.70391	27.6985	5.95869	96.9656	20.1855	15.3744	18.8066	11.291	10.327	49.3082	15.6046	26.3832	43.627	13.7114	25.476	17.9911	6.48784	4.36392	13.3789	19.9108	21.83	21.8425	8.8999	30.8604	5.71256	11.2705	18.4962	10.2135
706.49	17.1481	26.8097	29.7186	20.9442	23.5059	8.44502	40.9522	18.07	26.6685	9.2479	32.415	30.8532	7.15444	14.5286	13.7926	9.61406	3.56777	23.375	15.4285	3.35518	14.5134	9.06777	27.5735	5.4998	94.2477	14.332	18.3651	19.8814	10.4686	11.7514	50.9648	17.0408	31.3707	48.2902	9.627	25.9965	19.5863	7.52773	5.47109	12.4285	19.6924	26.0895	22.1324	8.64522	34.5449	1.809	7.82357	16.762	13.0494
707.454	16.5484	28.5843	27.5951	19.7054	23.924	9.82441	35.5193	20.4435	21.3687	8.40884	34.0633	30.4139	7.77168	15.0493	16.5542	8.24707	3.8375	20.323	17.1893	3.19434	12.5874	9.90459	27.3158	5.121	93.5062	9.19258	20.2164	22.3264	9.00801	13.7941	50.4787	19.1551	34.6139	53.5523	5.64277	26.9201	21.2106	9.31108	6.65659	11.4708	20.5078	30.5114	23.2555	10.5397	36.0918	0.237549	5.5577	15.1819	17.1516
708.418	16.3713	28.083	25.9734	17.9961	24.0717	10.8612	32.5975	21.5049	17.7738	7.96924	34.5959	27.5953	8.51069	16.023	18.2895	7.07207	7.83809	20.5285	16.7424	4.62969	10.4525	10.517	26.8942	5.07539	97.7047	9.92695	20.1183	25.6539	8.00332	15.249	46.4236	20.0524	33.8885	57.7375	5.7375	28.2732	21.9031	10.9289	7.97974	11.3212	21.1044	32.6919	23.9103	12.0264	31.7755	4.67147	7.38049	16.4992	19.8758
709.383	17.4597	24.3738	25.9387	16.0438	23.851	11.3803	34.9305	21.0183	18.409	8.56064	33.5041	21.2121	9.30532	18.0337	18.3093	6.70293	14.2781	23.2406	14.6836	7.18857	9.62915	10.487	26.1283	5.6835	104.954	15.1332	18.6653	29.3148	7.44458	16.1535	40.4447	19.9109	30.256	60.6254	9.00234	29.8887	20.574	12.3762	10.3004	13.7548	20.6384	30.0038	23.4994	11.2279	26.2179	10.9853	10.2836	18.3612	21.3836
710.347	18.692	20.1508	26.4643	15.099	23.5989	11.5853	39.0481	19.8704	20.766	9.51714	31.6764	15.2547	9.9249	20.2353	17.6983	6.60884	19.8062	25.9883	12.735	9.38565	9.36582	10.2327	25.6326	6.8251	110.108	20.2533	17.476	32.2053	7.02017	16.9318	36.8309	19.6632	26.768	62.1699	12.3088	31.3967	18.5466	13.2932	12.5114	16.8435	19.9566	25.4245	22.616	9.8331	23.965	14.8089	10.5482	17.4733	22.8082
711.311	17.952	18.1216	26.3816	17.0448	23.406	11.0338	41.0168	18.2226	22.4817	10.1876	28.4256	14.2964	9.98164	21.5576	16.8369	5.96392	21.1111	25.5244	10.9932	9.76514	8.11602	9.8645	26.2064	8.53975	105.245	21.792	17.4677	32.7012	6.39417	17.4975	39.0635	19.6454	24.7643	59.9844	13.4829	31.5199	17.1901	12.5978	12.6582	17.4741	19.9741	21.9547	21.0267	9.96953	25.1414	15.5001	7.86845	13.6174	24.6965
712.275	15.7863	17.7306	25.4908	21.0146	23.1489	10.0332	41.0738	16.2449	23.364	10.4643	24.4158	17.081	9.49497	21.952	15.8447	4.8938	19.6699	23.2236	9.75801	8.83291	5.94697	9.37314	27.4586	10.5106	94.5094	20.5377	17.931	31.3609	5.63672	17.8114	44.0193	19.6386	23.7367	55.4508	12.9748	30.7018	16.411	10.399	10.7849	15.5804	20.4827	19.5593	18.6977	11.3813	27.6463	14.5535	4.83256	9.71305	26.2889
713.24	15.0911	17.4161	23.4619	24.3908	22.8287	10.2318	41.16	15.2215	23.1396	10.1277	23.4633	19.6777	8.65034	21.756	15.8521	4.15342	19.7076	24.2141	10.8315	7.69971	4.75835	9.3939	28.0156	11.6237	91	18.3369	17.5555	29.7578	4.93225	18.2554	44.9566	19.5746	23.369	53.5106	11.8426	31.0609	15.8209	8.404	8.73081	13.4664	20.819	17.9319	17.259	12.4485	30.7262	13.5368	4.21122	9.21965	26.0326
714.204	17.2773	16.691	19.9609	26.3495	22.4782	12.4877	42.2488	15.8368	21.5893	9.01875	27.626	20.7213	7.45098	21.1237	17.4975	4.06968	21.0525	28.191	14.0295	6.16279	6.78286	10.9354	26.7267	10.8095	93.9195	14.8266	16.0938	27.5338	4.20518	18.6851	41.1977	19.3196	23.401	53.6063	9.93428	32.2799	15.2886	8.14541	8.07676	13.1875	20.6755	17.176	18.8828	11.8172	34.2638	12.4331	5.8669	11.894	23.5555
715.168	20.8254	15.5958	16.1236	26.8655	22.1445	15.7038	43.3832	17.2747	19.4373	7.57661	34.1369	20.6809	6.2001	20.084	19.9507	4.45205	21.0777	29.5361	16.8479	5.47334	11.6862	13.827	23.8622	8.31357	94.0352	11.7111	14.3916	25.7254	3.8728	18.3781	37.4527	18.4085	22.8807	52.5336	7.73198	32.4373	14.8576	9.52051	8.75161	14.6738	20.1147	17.3188	23.2987	9.72021	34.7866	9.80208	7.50606	13.6374	21.0199
716.132	21.7857	13.9517	14.7539	25.5058	21.8466	17.1866	41.5764	17.3221	18.4033	6.86377	35.8408	20.6002	5.56919	18.2972	21.1265	4.8479	18.6791	25.5162	18.9893	7.24795	12.8349	14.1965	22.3584	7.3001	88.6383	11.0654	13.4129	26.1865	4.54902	17.1112	38.36	16.9645	21.7666	50.023	5.6166	31.3772	14.2632	10.1621	8.79097	15.3537	18.8457	17.4104	23.7426	8.97002	31.694	4.87044	9.55302	14.6265	20.7662
717.096	19.2316	11.2981	17.3475	21.4611	21.8125	16.6417	35.1176	15.3649	19.3993	7.39522	30.8219	21.0789	5.72319	14.9915	20.9777	5.51518	14.6924	17.8855	20.9563	11.556	8.43721	10.8314	23.5145	8.9707	80.8063	13.3414	13.6432	29.3818	6.24985	15.4098	44.5342	15.3354	20.8826	47.7973	3.98535	30.0596	13.6724	9.89204	8.17842	15.6114	16.6433	18.3136	18.5158	10.6109	29.4816	1.60563	11.2911	15.2259	23.1852
718.061	17.5457	10.0983	20.2352	18.378	22.217	15.6122	31.7453	14.5263	20.5691	7.98232	27.2193	21.3233	6.56616	13.9637	20.6864	6.12319	12.4385	15.5553	20.6676	13.9129	4.43433	8.03013	25.265	10.917	77.3422	14.9779	15.0815	31.248	7.07676	15.4337	48.0564	13.5318	22.5912	48.5539	4.29155	29.626	13.5606	9.84917	7.71421	15.7902	15.3487	19.0429	14.4146	12.7986	31.125	3.45353	11.6339	15.2292	24.1742
719.025	17.3255	11.4724	21.7453	16.7576	22.6724	13.1799	34.1902	15.6617	20.6749	7.78506	26.5582	19.8061	8.71304	16.8669	19.6098	6.10137	10.9193	20.9139	14.1406	11.6843	4.28398	8.3875	25.9208	11.485	74.3836	14.4115	19.034	29.2598	5.95896	18.7975	44.0674	9.31523	30.0139	53.6801	7.86601	28.968	14.0084	10.6107	7.47222	15.3802	15.8761	17.9824	15.0741	14.3909	36.4995	11.696	9.60596	13.8926	20.6928
719.989	17.6785	13.6692	22.4486	15.944	23.0532	10.5304	38.7322	17.4217	20.1512	7.33096	27.0869	17.5705	10.9342	21.2872	18.1069	5.77588	10.9783	26.1504	8.46465	9.64111	7.46396	11.4152	25.1316	10.4809	74.3125	13.3074	21.4315	27.0613	4.84631	21.0651	40.2684	6.81035	34.6807	56.3906	11.1286	28.3924	14.7241	11.9395	7.27729	14.0686	17.7878	14.9627	19.653	15.0804	39.3729	15.6605	8.10262	11.7992	17.7123
720.953	17.9162	14.6302	23.8621	15.3878	23.6333	9.58218	41.0582	18.4	20.2332	7.63447	27.1088	16.6053	11.7223	24.4826	17.1742	5.88486	14.7424	29.6701	5.94902	9.37461	9.01431	12.8146	24.2209	9.23467	81.5524	12.201	20.1944	25.7098	4.09194	20.07	39.4145	8.39893	32.7176	53.5066	13.3127	28.8881	15.0112	12.6473	7.32646	12.8259	19.0066	13.2164	22.5762	14.8951	40.6733	12.2703	8.28263	7.28149	16.627
721.918	18.2631	13.1058	27.8982	14.7658	25.0145	12.2267	39.9412	18.3773	22.4319	9.73394	26.8584	17.4801	9.86128	27.3428	17.8973	7.43086	20.0371	31.1406	5.56016	10.1777	6.80083	10.9301	22.2313	7.14414	91.3641	10.7396	16.4852	24.7178	3.70906	16.9977	40.0385	12.3995	26.1666	46.4816	14.3686	29.2947	14.2935	11.9426	8.13716	11.586	19.2935	13.9192	22.8798	12.6715	39.6174	7.98494	8.22046	3.90975	16.8783
722.882	18.1383	11.9828	30.0385	14.8242	25.7625	14.0222	38.0836	17.7991	23.1796	11.189	25.6699	18.9381	8.18896	27.5654	17.7178	8.04268	22.3486	30.9486	5.37637	10.6915	4.62876	8.66362	20.846	5.29121	95.0883	8.725	13.5175	23.5869	3.83557	15.0137	39.6908	15.1534	20.5129	40.2109	14.5128	27.7203	13.5216	11.2193	8.6063	10.3168	18.846	14.7249	21.9055	10.5058	35.0705	6.23576	6.86662	4.67017	17.7111
723.846	17.3333	12.7916	28.3305	16.5817	25.8109	13.4115	35.6592	17.1034	20.091	11.303	23.2488	22.7007	8.06411	21.8661	15.1096	6.06294	18.3961	29.7746	5.79551	10.9082	4.70752	7.22319	21.946	4.84482	88.2367	6.09316	13.5202	22.9021	5.56443	17.0096	39.5055	15.4048	18.3978	37.7102	13.6584	22.2869	13.4406	11.7123	8.38735	8.95205	17.6295	14.9594	19.7246	9.56367	28.1898	7.14705	4.56869	9.18571	21.3393
724.81	16.6614	14.6615	25.143	19.3193	25.4191	11.6972	34.1795	16.3648	16.2811	10.7394	20.7018	26.7785	8.60444	14.842	12.1042	3.49048	14.2879	29.2309	6.9834	11.3158	6.61162	6.81831	25.0503	5.52119	82.6469	4.58203	14.5644	23.2057	7.25588	19.5344	39.3619	15.1282	18.2894	38.6555	12.7719	18.0055	14.0802	13.0069	7.73584	8.14443	16.2423	15.0642	17.5287	9.9626	23.1706	8.60189	2.91146	13.457	25.0084
725.774	17.0486	16.4345	22.7184	22.2758	24.416	10.1265	35.71	15.122	15.402	9.90498	18.8457	28.1095	8.5668	12.2087	11.2144	2.76719	13.8656	29.2731	8.8291	11.7951	8.61162	7.27358	28.0055	5.99316	85.5797	4.91445	15.2513	24.7508	7.66028	19.8923	37.226	15.1572	19.393	42.5945	12.1098	17.9869	14.9251	13.6679	6.93516	8.68164	15.425	15.4698	17.0041	11.2037	23.727	9.74617	2.9434	14.6507	26.3777
726.739	18.8364	17.6767	21.6246	25.2558	22.5515	9.0145	41.1537	12.9922	18.7505	8.78565	17.7859	25.3421	7.44048	16.1145	13.3954	4.79492	15.9768	29.7012	10.9363	12.3551	9.78164	8.95034	29.2533	4.55938	93.6617	6.63184	15.4969	26.8852	7.01006	18.5724	33.8994	15.3726	21.0861	48.3887	11.6328	20.9713	15.674	11.913	5.59209	12.0372	15.2417	15.6968	20.1828	13.75	26.2938	10.5072	3.8571	14.6127	25.6762
727.703	20.3359	18.3852	21.3023	27.1827	20.6527	8.3041	46.3227	11.1903	23.277	7.98686	17.2932	21.0887	6.04643	21.5955	15.8608	7.50664	17.8826	30.6094	12.6857	13.3243	10.1021	10.8668	29.0775	2.51094	99.432	9.03652	15.4346	28.3852	5.8669	16.9891	31.9279	15.6305	22.2576	54.3434	11.3641	24.1223	16.0579	9.26333	4.16553	15.8856	15.5757	16.1152	24.2853	16.1067	26.0231	10.8367	5.23275	16.2709	23.6385
728.667	18.6347	18.2798	20.8059	25.7643	19.4357	8.12056	44.958	11.6416	25.8185	8.41479	16.9789	17.3265	5.32368	22.327	14.2465	8.26821	17.6709	31.6687	13.4191	15.0192	9.29199	11.5189	27.3762	2.10781	96.8375	11.6582	14.8908	28.1148	4.16982	15.5579	32.3654	15.8179	21.8422	59.2	11.1975	25.26	15.6811	8.30884	3.47993	16.1707	16.5559	18.0247	24.9406	15.282	23.0327	10.7366	6.8293	19.4393	19.7402
729.631	14.2916	17.372	20.1051	21.601	18.7783	8.24873	38.0654	13.7081	26.2507	9.76304	16.6631	14.1628	5.1061	19.019	9.37539	7.35537	15.9535	32.0531	13.0445	16.4904	7.44853	10.9686	24.3403	3.20479	88.0625	13.7984	13.682	26.2869	2.44292	14.2691	33.7766	15.5367	20.1281	61.7598	10.9577	25.0941	14.5668	8.89365	3.48228	13.1989	18.1022	21.1824	22.3581	11.6049	20.619	10.2485	7.32918	21.4387	14.9838
730.596	11.6365	16.3503	20.5615	18.8116	19.1606	7.82217	32.8066	14.5733	24.5226	10.9786	16.8471	13.897	4.75869	16.7458	6.9958	6.86982	15.0697	31.6246	12.4279	15.7712	5.76875	10.0688	22.7616	4.87393	81.6844	14.9871	11.6373	24.0477	2.63926	14.0457	35.0301	13.9672	18.9041	61.1805	10.9399	27.9357	13.2737	9.76948	4.0023	10.6517	20.019	23.7982	19.168	8.91768	22.4108	9.52344	5.15845	19.6866	13.1986
731.56	12.1411	15.3775	22.917	18.6155	21.1118	6.51631	31.3098	13.4573	20.2883	11.9527	17.9912	17.8204	4.07217	17.1453	9.02871	7.50547	15.5586	31.3518	12.1676	12.9846	4.91206	9.25259	24.9383	6.93164	79.793	15.8428	8.92793	21.8065	5.15456	15.3903	37.2773	11.1828	18.8051	58.5434	11.5151	35.2189	12.154	10.4193	5.16382	10.9527	22.5948	25.0551	16.7332	9.81162	28.1131	8.68937	0.780436	14.7413	15.2295
732.524	13.6671	14.557	25.5889	19.6783	23.0573	5.05977	31.2775	11.4002	15.2276	12.3672	18.9477	22.8309	3.46728	18.0113	12.6509	8.30684	16.9545	30.5494	11.3172	9.87773	4.79121	8.50562	29.7051	9.03779	82.8258	15.6375	8.1165	21.8084	7.02959	16.1244	37.9658	9.33809	18.8318	55.4387	11.147	38.9516	11.1117	10.7226	6.70781	13.3302	25.3489	24.8793	14.9709	13.4015	29.0589	7.40023	-0.513997	12.3852	18.0228
733.488	12.7985	14.3059	26.2106	20.0563	22.4079	4.92881	29.208	10.372	12.4725	11.7099	18.0088	24.0736	3.87827	15.7163	13.3648	7.72324	19.6469	28.7693	9.3709	6.67031	5.42188	8.26631	30.1718	9.43076	93.0117	13.7426	11.0735	25.958	6.91265	15.1231	35.5309	9.57207	18.7922	52.5473	8.68057	34.8408	10.0368	10.148	7.31885	13.4771	25.6781	23.4221	14.6443	14.4771	23.3752	5.56567	2.92245	13.673	20.8996
734.453	8.09639	15.4366	24.1822	19.7576	17.6587	7.64951	24.0867	11.7066	14.0724	9.47583	14.5035	20.2727	6.55039	8.28848	9.68652	4.95713	23.0459	26.4777	6.68203	3.85625	7.5043	8.9665	23.0485	6.86553	108.11	10.7703	16.5522	32.8744	5.33037	12.9799	31.0957	11.3734	18.6236	49.8961	4.99775	25.2006	8.61313	7.99492	6.3124	9.57617	22.0493	19.329	16.8747	11.0813	18.4128	4.11881	6.31584	15.952	23.5775
735.417	5.34492	16.3322	23.0047	19.7119	14.5675	9.04604	21.0273	12.289	15.0093	7.90518	12.1809	16.8499	8.05185	3.09687	7.37627	3.12046	24.325	24.7057	4.19531	3.17197	9.15991	9.45581	17.3141	4.75166	117.182	8.66191	19.1834	36.4635	4.26553	11.7887	28.3076	12.4529	17.5775	46.4758	3.42852	18.6326	7.72983	6.18579	5.56968	6.604	18.6577	16.3285	18.6748	8.56016	18.2686	2.95003	6.19633	17.6385	24.3996
736.381	6.08965	17.4957	24.0629	20.5089	15.2149	7.75742	22.3947	11.3545	14.7092	7.64229	12.4625	14.7939	7.2731	2.57529	8.03955	3.0708	20.7189	21.6408	0.77207	7.70439	9.80913	9.14824	17.7724	4.99521	115.451	7.57832	15.8443	34.5795	3.20188	11.9732	28.5988	11.7939	13.1734	39.9996	7.24893	16.4078	8.31089	5.94404	6.54111	7.4834	17.6282	17.4175	19.423	9.88184	22.3267	1.88745	2.4797	18.4672	21.3525
737.345	8.29717	18.0773	25.4455	21.3229	16.6468	5.79453	24.824	10.052	13.9318	7.8334	13.4043	12.9134	5.84707	3.30889	9.5042	3.6582	17.8852	20.7924	-1.35625	10.639	9.84502	8.6375	22.3402	6.86709	111.792	6.90781	12.9776	31.3584	3.24688	12.4977	28.4092	11.4265	10.5037	34.7375	9.26182	15.5516	9.9668	6.71089	8.47519	10.9758	18.2513	20.9878	19.6705	13.752	23.0352	2.04867	1.01782	18.9318	18.4234
738.31	10.7082	16.6244	25.1228	21.3291	16.3558	4.5626	25.2334	9.16992	12.8711	7.79482	13.0203	9.66934	4.85322	2.13857	9.86289	3.79795	17.9719	25.2111	-1.20859	9.8499	9.75859	8.92588	25.8569	8.37139	105.72	6.94805	11.8244	25.8318	6.26284	14.0403	27.6027	12.1484	11.576	31.7445	7.01963	16.2902	11.4736	7.01929	9.37422	13.8231	18.5237	22.8682	19.7778	16.9052	17.0195	5.91463	5.49622	19.8138	15.2228
739.274	13.9384	11.9031	22.3318	20.4089	13.7159	4.46943	22.7889	9.20752	11.5489	7.55269	10.6582	4.2332	4.50435	-2.17754	8.66943	3.10869	18.9283	31.4691	0.270117	7.3083	9.31738	10.6381	27.0337	9.80596	99.1922	7.30156	11.6004	19.8246	9.98013	15.6298	26.0246	13.2035	14.4625	30.3004	2.85322	18.0477	11.9717	5.76279	7.26773	15.536	17.3507	21.314	18.7028	19.1762	12.0503	9.10197	9.00732	20.1125	12.8021
740.238	15.0199	9.24854	20.2039	19.0077	11.0211	4.1394	20.6977	8.26768	10.1202	6.89189	8.96426	0.147266	4.20015	-4.70459	7.58076	3.10913	17.6977	34.6475	1.79961	5.78262	8.67685	12.243	27.025	9.80147	94.6359	7.38203	11.2052	15.775	11.131	15.8244	23.3375	13.5059	16.4623	29.323	-0.0713867	20.052	12.59	4.70737	5.53921	15.9921	16.1253	18.6023	17.6817	19.9267	12.2502	9.38444	7.07731	18.7301	12.6811
741.202	11.0764	12.7721	20.432	15.9485	8.0125	2.95938	20.2869	4.71895	8.0875	5.13081	9.13398	-0.497949	3.43935	-1.61924	6.78799	5.69033	11.1094	30.9107	3.24609	6.95791	7.577	13.5692	25.9518	6.01709	92.6695	6.76152	10.4301	14.9523	6.76704	12.9771	18.4109	12.3127	16.2426	28.2875	-0.714844	22.2289	14.8597	4.87295	6.27466	14.7276	15.394	14.9231	17.6192	18.3818	15.6771	7.32511	1.69824	16.2011	16.8898
742.167	5.27363	17.9994	21.3531	13.0611	5.76602	1.30684	20.4375	0.24502	6.09658	3.15034	10.0883	0.206348	2.71899	2.87051	6.45146	8.44229	5.14062	26.8691	4.22324	8.07002	6.48774	14.3965	24.3096	0.871387	92.5141	6.06562	9.16563	15.3453	2.33093	10.2587	13.5617	10.8205	15.59	27.6606	-0.113769	24.2535	17.5101	5.76514	8.31216	12.4466	15.1714	11.0617	18.1544	15.3882	17.8546	4.81356	-1.863	14.0965	21.2082
743.131	0.616504	20.1648	21.0539	12.7713	6.1916	-0.6896	20.0299	-3.70107	5.12881	1.70894	10.816	0.0913086	2.62456	3.98838	7.40566	8.39761	4.59687	28.3404	4.7252	6.84873	6.35503	14.2664	22.7182	-1.29453	97.0234	5.66602	6.28447	16.2248	1.78232	10.7508	11.0875	9.41299	16.6893	29.2137	1.87393	26.7842	18.1865	6.59961	9.68369	10.3211	15.5198	8.23935	18.6145	12.2292	15.6331	1.96712	1.87557	14.0426	22.9717
744.095	-2.1877	18.4448	19.3025	15.4519	9.50137	-2.90664	18.9398	-6.71338	5.3626	1.023	11.1813	-1.18154	3.27241	0.994238	9.69463	5.14487	7.64453	32.8617	4.69062	4.33291	8.2083	12.7375	21.3277	2.70869	103.211	5.65723	3.06777	17.4375	3.82583	12.9124	9.99375	8.40576	18.285	31.6	4.5835	29.1225	15.2351	7.23198	9.54273	9.18916	16.8148	7.254	18.7996	9.42275	12.0124	0.0065918	7.49373	14.6792	22.9211
745.059	-3.71953	15.362	17.5055	18.5376	12.6264	-4.66367	17.5791	-8.6207	5.49434	1.18965	11.3521	-2.60518	4.2061	-2.78115	11.081	1.33716	10.798	35.1799	3.64648	2.68994	10.3123	10.7947	20.8045	8.64316	103.559	6.22949	2.5294	18.5672	6.12886	13.3451	7.5375	8.63975	17.2094	31.6438	6.7835	29.4373	11.137	7.40557	8.42383	8.27793	18.362	7.5125	19.0632	7.14873	10.5366	1.67895	7.70654	14.2661	22.2586
746.023	-4.38027	12.9894	17.5381	19.2139	11.8186	-4.80693	16.2045	-8.1918	3.31709	2.88501	12.0561	-3.24238	5.40303	-3.7624	8.04746	-0.190527	12.8492	33.1492	1.29102	2.91143	9.21895	9.62075	22.7219	10.1622	94.5	7.56602	6.23848	19.4867	7.92593	10.5465	2.35312	10.6345	11.8935	28.0035	8.06924	26.8564	9.19253	6.27891	6.21973	5.75625	19.0278	8.40693	19.9241	5.46563	11.3314	6.30876	3.61585	13.1834	21.3977
746.988	-4.07539	11.4373	19.0787	18.0841	8.05596	-3.68633	15.0949	-6.07783	-0.206055	5.76269	13.0602	-3.00791	6.66494	-2.40225	1.9041	0.173633	13.8176	28.8436	-1.36992	3.75342	5.49439	9.15029	26.5751	7.74941	82.293	9.15977	11.2891	20.2744	8.89365	6.45498	-2.79746	13.1397	5.26562	22.4488	8.31865	22.9928	9.177	4.04551	3.21563	1.9207	18.8448	9.75732	21.1729	4.35166	13.4411	9.37972	-0.0498047	12.4223	20.5926
747.952	-2.97344	10.9046	19.276	17.5093	5.48047	-3.43594	14.3797	-6.58145	-0.917285	7.69429	11.4992	-1.89932	6.44858	-1.57647	-1.31582	0.0943848	12.8957	25.302	-2.24902	2.51924	3.80342	9.24985	29.0916	5.01875	78.3	9.92539	11.7395	21.1852	7.74233	4.74453	-1.36758	13.6505	3.10781	17.2484	6.63096	20.4697	9.80615	2.25757	1.98413	-0.627832	18.2324	10.6481	21.6605	4.06582	16.2119	7.59245	-0.969442	12.2922	20.2451
748.916	-1.44551	11.2531	16.9209	17.4952	4.33125	-4.62808	13.3492	-11.0652	1.525	8.10459	5.83203	-0.0963867	4.14761	-2.09014	-0.891406	-1.03945	9.68437	22.1871	-1.31875	-1.10146	6.34272	9.96401	28.7958	3.08535	82.4227	9.6418	7.07646	22.1215	4.18306	5.51826	7.12266	11.9409	5.63516	11.8848	2.70674	19.1133	10.6205	1.45449	3.84219	-0.900293	17.0956	10.5835	20.6284	4.75801	19.0011	2.52523	0.432821	12.6083	20.2205
749.88	-0.0845703	11.4486	13.9201	17.3617	3.48252	-6.49688	12.1312	-16.3975	4.68565	7.65757	-0.185156	0.424219	1.33604	-3.46719	0.218848	-2.32622	7.95801	19.9057	-1.94316	-4.03369	11.0135	10.8806	26.5099	1.90947	85.3672	8.75234	2.91904	21.0545	2.19629	5.41416	9.74531	9.92002	6.48906	7.80078	-0.152539	17.7512	11.5497	1.41963	7.26714	0.41416	15.8528	9.81553	18.7906	6.01172	19.8508	1.81559	3.29252	13.4	19.5514
750.845	1.30176	10.7838	13.184	16.7814	2.27383	-8.11689	11.8588	-18.6996	6.91787	7.26401	-1.75391	-2.19023	-0.21875	-4.76689	-0.719727	-2.43648	9.42227	19.1539	-5.45937	-5.48125	12.3114	11.0159	24.6105	1.7706	85.925	7.60274	0.519238	16.668	3.45571	3.17461	1.3668	7.89756	3.50312	6.01836	-0.91416	16.0695	12.6778	1.85532	8.22866	2.02119	16.0812	9.49629	18.7469	7.0002	18.0723	7.73397	8.91976	15.5039	17.6658
751.809	3.89004	9.36328	16.6307	15.9586	1.10723	-9.34648	13.9742	-16.1682	9.03467	7.24399	3.4291	-8.86582	-0.0667481	-5.45537	-4.29893	-0.482324	11.9844	18.5504	-10.49	-5.9126	8.31953	9.90879	23.2162	3.59863	82.6922	5.58418	-0.547168	10.8076	6.05752	0.0412109	-12.6111	5.95088	-1.40859	4.85781	-0.438867	14.1754	14.413	3.39297	4.99365	4.71084	19.2908	10.8136	22.7633	7.74854	16.3574	11.9372	12.4217	15.7797	15.3021
752.773	4.29805	8.25459	18.0738	15.5598	-0.169531	-9.80679	15.0244	-15.3998	9.55293	7.22124	7.5082	-12.9146	0.533398	-6.01133	-5.87178	0.419385	12.0518	15.9361	-14.3457	-6.04277	5.17925	9.26895	22.6152	4.92246	73.8859	1.75313	-0.855273	7.07012	6.5937	-1.61172	-22.075	4.33174	-4.56719	1.73203	-0.155859	12.5629	15.8456	4.3	3.16406	6.57383	21.2494	10.6155	24.4918	8.6	16.2908	10.3232	10.807	11.8188	14.0396
753.737	0.54541	7.39883	15.9889	15.9745	-2.38779	-8.81899	14.4893	-17.7003	6.75381	7.20659	11.2357	-12.3239	2.12666	-5.879	-3.01836	-1.03237	7.4584	8.23105	-16.385	-5.86631	4.33643	10.0546	24.4888	5.3209	53.643	-8.35938	0.78125	7.90371	2.41699	-0.151172	-23.599	2.87705	-4.00371	-7.14726	0.539648	12.2619	16.887	3.72212	4.84385	7.45137	19.9926	6.32656	19.6468	10.0983	16.8524	4.71859	5.71997	5.1521	16.1742
754.702	-3.47588	7.0998	13.4734	16.6616	-3.77207	-7.52358	13.6586	-20.4851	4.0915	7.302	13.4135	-10.5282	3.78677	-5.89717	-0.0435547	-2.29741	3.67148	3.53203	-17.606	-5.08799	4.76929	11.1414	26.3548	4.86758	37.5453	-13.6219	1.93262	8.11621	-0.142017	0.878125	-24.2748	2.25166	-3.84512	-11.6703	0.400488	11.4621	17.423	2.52158	7.98423	7.09219	17.4821	0.956152	13.0967	11.4377	15.1325	1.62093	2.96309	1.18009	16.7635
755.666	-6.36699	7.34395	11.4182	17.3148	-3.20684	-6.37837	12.4867	-22.8741	3.12266	7.43813	11.9773	-9.68809	5.12188	-7.37285	0.0922852	-1.67715	1.14414	5.26094	-17.0051	-2.62812	5.28242	11.1176	24.9803	3.56172	27.4984	-9.8752	2.60352	7.0627	0.592407	1.71094	-22.5578	3.19678	-4.48867	-6.48984	-1.43291	9.40918	17.2887	1.76123	10.1279	5.09365	16.1941	-1.5834	11.1561	11.5964	8.97038	4.6263	5.74711	2.04305	14.3617
756.63	-8.04522	8.14678	9.89707	17.9342	-0.657129	-5.39878	11.0225	-24.8101	3.91807	7.62393	6.94355	-9.84004	6.11977	-10.2959	-2.6582	0.868164	-0.407227	8.76816	-15.8912	0.00390625	5.99443	9.09854	16.9644	0.11582	22.1219	-3.09727	2.97383	5.9875	2.20718	2.07568	-20.5303	4.71631	-5.09336	0.950391	-3.48203	7.67715	16.0453	1.63789	11.2469	-0.0818359	17.2947	1.69922	18.8728	9.78057	3.87712	6.35474	7.41724	3.46297	11.4654
757.594	-8.71299	8.95498	8.92559	17.5723	1.07881	-5.57075	9.48574	-26.4675	4.52568	7.50801	2.9332	-9.95957	6.07529	-12.0497	-5.06533	2.00435	-1.52656	9.38418	-15.9602	1.43857	6.57178	7.25742	10.734	-2.11953	19.6305	1.34297	2.99063	5.79863	2.42371	1.27148	-20.6076	5.79688	-5.03184	3.09961	-4.56865	7.44023	14.8797	1.82056	11.2539	-4.4582	18.203	3.79141	24.3235	8.0085	1.26156	3.5695	4.446	4.69165	10.0926
758.558	-6.79512	10.2699	9.26699	14.1416	0.253223	-9.3396	7.90254	-28.5821	4.06777	6.85679	1.92481	-9.93525	3.83267	-10.192	-5.63242	-0.434082	-3.03262	4.49101	-18.6857	1.0665	7.27852	6.33169	10.5832	-0.452051	17.5578	1.43887	2.15889	6.1918	0.30896	-1.66309	-24.7553	5.82344	-4.56035	-4.19883	-4.64326	8.37422	14.474	2.37153	9.48208	-6.37002	18.3102	1.66963	21.6575	7.221	0.592285	-1.1709	-0.0736084	5.77596	10.2947
759.523	-5.03525	11.0646	9.64785	10.9486	-1.00303	-12.8033	6.33652	-29.9121	3.46035	5.96987	2.025	-9.61035	1.15737	-8.06572	-5.88672	-3.77837	-4.20508	-2.12012	-21.1555	-1.00937	7.83457	6.06548	13.1127	2.45	14.0609	-0.435937	0.498144	5.75195	-2.01252	-4.3291	-30.7057	5.41846	-5.15957	-13.6762	-4.48975	8.71641	14.4206	3.26719	7.04995	-6.73584	18.0794	-1.88184	16.4521	6.91641	1.07634	-4.50106	-1.68168	6.7124	10.0711
760.487	-6.56982	9.67949	8.92578	11.0775	-1.17139	-12.1042	4.71191	-29.2155	2.95801	4.67817	1.59922	-8.80693	-0.804297	-9.18721	-7.13818	-6.58311	-3.64727	-9.16504	-20.7781	-6.22178	7.58491	6.23857	13.9996	2.98242	10.1781	-3.27227	-2.90918	3.76621	-3.12288	-4.2206	-37.9699	5.03867	-7.78145	-21.4465	-4.15527	7.53516	14.0302	4.67202	4.82886	-6.54863	17.9971	-4.07861	14.9049	6.30078	2.70361	-5.35319	2.34273	7.33789	8.89121
761.451	-11.0454	6.44785	6.8459	14.0005	-0.395508	-7.88691	2.69355	-26.8878	2.53857	3.0898	0.403125	-7.86553	-2.01284	-13.2346	-9.54277	-8.59018	-2.44023	-15.5338	-19.0389	-12.3081	6.08657	6.67647	11.4352	-0.369434	5.33125	-6.65957	-6.46123	0.959961	-3.68948	-3.17031	-45.1795	4.64199	-11.4719	-27.7609	-3.78906	5.75996	12.8569	6.59736	2.85781	-6.3374	18.0173	-4.37646	18.6715	4.86592	3.72249	-4.5791	7.38155	7.56063	6.8668
762.415	-15.1764	3.70195	3.79434	16.7593	0.492773	-4.03369	-0.0404297	-24.4581	2.56992	1.90742	-0.888477	-7.43174	-2.75591	-16.8643	-12.523	-9.45986	-1.84062	-18.6004	-17.6365	-15.6568	4.32847	6.55215	8.0751	-4.37715	-0.523438	-10.51	-7.05928	-1.56387	-4.83791	-4.27617	-50.1242	4.24619	-14.9289	-33.0621	-3.40137	4.9082	11.3212	7.6918	1.5729	-6.98389	17.008	-4.06553	23.4136	2.9126	2.63607	-1.21053	9.61161	7.177	3.98652
763.38	-15.7639	4.07188	-0.741406	17.2711	1.55811	-4.02344	-4.71211	-23.5316	4.49521	2.27847	-1.2041	-8.16123	-3.23198	-16.776	-16.2721	-7.82866	-1.99766	-17.6121	-16.8219	-15.4231	4.06982	4.63521	7.74971	-4.83916	-6.79922	-14.557	-3.98789	-3.37266	-6.7562	-8.06064	-52.0469	3.93721	-17.6844	-37.0293	-2.93701	5.52832	9.68413	5.91533	2.4353	-9.74795	12.954	-3.66289	25.4415	0.885351	-0.0760091	3.39469	9.48747	6.46549	0.448047
764.344	-14.0363	6.29707	-5.78613	15.9914	2.29795	-6.51382	-9.99375	-23.2425	7.12354	3.47744	-1.10723	-9.61582	-3.35542	-14.2831	-20.0893	-4.89141	-2.93125	-16.0522	-16.7885	-13.9958	4.68877	1.58403	9.46201	-2.8083	-14.4555	-17.0455	-0.629785	-4.75527	-8.38311	-11.6423	-51.9877	3.64756	-19.7764	-38.4082	-2.8416	6.85371	8.25674	2.20195	4.6855	-13.8299	7.07314	-3.28447	25.2737	-1.10273	-3.33708	5.08789	7.7524	6.47925	-2.92519
765.308	-13.4636	6.82949	-8.54922	14.031	0.472461	-7.97202	-11.1685	-20.4471	6.525	3.38535	-2.36856	-10.1979	-2.33257	-13.1349	-21.573	-4.03921	-4.86211	-18.7881	-18.8416	-14.6075	3.60474	-0.638916	9.13857	-2.35566	-27.1125	-14.5133	-2.17549	-6.61016	-7.8113	-10.6166	-50.69	3.35459	-21.2666	-33.434	-4.00918	8.58418	8.2856	-0.373486	5.31065	-16.8052	3.26416	-3.85654	24.0938	-2.94756	-6.49512	2.27051	4.53056	7.95174	-5.40996
766.272	-14.0497	5.63272	-8.7918	11.4775	-4.01768	-8.26924	-7.78516	-14.8653	2.60928	1.97769	-4.93242	-9.69131	-0.0245606	-13.359	-20.4906	-5.3373	-7.88926	-25.7201	-22.8188	-17.1141	0.239258	-1.50649	6.00899	-4.32471	-44.6516	-7.64883	-8.23086	-8.95059	-5.32754	-5.52451	-48.5478	2.95371	-22.3191	-23.2605	-6.3874	10.3379	10.3868	-1.00713	3.64629	-17.883	2.61426	-5.4334	22.3855	-4.44297	-9.30469	-2.39282	1.30074	9.49837	-7.14668
767.237	-14.3402	4.05713	-8.01562	8.29512	-7.19375	-8.0208	-5.90059	-10.6285	-0.922266	0.319043	-7.64375	-10.521	1.00112	-13.2408	-19.7082	-7.46294	-11.943	-31.9023	-23.8914	-17.9546	-3.65894	-1.04404	2.36035	-6.73662	-56.5844	-4.63594	-10.9327	-9.19063	-4.9947	-3.45	-47.6289	1.94687	-23.1162	-21.0109	-8.23828	8.91113	12.948	-0.481055	1.45166	-17.5672	4.19844	-6.83652	20.8375	-5.41201	-12.3862	-3.91585	1.18327	7.3007	-7.90508
768.201	-13.0827	2.82139	-7.06035	4.00059	-6.0376	-7.63447	-10.4879	-11.2126	-1.48027	-1.04815	-10.0736	-15.3303	-1.58701	-11.4439	-21.5936	-10.0942	-17.2475	-36.2268	-20.3697	-16.0552	-5.99912	1.10669	0.939844	-7.13193	-58.9852	-6.86465	-8.14404	-5.92324	-7.81943	-5.73887	-47.5939	0.352051	-23.1285	-29.575	-9.12266	3.54609	13.2038	0.0211426	1.0728	-17.1187	7.08535	-6.68506	19.9627	-5.99785	-16.4715	-1.74959	4.87744	0.0730794	-7.0043
769.165	-10.569	1.81846	-6.16426	-1.40459	-0.880469	-7.18042	-21.417	-16.4731	0.624512	-2.19023	-12.3756	-23.9672	-7.62339	-8.22734	-26.1058	-13.1822	-21.8825	-39.1166	-15.7135	-13.5268	-6.6854	6.03398	2.14082	-5.15947	-58.1531	-10.7234	-4.27451	-2.14199	-11.1894	-9.1206	-48.3996	-1.47266	-23.2031	-39.9926	-9.54956	-2.52656	9.98037	0.311279	3.08677	-17.3006	12.1783	-4.61211	19.7682	-6.51699	-19.3978	-1.07064	6.5118	-4.92261	-5.6498
770.129	-11.3634	0.995996	-6.84551	-4.82617	1.77295	-6.64023	-28.0381	-18.1727	0.723144	-2.92329	-13.7529	-27.0578	-10.4471	-7.29717	-28.3034	-13.1242	-24.0185	-41.4986	-13.8688	-12.9084	-6.90225	7.58408	2.36445	-3.48144	-61.9758	-12.9912	-4.51797	-1.51562	-12.422	-10.3208	-50.9955	-3.44648	-24.7576	-43.7086	-10.2544	-6.7125	7.72285	0.605518	3.89604	-15.8704	13.688	-4.08252	18.0339	-6.63701	-20.2642	-3.61344	3.97616	-5.43335	-5.45898
771.093	-19.5282	0.533008	-10.8877	-5.55273	0.237207	-6.09653	-27.7316	-14.2406	-3.16729	-3.18203	-14.7725	-21.0933	-7.90728	-10.8234	-27.8836	-6.48701	-22.8522	-43.6598	-16.1996	-15.5459	-6.47256	3.60776	1.31787	-1.73711	-73.4516	-13.5949	-11.6972	-5.88848	-10.6777	-8.31523	-57.4121	-6.05088	-29.0719	-38.7441	-11.7176	-9.64277	7.26572	1.01294	2.30547	-10.829	9.01777	-6.50215	13.5193	-5.63877	-20.7108	-7.73299	-0.499105	-4.04134	-7.14609
772.058	-26.4242	-0.763672	-15.3844	-6.00615	-2.38584	-5.85664	-28.2293	-10.4289	-7.50772	-3.65313	-15.3935	-15.5058	-5.45967	-14.6373	-26.4012	-1.95269	-22.6632	-46.6238	-18.6049	-16.8518	-5.83057	-2.15918	-0.728711	-0.847461	-85.7516	-14.1342	-15.6003	-9.44707	-9.52456	-7.86064	-61.7846	-8.01006	-32.3488	-35.7668	-12.6031	-10.4053	7.21475	1.30225	0.387891	-6.00176	2.77969	-9.41836	8.41494	-4.95557	-22.6908	-10.8393	-3.48535	-4.28817	-9.22012
773.022	-27.0522	-3.43584	-18.493	-6.5041	-4.93389	-5.84502	-33.2783	-8.47705	-10.1577	-3.98491	-13.784	-13.4769	-5.01167	-16.3934	-22.4434	-4.57041	-23.4952	-50.3148	-22.0873	-15.3148	-5.14448	-6.50396	-3.49902	-1.91289	-98.9984	-13.2084	-12.8026	-10.7533	-8.81829	-10.2317	-62.4725	-8.15615	-33.5791	-31.7563	-11.9731	-3.96719	6.45107	1.26479	0.460742	-4.99082	-0.87998	-10.2663	5.07002	-6.0374	-27.4295	-12.9778	-3.43327	-7.74601	-10.5748
773.986	-22.7798	-6.75205	-20.0844	-6.81357	-6.98672	-5.83193	-40.4652	-7.69102	-11.206	-4.24707	-10.508	-13.792	-6.01206	-16.338	-16.9461	-11.8102	-24.4688	-53.3348	-23.9234	-13.1709	-4.22168	-9.18726	-7.05488	-5.57432	-109.408	-12.4217	-8.86025	-11.4018	-8.63396	-12.5973	-60.8879	-8.15469	-33.6914	-30.1883	-11.129	1.67539	4.88462	0.797998	3.43203	-8.71231	-1.44102	-8.32266	4.1792	-9.44541	-31.5423	-13.8179	-4.03666	-10.3476	-12.3127
774.95	-19.2018	-9.51582	-21.5943	-7.32285	-8.39473	-5.81035	-44.3678	-7.20918	-12.5429	-5.49414	-9.31055	-14.4123	-7.3707	-16.5783	-14.2264	-16.5147	-25.327	-55.8102	-21.9305	-11.4197	-3.81631	-11.3794	-10.4612	-7.97783	-115.114	-13.2887	-6.58867	-12.7111	-9.44853	-13.4797	-57.476	-9.22041	-33.1228	-35.4684	-10.8867	0.743555	3.37153	0.652637	4.64546	-11.5309	-1.5582	-7.10166	2.55107	-11.7312	-36.7894	-11.9579	-6.59619	-12.3613	-16.2082
775.915	-18.3519	-12.3413	-24.2666	-8.75352	-9.39951	-6.38379	-43.1693	-7.70703	-15.9634	-9.36514	-13.9238	-16.4349	-10.382	-19.1777	-18.4546	-16.759	-26.3659	-58.2695	-16.4295	-10.3356	-4.16851	-13.2423	-15.0233	-7.41728	-117.432	-16.2016	-6.40518	-15.1037	-11.3204	-13.0139	-52.9086	-11.563	-32.2607	-48.393	-11.436	-7.36641	2.1604	1.5356	1.86147	-12.5926	-1.07051	-8.10674	-1.0958	-12.0254	-40.4658	-9.78744	-9.19999	-13.359	-22.5945
776.879	-17.8657	-14.3875	-26.8619	-10.3285	-10.145	-6.73418	-40.8147	-8.38623	-19.074	-13.1768	-18.5531	-18.2485	-12.5872	-21.0967	-22.7173	-15.6114	-27.7062	-58.7336	-12.2424	-10.0227	-5.04619	-14.7218	-18.4873	-6.42119	-119.688	-18.3609	-6.73975	-16.5367	-12.5833	-12.7512	-48.7623	-13.3453	-31.4553	-58.4129	-11.9439	-13.5506	0.846533	2.25874	-1.75195	-12.733	-0.737988	-9.36103	-5.15586	-11.4642	-39.2915	-9.10116	-9.92135	-12.1498	-26.6578
777.843	-16.5064	-14.6287	-28.7885	-11.6296	-10.1928	-6.14761	-37.1549	-9.35811	-20.1232	-16.1333	-20.8857	-19.0077	-12.0675	-20.5542	-23.4858	-13.2586	-29.952	-54.1988	-11.7902	-11.3073	-6.52764	-15.5752	-17.6733	-6.85117	-120.236	-17.2891	-7.40381	-15.1732	-12.2614	-13.4149	-43.5094	-13.1427	-30.8299	-61.1434	-11.824	-12.5162	-1.30005	1.80864	-4.16977	-12.0264	-0.935254	-9.3126	-8.54961	-10.5053	-31.8779	-10.1875	-8.08545	-8.02848	-24.7273
778.807	-14.8993	-13.9879	-30.4094	-12.9308	-10.1959	-5.1771	-34.0453	-10.3108	-20.311	-18.1777	-21.4897	-19.1973	-10.0846	-18.5145	-22.2094	-10.7107	-32.1462	-49.0346	-12.8478	-12.8455	-8.46826	-15.8321	-12.992	-8.72256	-123.248	-16.1393	-8.13623	-13.3684	-11.3725	-14.388	-40.3984	-12.6765	-30.3344	-60.0121	-11.7628	-9.77305	-4.073	0.237109	-5.13711	-10.6187	-1.68818	-7.85195	-11.0811	-9.25918	-24.5099	-12.0229	-6.4071	-5.17651	-21.1963
779.772	-13.9776	-13.976	-32.0941	-14.6964	-11.2017	-4.71675	-34.559	-10.3337	-21.6918	-19.1077	-21.0685	-19.4157	-8.95269	-16.5455	-21.6076	-9.63496	-33.2185	-45.8918	-13.4521	-13.2749	-10.1468	-16.1006	-10.4087	-10.4821	-133.825	-18.2654	-8.48818	-12.5094	-10.5339	-15.0293	-43.5094	-13.2656	-29.851	-54.4469	-12.4675	-9.10742	-5.79165	-1.27485	-5.44683	-9.60547	-3.03604	-6.27666	-13.1968	-8.16035	-20.2995	-15.1972	-6.75118	-7.45752	-19.4312
780.736	-14.1313	-15.3944	-33.9879	-17.7766	-14.2016	-5.20713	-41.774	-8.19072	-25.709	-18.3893	-18.9014	-19.7422	-10.0448	-15.2292	-23.3056	-11.4398	-33.05	-44.8543	-13.3629	-12.5587	-10.7807	-17.1925	-16.9769	-11.094	-149.798	-22.9064	-8.36484	-12.5996	-9.81746	-15.2378	-51.4916	-14.8268	-29.1137	-45.8	-13.7177	-10.6051	-4.05811	-1.82959	-4.96133	-10.4436	-5.72988	-4.57734	-14.5905	-7.85215	-18.9605	-18.428	-8.24882	-12.1361	-19.3022
781.7	-14.8292	-17.3738	-35.5205	-20.2629	-17.4397	-6.19023	-50.5359	-5.6043	-30.3017	-16.8646	-16.7191	-20.0291	-12.0115	-14.1657	-25.4977	-14.0845	-32.213	-45.8283	-13.2307	-11.5423	-10.978	-18.4095	-27.0107	-10.9595	-162.974	-26.274	-8.04961	-13.5619	-9.29563	-15.2671	-58.4803	-16.6718	-27.7873	-40.3434	-14.6241	-13.3822	-1.06758	-1.88125	-4.41929	-11.8872	-8.78086	-3.67715	-16.0214	-7.76035	-20.9331	-19.536	-9.81567	-15.6812	-19.2416
782.664	-16.5726	-19.7273	-36.2346	-18.8191	-18.7406	-7.68281	-54.8447	-5.50146	-33.2873	-15.3599	-17.949	-20.8492	-13.6397	-13.1151	-26.514	-15.1334	-30.3568	-50.4434	-14.5988	-11.0942	-11.9572	-18.094	-31.1382	-10.5519	-165.624	-24.0047	-7.89961	-16.6025	-8.99224	-15.4435	-59.0461	-18.306	-24.9092	-46.1625	-14.2651	-18.1016	-0.571484	-2.00767	-5.3019	-11.611	-10.5627	-5.85029	-19.2549	-6.72685	-26.3158	-18.4078	-11.3402	-17.5895	-17.5289
783.629	-19.1304	-22.3003	-36.625	-14.6342	-18.6715	-9.57754	-55.6883	-7.58818	-35.1547	-14.175	-22.1877	-22.25	-14.9418	-12.4008	-26.5819	-14.9651	-28.5113	-57.3953	-16.5172	-10.9987	-13.7684	-16.4362	-29.248	-10.0547	-162.029	-18.7086	-7.94424	-20.7119	-8.99717	-15.7536	-55.8154	-19.9767	-21.6184	-59.2633	-13.2054	-23.8814	-2.74443	-2.34517	-7.65361	-9.78271	-11.1485	-11.0959	-24.3842	-4.90508	-32.778	-17.0887	-12.975	-18.6112	-15.3316
784.593	-19.6301	-23.0995	-37.3877	-12.4106	-18.6027	-10.6296	-55.3115	-9.42871	-36.5446	-14.2083	-25.7941	-22.8257	-15.3586	-12.4436	-25.3723	-14.6334	-29.4796	-62.41	-14.5762	-10.2055	-15.3009	-15.7835	-26.2179	-9.89805	-161.076	-17.7322	-7.48857	-21.5889	-9.58623	-15.6819	-55.4143	-22.5083	-20.8022	-67.0316	-12.6996	-27.166	-5.52334	-3.1666	-10.1704	-8.58145	-11.4721	-16.5851	-29.4334	-3.66816	-38.0759	-17.8311	-15.1615	-18.9828	-15.6937
785.557	-16.2253	-20.8614	-38.7164	-14.2383	-18.8508	-10.1321	-54.1822	-9.8749	-37.4411	-15.9371	-26.9447	-21.6539	-14.4805	-13.4254	-22.3932	-14.4721	-32.8961	-64.5611	-8.05156	-8.38252	-15.1805	-18.55	-25.746	-10.4026	-160.816	-20.731	-6.08955	-18.4707	-10.6657	-14.9067	-57.0943	-25.7003	-22.0221	-68.0125	-12.5279	-27.1596	-6.99604	-4.81504	-11.6532	-10.086	-11.9785	-19.7846	-32.3617	-4.21162	-41.748	-20.1995	-17.5859	-18.6051	-18.1787
786.521	-11.2991	-17.1642	-40.1557	-18.2991	-19.6225	-8.75972	-52.7326	-9.45801	-38.1522	-18.5441	-26.8076	-19.6445	-12.8606	-14.7471	-18.5222	-14.3921	-35.9473	-62.9941	-2.57422	-5.95137	-13.4812	-24.1456	-27.241	-11.2657	-160.325	-22.3522	-5.06465	-15.4512	-11.4985	-13.9988	-57.1246	-27.3802	-22.9514	-65.4055	-12.3783	-25.5529	-7.11753	-7.04243	-12.0253	-13.6266	-12.4407	-20.5318	-32.959	-6.1	-42.1657	-21.3407	-17.824	-18.3632	-20.0508
787.486	-11.4002	-16.0799	-40.5246	-20.0265	-21.8632	-8.27768	-52.0494	-9.37373	-39.4784	-19.9479	-28.6518	-19.3665	-11.7599	-14.6749	-15.8391	-14.2122	-37.3613	-57.3316	-2.92871	-3.17061	-13.2975	-26.7231	-26.9786	-11.1086	-161.227	-18.992	-5.96963	-16.0685	-11.7414	-13.8016	-53.875	-25.9541	-22.5865	-61.8434	-12.3151	-23.7158	-7.88589	-8.28403	-12.2783	-13.9312	-13.1115	-20.5578	-33.2579	-6.57939	-38.382	-20.9718	-15.1245	-18.2259	-19.9695
788.45	-18.3251	-18.2981	-39.3107	-18.551	-26.274	-8.9894	-52.0162	-9.39766	-41.3599	-19.6562	-33.2719	-21.4857	-11.0912	-12.36	-14.3183	-13.8837	-37.4768	-48.4689	-8.82012	-0.354883	-15.2573	-25.2564	-24.0681	-9.47959	-164.581	-11.5607	-8.80098	-20.3121	-11.4811	-14.3594	-48.0693	-21.8992	-21.332	-58.1898	-12.4685	-22.176	-9.65708	-8.44038	-12.498	-9.85898	-14.3361	-19.7479	-33.1828	-5.22647	-33.6735	-19.477	-12.1058	-18.2517	-18.4074
789.414	-22.7583	-19.9177	-37.543	-17.1014	-28.68	-8.91904	-51.6543	-9.71934	-43.0314	-19.4763	-35.5736	-21.6709	-10.9613	-10.8129	-13.1974	-13.1222	-36.4564	-40.7924	-10.0353	0.635351	-17.2455	-23.7236	-22.3129	-8.33887	-165.27	-8.45801	-9.16592	-21.6301	-10.7859	-13.0398	-41.0326	-19.8929	-19.6777	-55.0176	-12.3585	-21.884	-11.3681	-7.98682	-12.5655	-5.98848	-15.1116	-18.9271	-33.5228	-3.89902	-31.236	-17.1954	-11.1364	-18.8859	-16.8728
790.378	-22.1307	-19.9896	-35.4725	-16.6782	-27.3293	-6.98457	-51.0023	-10.6711	-45.0114	-20.4724	-33.6076	-18.0269	-11.9481	-11.4018	-12.3875	-11.7945	-33.8527	-35.1113	-3.53223	-2.02188	-18.1774	-24.6644	-24.9289	-9.22461	-163.86	-13.1547	-5.41377	-18.4156	-9.43931	-8.33672	-31.525	-21.5723	-16.7178	-53.5195	-12.2264	-24.5697	-12.6142	-7.01138	-12.5978	-5.34893	-14.8682	-18.9899	-35.3206	-3.94287	-32.2297	-14.2275	-12.8499	-20.7354	-15.3471
791.342	-18.5862	-19.3422	-33.4906	-16.8239	-24.2787	-4.59868	-50.3879	-12.1403	-46.7592	-21.6347	-29.7139	-12.9222	-13.3262	-13.1216	-12.2122	-10.2388	-31.7269	-31.1463	1.92832	-4.27461	-18.0553	-27.9515	-31.6498	-12.0161	-162.873	-17.9158	-2.52178	-15.9281	-8.22397	-4.68965	-24.5201	-23.2868	-15.8316	-53.0559	-11.9165	-27.1906	-13.3619	-5.52661	-12.5541	-7.77148	-13.603	-19.8278	-38.4317	-5.26006	-33.7204	-12.3801	-14.7641	-22.0666	-14.9494
792.307	-15.5145	-19.2056	-31.9338	-16.5467	-22.856	-4.08984	-49.9713	-13.7103	-47.0161	-21.0541	-27.577	-10.1541	-13.7332	-13.9859	-13.0139	-8.90669	-30.3633	-27.9293	2.89102	-3.43193	-18.1514	-29.9089	-34.9686	-13.7144	-160.472	-18.8219	-1.85801	-16.2312	-7.33577	-4.61172	-21.1488	-22.6767	-19.9838	-52.4578	-10.4291	-27.7555	-13.8504	-4.77207	-11.9692	-8.81182	-12.8611	-19.4962	-40.2376	-5.78555	-36.9818	-11.7057	-18.072	-22.0466	-16.0861
793.271	-13.2076	-20.186	-31.4539	-15.0403	-24.2622	-7.61851	-51.34	-15.9993	-44.689	-16.6334	-28.1826	-11.6726	-12.4399	-13.4041	-16.7345	-7.93901	-29.552	-25.3287	0.716406	-0.532129	-19.5388	-30.2882	-31.2776	-14.5617	-156.823	-16.7912	-3.07412	-18.2203	-6.68127	-6.69717	-20.7437	-20.6306	-26.8537	-51.3383	-8.36699	-26.5275	-14.6875	-5.42935	-10.0029	-7.06435	-12.9219	-16.1295	-40.1588	-4.61406	-38.4932	-11.6532	-20.0441	-21.7855	-18.1248
794.235	-11.073	-20.9316	-30.665	-14.279	-25.6999	-10.1226	-50.9986	-17.675	-42.5372	-13.3942	-29.275	-12.9373	-11.2429	-12.9106	-18.9325	-7.04966	-29.0182	-23.6416	-0.889453	1.04541	-19.9216	-29.633	-28.1196	-14.0476	-153.855	-14.9355	-5.51631	-18.9393	-6.06719	-6.84727	-22.109	-20.0755	-29.6264	-49.3168	-7.79424	-24.7111	-14.5557	-5.98374	-8.35625	-5.4	-13.0651	-13.5198	-39.3231	-3.56592	-35.243	-12.346	-18.684	-21.86	-19.5188
795.199	-8.11416	-21.1319	-28.7988	-14.8715	-27.1022	-10.5424	-47.1639	-17.2899	-39.9125	-12.0282	-30.881	-13.2962	-10.2781	-12.1812	-18.0066	-5.65435	-29.1139	-24.3353	-1.40117	-0.944922	-17.6027	-27.854	-28.8353	-10.8883	-152.745	-13.0133	-11.5022	-17.0797	-5.15418	-2.26816	-26.8645	-23.0064	-22.7957	-43.6313	-9.79277	-20.4875	-12.2184	-6.02949	-7.75942	-5.34697	-13.8431	-13.4889	-38.4484	-3.7709	-28.2223	-13.6315	-14.5702	-22.1789	-20.5992
796.164	-5.2165	-20.731	-26.1685	-15.5237	-27.8801	-9.90273	-41.4602	-16.495	-37.3256	-11.4569	-31.9984	-12.7658	-9.2189	-11.237	-15.6239	-4.3436	-28.7442	-23.752	-1.18848	-1.95508	-14.1119	-25.4422	-32.2246	-6.69336	-149.744	-11.3856	-15.9056	-14.6334	-4.53843	1.87315	-30.89	-25.3789	-16.6998	-39.0375	-12.1438	-17.1961	-9.0106	-5.86133	-8.10381	-6.46523	-14.9171	-15.5248	-37.6905	-4.86494	-23.1408	-14.1726	-11.2744	-21.6452	-20.1457
797.128	-3.5293	-19.8156	-23.3588	-15.1963	-27.5216	-9.16182	-35.0574	-17.3515	-35.605	-10.9205	-31.9412	-11.5546	-7.69429	-10.264	-13.3541	-3.83887	-27.9338	-19.9568	0.211523	1.10723	-12.3648	-23.0485	-34.7856	-4.3458	-141.523	-10.7746	-15.7991	-12.2377	-4.94939	3.95586	-31.7365	-25.6612	-16.0584	-38.7938	-15.0392	-16.5281	-7.32461	-5.87227	-8.75649	-7.08916	-15.0924	-17.7457	-36.502	-5.50918	-23.0576	-12.63	-10.0861	-19.2563	-16.5906
798.092	-3.30244	-18.265	-20.3326	-13.4351	-25.6125	-8.44629	-27.5582	-20.5776	-34.8939	-10.1963	-30.2334	-9.4794	-5.42007	-9.11982	-11.3881	-4.32256	-26.2315	-13.9766	2.20137	6.01416	-15.2476	-20.1722	-34.4434	-5.6627	-130.586	-10.341	-13.0139	-9.67168	-5.68027	4.3291	-30.9002	-24.3674	-18.4041	-40.3027	-17.5027	-17.4051	-9.20737	-6.12153	-9.66719	-5.35713	-12.3143	-20.1419	-33.4456	-4.26494	-23.466	-10.7557	-9.50773	-16.2235	-11.352
799.056	-3.15693	-16.2231	-16.6895	-11.1952	-23.4543	-7.59229	-21.6313	-22.8835	-34.0424	-9.25371	-27.8359	-6.82646	-3.48828	-7.98311	-9.47813	-4.91728	-22.8765	-7.70352	3.61543	8.85693	-18.0399	-17.5853	-32.6776	-7.76953	-121.913	-8.71074	-10.7652	-6.53555	-5.55425	3.36348	-31.5176	-22.3394	-19.6955	-39.584	-17.9157	-18.3803	-11.2033	-6.29058	-10.2067	-3.23936	-9.28633	-21.0238	-29.9171	-2.60918	-21.6038	-9.82129	-8.86218	-12.8959	-6.88047
800.02	-3.06855	-13.7242	-12.0541	-9.40859	-22.207	-6.35757	-21.501	-21.8973	-33.3483	-8.40918	-26.1916	-3.44297	-2.88413	-7.42031	-7.81201	-5.44512	-16.5679	-1.65176	3.5043	6.98105	-17.1074	-16.0985	-30.3066	-9.4208	-119.406	-4.33437	-10.959	-1.88125	-3.66333	0.214941	-36.9689	-19.3134	-17.9252	-34.3031	-14.6421	-19.4207	-10.5819	-6.30478	-9.96558	-2.02285	-8.1873	-18.2001	-27.1316	-1.47549	-17.7803	-9.55688	-8.03528	-9.5682	-4.44199
800.985	-2.83975	-11.2439	-7.46719	-7.82305	-21.552	-5.26641	-23.8816	-19.3896	-32.3614	-7.51924	-24.673	-0.388574	-3.13901	-7.32383	-6.50996	-5.90908	-10.2182	3.62012	3.16562	3.92813	-13.8099	-15.3532	-27.4527	-10.476	-117.85	-0.296484	-11.456	1.94883	-1.43496	-2.75791	-41.4588	-16.7553	-15.1775	-27.702	-10.673	-19.7035	-8.4543	-6.13535	-9.11694	-1.57481	-8.3081	-13.2432	-24.7612	-0.805957	-13.2726	-9.06144	-6.89213	-6.82812	-2.97754
801.949	-1.70205	-9.2792	-3.97676	-5.66836	-20.8675	-4.98091	-23.5	-17.6433	-29.7651	-6.04946	-21.7404	0.884473	-3.60147	-7.42061	-5.28135	-6.27051	-7.25195	7.6127	4.8168	3.77705	-10.977	-14.621	-24.1605	-10.5775	-110.335	-0.886719	-9.58174	1.5418	-0.126807	-2.69316	-37.1084	-16.4665	-13.0227	-21.798	-9.06963	-17.5785	-7.31519	-5.6729	-7.95601	-1.68867	-8.19531	-9.47021	-22.0699	-0.524512	-7.38232	-7.74951	-4.80672	-4.97469	-1.24863
802.913	0.519531	-7.85771	-1.68809	-2.79189	-19.9623	-5.56987	-19.315	-17.0062	-25.3173	-3.9043	-17.0773	0.262305	-4.09473	-7.55205	-4.04941	-6.46167	-6.55703	10.6121	7.52109	5.48857	-9.96133	-13.5935	-20.2162	-9.36182	-98.7938	-4.28613	-6.1043	-1.53184	0.387695	-0.385059	-26.6133	-17.8061	-11.4176	-16.8113	-9.17275	-13.758	-8.61841	-4.78325	-6.52813	-2.39981	-7.20518	-8.62734	-18.6741	-0.693652	-1.89551	-5.7111	-2.59033	-3.77157	0.534375
803.877	2.97285	-6.63359	-0.243945	-0.00810547	-18.8597	-6.57822	-13.8699	-16.5201	-20.5335	-1.78306	-12.0295	-0.826074	-4.51357	-7.38086	-3.4709	-6.23086	-4.84375	13.1709	8.14336	5.75488	-10.0266	-12.4193	-16.6106	-7.69307	-89.318	-5.40547	-3.05967	-2.75059	0.233545	2.02607	-17.4986	-19.4245	-10.7219	-14.0426	-9.33623	-10.3258	-10.7945	-3.84273	-5.15815	-3.40977	-5.67949	-9.34121	-15.0868	-1.08545	-0.745931	-2.22648	-2.01213	-3.46956	1.3584
804.842	4.65508	-5.49121	-0.239258	1.67969	-17.7277	-7.53989	-9.83027	-15.0785	-17.4823	-0.707764	-7.44395	-1.29805	-4.91728	-6.38945	-5.17812	-5.09673	-0.581641	15.6762	5.36504	3.18389	-10.1693	-11.5612	-15.4909	-7.21836	-83.9016	-2.11387	-1.0083	-0.111133	-0.637109	3.88594	-12.2752	-20.9866	-11.1738	-13.9633	-8.96904	-7.875	-10.9439	-3.61445	-4.55225	-4.45381	-3.94639	-9.36934	-11.9366	-1.52363	-2.97852	2.55086	-2.68213	-3.61418	0.774023
805.806	5.80498	-4.24795	-1.05156	2.50117	-16.4003	-8.43442	-6.82012	-12.7208	-15.6634	-0.410547	-3.36172	-0.931152	-5.18565	-4.59082	-8.52373	-3.14248	4.20273	17.9418	1.3707	-0.179785	-10.288	-10.8669	-16.4818	-7.71914	-80.4383	3.60859	-0.17959	4.08672	-1.56475	5.19893	-9.8291	-21.5502	-11.4959	-14.991	-8.06348	-6.20703	-9.14678	-3.97285	-4.56475	-5.33457	-1.93682	-8.62344	-9.06748	-1.84375	-4.11068	5.52311	-2.50464	-1.85425	0.034375
806.77	7.64658	-1.91523	1.66758	3.43662	-14.2588	-9.9582	-3.23066	-10.3833	-11.8878	0.947217	-1.92793	1.76201	-4.55771	-2.7915	-9.05215	-1.29326	4.84648	19.1598	-0.0521484	-0.0214844	-9.86528	-9.00596	-16.519	-7.47871	-77.2039	8.33457	-2.29561	4.6666	-1.00474	5.51787	-9.31133	-18.6752	-8.96387	-14.7406	-6.45508	-5.71074	-7.64731	-3.95874	-4.08057	-4.89297	-0.166992	-7.63525	-6.79668	-0.953223	-2.10856	4.54728	-0.308065	3.28711	1.86348
807.734	10.3	1.62598	8.65938	4.29541	-11.4012	-12.7039	0.787109	-8.29473	-5.80068	3.64912	-4.31113	7.31299	-2.90835	-1.22754	-6.28408	0.343506	0.851562	19.3119	1.27852	4.16563	-8.71304	-5.31704	-14.684	-5.96826	-74.6008	12.1568	-7.91973	1.13418	1.28686	4.6916	-11.0064	-11.8768	-3.16641	-13.0449	-4.01084	-6.57129	-7.37363	-3.28516	-2.70215	-2.5957	1.03604	-6.61846	-5.60889	1.74268	1.61735	0.902506	2.86409	10.1708	6.70019
808.699	11.8758	4.94883	15.4106	5.26787	-8.32227	-14.4288	4.15098	-6.92842	0.0709961	5.93984	-7.02109	11.538	-1.22842	-0.423828	-2.61904	1.23218	-1.62988	19.0162	3.71328	6.42227	-7.27666	-1.05557	-11.923	-3.81016	-65.7961	13.9125	-9.81523	-0.20625	2.3626	4.80898	-10.9074	-6.84014	1.24707	-11.1606	-2.2001	-6.25938	-7.63994	-2.28428	-1.03164	0.3125	1.82715	-5.91279	-4.9543	4.85957	2.29378	-0.741618	3.16284	13.0797	9.47461
809.663	10.5292	7.03398	18.1332	6.82227	-5.02861	-12.6405	5.94629	-6.82803	3.83857	6.11621	-6.61875	10.5136	-0.286816	-0.871777	0.213477	0.795459	-1.42031	17.4646	7.06367	4.63809	-6.50337	1.22075	-9.98096	-2.25527	-47.8813	11.9193	-5.4832	2.15078	1.04277	6.54697	-8.32148	-5.38867	2.5543	-10.2016	-1.61787	-4.77754	-6.90957	-1.59595	-0.253271	1.471	2.65088	-6.29629	-3.4457	5.42588	-1.23079	0.155029	-0.661092	10.9072	8.01777
810.627	5.48965	7.85283	16.1965	9.21943	-1.17353	-6.4333	5.69414	-8.45732	5.38291	3.59663	-2.48438	3.07022	-0.154492	-2.93086	2.24297	-1.31699	0.155469	15.1574	10.2564	0.993457	-7.06392	0.725586	-9.23594	-1.93486	-28.743	8.64258	1.23184	5.96348	-1.22695	8.56719	-5.00684	-5.85274	2.10566	-10.2016	-1.84785	-2.4332	-4.87017	-1.47593	-0.764795	0.476855	3.48262	-8.96123	-0.767285	1.83242	-3.50667	1.90649	-3.30518	8.37394	4.54512
811.591	2.99619	7.94678	14.916	10.9268	1.06875	-2.23081	7.97031	-7.78467	6.16221	3.05508	1.53457	-1.60176	-0.109912	-3.39971	3.74815	-2.23271	1.72988	13.96	12.3023	-0.921191	-6.63613	0.106445	-8.47207	-0.642676	-17.7992	8.59277	5.15713	8.66914	-2.15137	9.24844	-2.37051	-5.44853	2.62207	-9.77148	-1.97754	1.34004	-2.59746	-1.05703	-1.2521	-1.45234	4.38213	-9.85537	1.94219	-0.37998	-2.35254	4.70955	-2.90946	6.04606	3.02285
812.556	4.52344	6.01602	13.9656	11.3492	-0.0595703	-0.989551	16.9236	-1.71123	5.34375	6.63618	5.84629	-2.72246	-0.256055	-0.742676	4.58975	-0.95542	3.58418	16.1652	12.9234	0.598828	-3.90698	-0.574609	-7.79189	3.35762	-20.3984	16.9268	5.29277	10.4428	-0.549707	8.22646	1.43652	-3.09346	6.97793	-7.67422	-1.31895	10.175	0.20542	0.0449707	-1.79751	-5.92734	5.71143	-7.62949	4.71094	1.025	0.608236	7.73861	-0.585978	4.37036	6.05938
813.52	6.92686	4.72021	13.9303	11.6596	-0.956348	-0.779541	23.7086	3.1957	4.56074	9.81104	9.47676	-1.97598	-0.413818	1.74746	4.96465	0.39375	6.1459	17.9957	14.0834	1.86514	-0.541162	-0.8854	-6.47012	7.74609	-17.6117	21.5014	5.1457	12.248	0.799853	7.16602	3.75391	-0.959375	8.90938	-4.13516	-1.09356	16.2109	3.13555	1.46186	-1.9105	-9.80059	7.15352	-3.58086	7.78848	3.36533	1.65169	9.08643	1.13517	4.41309	8.17012
814.484	8.87217	5.66563	15.6582	12.4998	0.819824	-0.911816	22.465	2.5044	4.70635	9.77832	11.9146	0.770508	-0.6625	1.73389	4.76689	0.705469	10.7436	19.715	17.9242	3.07812	1.46528	-0.450049	-3.804	9.67002	-2.14531	19.8662	4.40918	15.3766	1.92681	5.18799	4.48711	1.38545	6.13457	3.34531	-1.98965	18.1852	5.66397	2.68755	-1.08618	-9.55937	8.12773	0.775684	11.3141	3.19258	-2.55859	7.05322	2.39034	9.2959	8.83008
815.448	10.1608	8.44736	18.5982	13.6321	4.67393	-1.44473	13.8613	-3.20557	5.429	6.84204	12.9453	4.91641	-1.02778	-0.572559	3.88213	-0.0166016	15.6527	21.9326	21.4049	4.25723	1.48408	0.941064	1.09248	7.71025	15.8109	17.0172	4.0834	18.3461	2.93184	4.12324	4.94023	3.53906	3.24961	11.8812	-2.54619	19.2057	7.81611	3.573	1.22456	-3.03584	8.10391	6.13242	15.8397	-1.71553	-3.85921	5.8505	3.10266	12.0907	9.59746
816.413	10.9927	10.848	20.2516	14.4035	6.70762	-1.90859	7.27617	-6.74004	5.79072	4.92378	13.1908	7.10557	-0.934766	-1.19932	3.09824	-0.751172	19.3252	24.592	21.2551	5.03193	1.27314	2.32495	4.80508	6.05107	25.6273	16.0055	4.41309	18.8844	3.86465	5.30596	4.28613	4.7749	3.09023	17.7184	-1.79863	20.7553	9.19546	4.38008	2.99443	2.29961	8.35566	9.77812	18.9531	-4.67861	0.730469	6.70215	2.18783	9.92179	11.0545
817.377	11.6423	13.3949	20.117	15.2574	4.60605	-2.50171	5.48184	-4.9706	5.96309	5.38901	12.0955	4.95303	0.492578	2.80068	2.49023	-1.47368	20.8832	26.7043	15.6609	4.83057	0.308643	3.62344	6.08857	5.2376	21.2609	16.65	4.8206	15.2191	4.63228	8.81143	0.405664	4.4252	5.50645	17.9867	0.215234	22.0734	9.08828	5.47412	3.59224	5.10049	9.57217	10.0377	18.9948	-3.60801	6.58317	7.70231	0.873657	5.82381	12.5371
818.341	11.8476	14.8284	18.9965	15.3908	2.30869	-2.64478	5.20586	-2.41748	5.6958	6.44399	11.1455	2.69941	1.75332	6.68291	2.26084	-1.93281	20.1695	25.1762	9.77363	4.1208	-0.633936	4.42349	5.64229	4.53398	15.9711	15.9479	5.2082	11.9445	4.55459	11.5922	-2.15293	3.75811	7.52676	17.0742	1.70088	21.7057	8.146	5.99023	3.36426	5.69004	10.2478	8.50498	17.4001	-1.43037	9.43652	6.8103	0.909871	3.13102	13.1053
819.305	11.6917	14.0219	17.2539	13.9367	2.41279	-1.17939	6.10527	-0.712988	5.17129	8.08794	12.2281	3.43262	2.24531	8.29277	3.56514	-1.67749	15.7725	17.2029	5.38457	2.7959	-0.275391	4.67046	3.99531	3.42764	18.2898	12.8242	6.95625	12.2818	2.72964	13.6318	2.63359	3.30234	10.3227	19.1215	2.19014	18.7551	6.91816	5.01362	2.59629	4.21953	8.92109	7.16338	15.9885	0.373144	8.52718	3.08634	3.64644	3.16903	13.3123
820.269	11.596	11.9951	15.6398	11.8602	4.51426	1.30508	8.08516	0.384668	4.78184	9.9062	14.9125	6.57744	2.16445	8.34277	5.90342	-0.751367	11.084	8.37051	2.7416	1.92939	1.88667	4.69111	1.99824	2.29834	24.1219	9.25801	8.69971	14.1096	0.666016	14.512	8.78008	3.31182	12.1037	21.8945	2.33848	15.8139	5.92915	2.69434	1.68315	1.37949	5.90322	6.96924	15.8622	1.98232	6.56527	0.333659	5.6698	4.22591	13.1811
821.234	11.6475	10.5882	14.6668	10.8208	6.53057	2.91597	9.82461	1.07559	4.43867	10.5893	16.8324	9.35088	1.75566	8.06816	7.24434	0.274268	9.46074	3.71367	2.5207	2.99111	3.72012	4.51997	1.46299	2.44727	30.4719	6.225	8.84072	16.0109	-0.128418	12.8023	9.72519	4.6626	10.2834	22.8965	2.89639	15.3387	5.9145	1.11177	1.35024	-0.788867	4.38408	6.12852	15.8903	2.63564	4.54167	2.08651	3.86259	5.87305	12.4992
822.198	11.1771	10.7752	13.885	11.8344	6.26221	1.75874	8.46328	0.292969	2.66768	7.9624	14.7396	9.01514	0.478076	6.88613	4.55605	0.557666	11.0516	3.65957	4.57207	5.87852	2.79443	3.29526	4.23047	5.38691	36.7844	4.17949	7.41514	17.6424	0.406348	8.86592	5.45254	7.13486	5.09004	22.1438	3.85703	17.4859	7.90996	2.14233	2.1354	-1.37549	7.33682	0.568359	13.4305	0.0875	2.9331	5.73739	0.748983	7.89966	11.3594
823.162	10.5639	11.4451	13.3344	13.5857	5.49873	-0.508496	6.85625	-0.680469	1.04746	4.51533	11.6602	7.59102	-0.881299	5.83525	1.05342	0.793701	13.1115	5.16524	7.22305	8.43281	0.875732	1.97124	8.2543	9.4333	42.3297	4.43984	6.104	18.3543	1.03364	6.04707	2.21758	8.53926	0.226758	21.8523	4.33633	20.3906	10.568	4.25391	3.46816	-0.865625	12.1971	-5.66416	10.7937	-3.39248	1.23551	7.30933	-0.293213	9.8702	10.2982
824.126	10.7148	11.6458	13.8059	15.0963	6.91797	-2.40371	9.95332	-0.152832	2.13691	3.4939	11.5689	8.0084	-1.4144	7.00615	1.10342	2.50864	13.8051	6.76602	9.80215	8.63682	0.56748	2.27539	10.3182	12.4781	48.3945	10.9809	6.25	16.2275	0.514795	8.60557	7.47695	5.78408	-1.29707	25.7914	3.28574	23.256	11.8704	5.1061	4.51147	-0.0524414	15.456	-6.43438	11.8438	-4.73877	-1.09294	5.69124	1.27181	11.4139	9.7293
825.091	11.0559	11.1819	14.5209	16.0333	9.64121	-3.91182	15.7879	1.38711	4.94932	4.1459	13.4295	9.32334	-1.29702	9.39981	3.56494	4.95439	13.1027	7.5207	11.6117	7.21553	1.7915	3.94424	9.76602	13.9078	51.6711	19.5414	7.21816	12.825	-0.599365	13.5797	16.1225	0.922168	-0.750781	30.2437	1.21201	25.2912	11.3974	4.38384	4.9687	0.593066	16.4109	-1.88945	16.0575	-4.00791	-2.47396	2.89022	3.32194	12.1111	9.23691
826.055	10.116	9.74004	13.3307	15.6614	11.1257	-4.5873	18.3728	2.89453	6.74307	4.09531	14.6695	8.68066	-0.838525	9.94619	5.00586	5.64077	10.8545	5.65117	11.3408	5.71563	2.92866	5.02012	8.23359	13.5669	44.5414	20.6309	8.33516	12.4295	-0.989355	14.9299	17.5576	-1.36973	0.155078	26.7652	-1.03633	25.0996	9.97637	3.31313	5.01963	1.20518	15.8544	3.83184	19.6596	-2.50137	1.11654	0.943115	3.79871	11.7081	8.19668
827.019	7.06006	7.07236	8.8832	13.5621	10.0989	-4.0499	14.5797	4.029	6.15732	2.05771	14.3209	4.32588	-0.0871094	6.88594	3.70371	3.06562	7.38535	1.63555	9.24512	4.39639	2.51406	3.30205	7.78379	10.725	28.1922	14.3461	9.70225	15.4088	-0.554834	12.571	11.9264	-0.797754	1.50254	15.9434	-3.22432	23.0369	8.11787	3.01436	5.02598	2.8249	14.3576	7.84814	19.1295	-0.726855	8.19417	-0.0749512	3.07918	10.4176	6.88867
827.983	3.08916	3.92451	3.26152	10.4637	7.60977	-2.66284	7.09199	4.89356	4.40186	-0.796435	12.6598	-1.40947	0.882568	2.17773	0.980469	-1.08438	4.29024	-1.95391	6.67207	3.45527	0.887744	-0.556152	8.24014	6.00664	13.1602	7.37051	10.581	18.7648	0.0361816	8.9252	5.16445	0.514258	2.35293	6.25	-4.30107	20.6295	6.09795	3.48901	5.00933	5.16504	12.19	10.371	15.3429	1.27598	10.799	-0.00952148	2.16341	8.35726	6.31543
828.947	1.43887	2.4249	2.30801	8.09092	6.34502	-0.870068	2.44394	6.07764	5.15937	-1.44609	10.0902	-2.12285	2.32271	0.803711	0.34668	-2.65244	2.88731	-2.29219	4.59199	3.27891	-0.138916	-2.60903	7.30596	2.78721	8.76094	5.0543	10.4273	20.66	0.308057	5.58936	1.94746	1.02236	1.92168	5.175	-3.05117	18.9627	5.27705	4.64614	4.56025	5.10254	10.4304	11.9565	12.7827	2.54307	7.79671	1.33667	1.10177	5.46671	7.84902
829.912	2.49815	2.8791	6.74805	6.59326	6.57822	1.5227	1.1293	7.82549	9.01191	0.381592	6.6666	2.904	4.44893	3.19434	2.1832	-1.35791	3.40566	0.661524	3.37734	3.95606	-0.419629	-2.53179	4.78955	1.22158	15.257	7.29902	9.59668	21.4828	0.377637	2.81826	2.57266	1.02705	0.738086	12.5699	0.402051	18.5666	5.82959	6.66973	3.60796	2.23359	9.17822	12.7066	11.6494	3.02305	2.80029	2.45719	0.63208	2.73486	11.4945
830.876	2.76894	2.42168	9.18223	5.23516	5.97715	2.54199	-0.851562	8.12676	9.929	2.15103	3.56191	6.23135	4.83745	5.53799	3.03096	0.157031	4.62285	-1.30215	2.72812	3.66201	-0.716553	-2.28027	2.58213	0.7625	17.3359	8.07988	8.40195	19.7699	0.512305	0.566309	1.99238	1.5668	-0.0523438	15.9125	2.58144	19.5072	6.95664	8.42617	2.90913	-0.129883	8.13545	12.216	11.3225	3.42676	-1.46549	1.37923	1.58415	0.85791	12.3703
831.84	0.640234	-0.313086	6.48223	3.61191	3.30371	0.967676	-5.39238	5.79336	4.94072	3.18716	0.703125	5.01885	2.08228	6.8627	1.63223	1.25293	6.94688	-11.1459	2.47051	1.71982	-1.77393	-3.3665	1.77822	1.19902	12.1242	6.54551	6.31357	13.8705	0.699561	-1.73711	-1.38125	2.69922	-0.847852	12.9691	2.97783	22.0846	8.26245	8.97012	2.8687	0.155176	6.82539	9.33272	11.2483	4.04785	-5.64307	-2.64754	4.05957	-0.441732	9.24043
832.804	-2.45928	-4.03125	1.2793	2.02842	-0.176172	-1.71055	-10.8365	2.12861	-2.92119	3.51211	-1.49004	1.29736	-2.12344	7.06836	-1.30098	1.8333	8.0168	-18.5129	2.62754	0.371875	-3.75171	-5.93667	1.88525	2.20244	7.99844	5.25566	4.84658	9.40273	0.793311	-2.13193	-2.44062	3.84082	-0.736914	10.8777	3.25264	24.1617	9.45503	8.18447	3.26973	2.61572	4.96895	3.80908	10.9192	4.57519	-8.66569	-5.13298	5.27584	-1.01937	6.13438
833.769	-2.93506	-5.63184	-0.158398	1.59346	-1.32168	-1.99815	-12.8465	0.256152	-6.65059	3.35825	-1.29766	-0.0618164	-3.93296	6.22441	-4.06201	1.79351	5.59805	-17.7754	3.29941	0.840137	-4.71216	-7.38096	1.49004	2.13174	8.61094	5.44707	4.66777	9.30195	0.470752	1.24775	2.21172	4.58916	1.06582	13.5437	4.14395	24.1945	9.21182	7.97969	3.76689	4.20049	4.24287	2.12627	10.6248	5.01377	-9.34261	-5.30103	5.05143	-0.289876	4.78496
834.733	2.25693	-3.30342	6.44473	4.32588	2.31846	2.80874	-7.65566	1.63897	-2.42822	2.86309	5.03184	4.16016	-1.01206	3.89678	-7.29024	0.499658	0.130078	-10.4281	4.07031	2.72178	-3.7855	-6.9106	0.159375	0.252148	12.3508	6.60098	5.4669	12.7488	-0.192871	7.54316	11.1279	4.85391	3.93594	19.4883	5.44023	22.0986	6.57559	9.26255	4.64751	5.14434	5.96201	8.38633	11.7722	5.81787	-9.81592	-4.63916	4.12834	0.731364	4.74785
835.697	5.40176	-1.56143	10.1785	5.1583	4.54131	5.61977	-4.65371	2.78701	-0.0295898	1.9584	8.02637	5.83535	0.483447	1.82041	-8.72432	-0.0290527	-3.43828	-7.68887	2.49629	3.1584	-3.21484	-6.57837	-1.42217	-1.90352	9.77344	5.45332	5.40518	13.8432	-0.264404	9.93672	13.7324	4.49717	3.64492	18.5551	5.86445	18.8025	3.62954	9.7294	5.0626	4.57949	6.73174	12.4557	10.5887	5.65518	-11.6773	-3.64575	2.92423	1.88582	3.30801
836.661	4.56768	-1.52002	8.24727	1.41807	3.68652	4.66157	-6.53691	3.50781	-2.24668	0.167139	3.88262	1.88613	-1.48203	0.207031	-6.36074	2.19477	-3.42598	-13.3895	-5.31445	0.348438	-3.62754	-6.89038	-1.80039	-3.475	-5.70547	0.344727	4.079	11.9127	1.47778	4.49521	5.0252	3.65527	-2.77754	3.27305	5.746	13.2842	1.24663	8.2646	5.09302	1.67988	5.05986	9.18232	4.53145	4.13272	-15.3032	-2.41821	1.32629	3.07438	-1.49785
837.626	2.25791	-1.69922	4.26875	-3.03135	1.94551	2.15322	-9.65527	3.94404	-5.37422	-1.68345	-2.07285	-3.4041	-4.20088	-0.960645	-2.97129	4.30972	-2.51816	-17.9434	-10.2383	-1.37998	-4.58428	-7.46411	-1.23799	-4.30215	-16.6258	-4.28301	3.01748	9.35391	2.6603	0.000292969	-2.94922	2.49043	-8.1834	-8.51094	4.77178	8.90957	-0.338574	5.66582	4.87266	-2.22705	2.11455	1.61162	-3.97236	1.91152	-16.5177	-1.7828	-0.489176	2.89909	-4.57363
838.59	0.223926	-0.736914	0.969922	-4.65879	1.20967	-0.353174	-10.9436	4.09385	-5.9708	-2.95576	-5.5627	-6.45996	-5.28267	-1.80039	-1.04688	3.34399	-0.47207	-19.1703	-8.34473	-0.506543	-5.43208	-7.79258	-1.6623	-4.60566	-16.5898	-8.70078	2.19775	4.49707	2.42461	-1.1582	-9.06816	0.30166	-11.1322	-12.7937	1.5834	6.05527	-1.04805	3.68848	4.18589	-4.39629	0.326074	-2.87617	-9.42158	-0.00244141	-12.8254	-1.54036	-3.158	-0.437988	-3.98262
839.554	-1.17725	2.67988	-0.702148	-1.30391	2.82363	-2.93565	-8.30977	4.50889	-1.3584	-3.20019	-5.11309	-5.60029	-3.61221	-1.72559	-0.583496	-2.2792	1.67441	-18.5955	-3.08809	1.70498	-6.23227	-7.02163	-4.77139	-4.01084	-11.5453	-12.1803	1.66299	-0.628125	1.31645	-0.528027	-13.1945	-2.21758	-12.459	-12.075	-2.40449	4.40762	0.820654	2.70615	2.49199	-3.32451	0.859277	-1.22822	-9.48496	-2.22754	-9.18083	-2.08675	-5.40365	-3.34546	-1.50254
840.518	-1.55381	4.97861	-1.96777	0.75332	3.32266	-4.35801	-6.79727	4.354	0.763477	-3.23115	-3.59141	-4.82109	-2.35483	-1.60908	-0.797754	-6.60391	2.29414	-18.7389	-0.326367	3.12353	-6.87935	-6.98037	-7.38252	-3.43926	-11.3609	-13.4355	1.5501	-2.49258	0.31499	-0.777734	-15.0627	-3.8418	-13.5629	-10.5703	-4.74512	3.53086	1.60166	2.03545	0.814551	-2.05078	1.38008	0.712207	-8.71924	-3.49932	-7.16455	-4.58016	-6.69731	-4.08504	-0.0972656
841.482	0.391113	4.84609	-2.93535	-0.967187	1.12422	-3.73506	-8.75215	2.34951	-4.95264	-3.11831	0.460938	-5.75479	-2.84863	-1.47041	-2.17988	-7.69741	-0.721875	-21.8065	-4.60215	1.71875	-7.49785	-9.25957	-8.15801	-2.92793	-26.3789	-10.5563	3.11406	2.80234	-0.477051	-3.99961	-12.2744	-3.85293	-15.7453	-8.43281	-3.41992	4.90566	-1.4148	1.51641	-0.981836	-1.39639	1.18271	0.68916	-7.82646	-2.5999	-6.26009	-7.79525	-6.98576	-3.00277	-1.70547
842.447	2.66904	3.56123	-3.68691	-3.96084	-2.02383	-2.18569	-11.5428	0.420898	-11.6375	-2.93271	3.97207	-6.69023	-3.68472	-1.46162	-3.68897	-7.20293	-3.3084	-23.6637	-8.01035	1.19404	-7.85542	-12.3452	-7.75508	-2.64756	-37.3062	-6.97031	3.90391	8.35566	-0.948731	-6.52842	-9.46934	-3.30508	-16.5463	-6.19844	-1.84365	5.53301	-5.83433	1.18193	-2.3794	-1.14648	0.52998	-0.0941406	-7.17402	-0.633203	-5.42822	-8.9008	-6.42411	-1.49756	-2.98555
843.411	3.18691	1.34736	-5.20059	-6.86045	-5.35586	-0.441895	-13.7617	0.512109	-13.1619	-3.0812	3.25176	-6.45693	-3.68965	-2.0835	-4.6544	-6.42534	-3.49473	-22.1297	-6.15781	4.54971	-7.60396	-14.0347	-7.3291	-3.0834	-33.4008	-4.14102	1.90049	11.3105	-1.06777	-6.82568	-9.66387	-2.4957	-13.9211	-5.07656	-1.8456	1.49785	-8.02852	1.07808	-2.56284	-1.18984	-0.293359	0.300781	-7.64453	0.625781	-4.00065	-4.24349	-4.29667	0.713704	-2.24063
844.375	1.59668	-1.65654	-7.57422	-9.3835	-8.69941	1.27456	-15.2031	2.72949	-8.82588	-3.60952	-2.16816	-4.95752	-2.73115	-3.44619	-5.04219	-5.64111	-2.75879	-19.3855	-2.19863	9.00234	-6.42134	-13.4602	-7.65762	-5.29551	-23.2805	-2.13691	-1.67197	11.9902	-0.964111	-5.76514	-11.768	-1.7541	-10.1416	-5.03633	-2.66074	-4.03594	-6.06978	1.25596	-0.757324	-2.28604	-1.57236	3.26182	-11.0736	0.0617188	-3.51888	0.235759	-2.30864	2.05339	-0.953125
845.34	-0.737109	-3.70606	-8.79395	-10.7894	-11.1491	2.14907	-15.807	3.9792	-4.43994	-3.77666	-8.1918	-3.2752	-1.86753	-5.14131	-5.56699	-4.86455	-2.87246	-18.0375	-0.485352	10.4744	-5.37759	-11.8436	-8.31904	-7.21279	-17.4516	-0.534961	-5.04248	11.1152	-0.661426	-4.10537	-13.9066	-1.41856	-8.11719	-4.9793	-2.83369	-5.39531	-3.19712	1.26235	1.03701	-2.96631	-2.92832	5.496	-13.9348	-1.13242	-5.22249	-0.370443	-1.67419	0.589274	-0.863281
846.304	-4.22715	-2.3957	-5.51562	-10.2254	-11.9106	1.13774	-14.9139	0.430078	-4.38857	-2.53613	-13.365	-1.98926	-1.80474	-7.4251	-6.99932	-3.8667	-4.39648	-18.974	-2.78594	7.13457	-5.31641	-8.92827	-9.23115	-6.46855	-19.1313	1.10176	-7.64531	8.97266	-0.0608887	-1.78799	-15.3906	-1.60244	-8.88105	-3.94297	-1.54111	0.492773	-1.35146	0.654687	1.39194	-0.471875	-4.13057	3.58535	-11.8356	-1.68467	-8.01025	-3.9895	-1.84778	-2.20353	-2.51445
847.268	-7.05791	0.249512	-0.77832	-8.20312	-11.2774	-0.720264	-13.0527	-4.42119	-6.2626	-0.728418	-16.5293	-0.761914	-2.19385	-9.40889	-8.52744	-2.86338	-6.22207	-19.8002	-5.50039	2.96543	-5.93892	-5.81162	-10.0447	-4.2752	-23.7797	2.19922	-8.88398	6.38125	0.495312	0.215039	-15.0824	-1.68994	-10.4705	-2.96133	-0.437207	7.44102	-0.472217	-0.314502	0.630664	3.1335	-5.07793	-0.665723	-7.25684	-2.13633	-10.1471	-6.31193	-1.74235	-3.16439	-4.70234
848.232	-5.94033	0.934863	-0.06875	-4.98721	-9.5542	-2.2186	-11.0463	-5.16143	-6.82949	0.144775	-15.1637	0.408594	-2.51606	-10.1689	-9.22021	-2.3168	-7.82949	-17.593	-4.78262	2.46025	-6.71274	-4.9436	-9.5168	-2.72637	-29.3953	1.41152	-6.78926	3.28945	0.627148	0.505957	-10.0453	-0.50752	-11.2873	-3.56484	-2.01279	8.55957	-0.639893	-1.19199	-0.848242	3.57842	-5.2791	-3.80195	-4.89697	-3.88818	-10.7977	-4.98763	-0.595093	-0.0999349	-7.15801
849.196	-1.35977	-0.645899	-3.71699	-1.08955	-7.12451	-3.34941	-9.50195	-1.97197	-6.23555	-0.0799316	-9.9793	1.29522	-2.8939	-9.85059	-9.2582	-2.37734	-8.70703	-13.1113	-1.42813	4.42549	-7.37866	-7.11289	-6.89023	-2.31533	-33.7195	-0.222461	-2.77471	0.579492	0.468408	-0.220312	-2.09434	1.32998	-11.193	-4.7418	-5.04326	5.90605	-1.8125	-1.76084	-2.87544	-0.43125	-4.35332	-4.50947	-6.04082	-7.34678	-9.93343	-1.94979	0.678914	4.09342	-9.01758
850.161	2.81465	-2.84277	-7.78301	1.72822	-4.84424	-4.26607	-9.26934	1.31875	-6.13809	-0.490527	-5.22266	2.21064	-3.93467	-8.64404	-9.11846	-2.90225	-7.57559	-9.03769	2.65293	5.44258	-7.7269	-9.86177	-4.10996	-2.68008	-31.0953	-0.0761719	-1.41094	0.419922	0.153516	-0.447168	3.14023	1.69561	-10.2207	-4.92266	-6.25547	4.42832	-2.93565	-1.86172	-4.55376	-5.60508	-3.12949	-3.58418	-8.39981	-10.2504	-7.3418	0.00211589	0.159098	4.64111	-7.90605
851.125	3.35019	-4.23369	-8.17305	1.7208	-2.96553	-5.11484	-11.5479	1.76523	-8.14766	0.300684	-4.35781	4.53076	-6.95576	-5.72842	-8.45654	-3.84995	-4.17715	-6.21563	6.97246	4.61533	-7.77022	-9.76626	-4.71953	-4.19287	-20.3859	2.4168	-3.97549	3.26367	-0.32959	0.116211	4.0668	-0.0302734	-8.48633	-4.00703	-4.86904	5.18262	-2.57681	-1.11147	-4.57895	-7.69922	-3.41123	-1.8917	-9.37666	-8.84502	-3.48226	0.88916	-1.83525	2.00692	-3.28105
852.089	1.6001	-4.44121	-4.97676	-0.0113281	-1.06914	-5.44067	-14.5131	0.373535	-10.9073	2.08994	-5.8082	8.22832	-10.869	-1.11367	-7.09082	-4.7585	0.166992	-3.57637	10.3359	3.19707	-7.38491	-7.15464	-8.05859	-6.46563	-7.325	5.47207	-7.08145	7.46523	-0.574463	1.35254	3.2709	-2.09912	-5.91484	-1.71211	-2.67031	6.59687	-0.863232	0.38169	-3.10059	-6.98506	-4.76924	0.5375	-8.99053	-3.74209	-0.0589193	1.25252	-3.22905	-1.1333	2.46699
853.053	1.49844	-3.12598	-2.07227	0.0525391	0.745898	-3.92446	-12.1773	-0.28916	-10.3352	2.01016	-5.13066	9.97451	-10.7645	3.10625	-6.9752	-4.40552	4.16855	0.450781	10.5287	2.4626	-5.50488	-4.67642	-9.73428	-6.67207	-1.40938	6.15664	-5.3918	10.708	0.0726074	3.38291	3.41172	-2.04072	-2.25547	3.17617	-2.21973	5.67891	1.16255	1.67231	-1.35625	-6.18369	-3.93994	3.13857	-7.97959	-0.118652	2.15788	1.14941	-3.44124	-4.28092	6.18867
854.018	2.52529	-0.519141	-0.360156	1.61025	1.98457	-0.641309	-4.78926	-0.72041	-6.80791	-0.565576	-2.92168	8.88398	-6.4543	6.49521	-8.93916	-2.93599	7.65645	5.54453	7.29531	2.28857	-1.78643	-2.89321	-9.31846	-4.31123	-3.61641	4.19688	1.03604	12.7359	1.57837	6.10889	4.12363	0.0728516	2.30156	10.2445	-3.64375	2.08633	3.2981	2.51606	0.390967	-6.2082	-0.247266	5.61973	-6.82969	0.716113	3.29427	0.37736	-2.93762	-6.83903	7.64707
854.982	4.08232	1.36514	1.72832	3.26035	2.67217	2.39048	1.09453	-1.07305	-2.99834	-2.49678	-0.806445	6.88135	-1.78335	7.60762	-9.81914	-1.75264	8.21797	8.44531	3.94629	3.51133	1.74966	-1.81587	-7.65664	-1.16279	-0.535156	3.62969	3.40957	15.2223	2.85552	7.7082	6.325	1.33379	6.32461	12.1606	-4.76592	1.7543	4.62441	2.7189	1.65283	-5.90898	3.74121	7.25381	-5.73633	0.432715	3.86735	-1.75863	-2.34526	-7.29427	7.68398
855.946	6.19336	1.23213	5.62637	4.17549	2.8127	4.1269	0.985742	-1.54404	-0.364648	-1.76787	0.334766	4.71553	1.20156	4.96992	-7.30137	-1.73477	4.53613	8.01621	-0.0398437	6.65605	2.52554	-1.42158	-5.18662	0.992773	10.0086	4.9127	-0.550977	18.5467	3.81719	7.7499	10.4879	1.05645	9.69688	5.92031	-5.71279	6.03379	3.67168	1.80376	1.74302	-3.19053	5.00742	7.20635	-4.5124	1.4126	3.75895	-5.91219	-1.66081	-5.26343	5.36152
856.91	8.59141	-0.672266	10.7971	4.46875	2.42568	4.58545	-4.09023	-2.00977	1.19492	1.26914	0.57168	2.60977	2.58057	-0.764062	-1.98272	-2.72988	0.0740234	6.25469	-2.60371	9.62207	-0.435303	-1.94878	-1.60635	2.08965	20.5656	6.61855	-5.33193	20.8625	4.32642	6.89189	13.8338	0.646973	11.6975	-1.18047	-5.78437	10.507	-0.807226	-0.974805	0.0835449	2.99102	2.72744	4.8206	-3.11318	4.25566	3.29297	-7.74764	-0.937541	-3.31144	3.57383
857.875	8.51611	-2.4291	12.2133	5.12803	1.57959	3.67871	-5.1334	-1.34619	2.59473	3.61191	0.288086	2.56143	2.8832	-3.99356	0.822363	-3.54346	-1.48789	5.61484	-0.773242	10.6758	-2.45391	-2.56162	0.637695	1.70947	25.6086	7.97422	-5.17061	20.6178	4.27754	5.90371	14.2775	1.87334	11.8123	-1.11406	-3.80039	11.2477	-2.59175	-1.91348	-0.63916	6.3375	0.405957	2.69111	-2.88613	5.12148	2.32926	-5.47225	0.234782	-1.69751	6.12461
858.839	4.42637	-3.83144	8.67148	7.47207	0.914258	0.662842	2.2918	2.26807	5.68428	5.83403	0.192383	7.09551	1.66426	-2.6124	0.640332	-3.95728	0.900391	6.78848	7.43926	9.6292	-2.79565	-2.79048	2.00703	-0.819043	24.8039	9.33926	1.73935	17.2779	3.57544	4.92764	11.5109	5.63399	9.73652	8.67695	1.1957	7.24941	0.341309	0.256787	0.480029	6.32734	-2.09658	1.45586	-3.95	3.57031	1.79053	-1.95728	1.07572	-0.1368	15.2135
859.803	2.80742	-3.96934	6.18438	9.28477	0.251465	-1.37832	8.73555	5.42324	7.44551	7.3731	0.89375	11.3836	0.960107	-0.693066	0.584473	-3.57622	2.15059	7.64824	11.5449	8.12783	-2.4438	-2.99609	2.94199	-2.94658	24.2078	9.71992	5.77578	15.1559	3.01089	3.7332	9.12695	7.2543	8.30859	16.084	4.1624	5.81836	4.16851	3.17451	2.046	5.49101	-3.33916	1.05342	-4.2708	1.69199	2.88314	-0.63916	0.43807	1.82609	19.134
860.767	7.30449	-2.68359	6.18496	8.60254	-2.05107	-1.81885	9.09824	6.01836	4.63867	7.42876	1.37187	13.02	1.6145	-0.898438	0.82666	-1.97124	1.24512	8.51523	8.49668	5.56055	-2.30776	-3.7981	2.92227	-2.91553	24.5859	7.7666	4.94756	15.4486	2.65845	1.81445	7.21855	5.13965	8.17656	22.1481	4.121	10.1596	5.92202	5.24541	2.92583	5.2418	-2.10147	1.34131	-2.43809	0.650293	7.66634	-3.00179	-3.23584	5.55265	13.5672
861.731	14.9445	-0.442285	7.72363	6.35703	-4.89922	-0.873877	5.18164	4.73564	-0.935547	6.27969	1.9	12.4329	2.96655	-2.12891	1.30537	0.1354	1.15	10.4086	5.44102	3.75244	-2.55874	-5.46372	1.42656	-0.380859	28.275	7.31094	4.03594	16.8496	2.59888	0.778027	7.33184	3.03643	9.02383	26.9504	3.48945	15.0455	5.14858	6.42222	2.96582	5.63184	2.12266	2.43926	1.97607	0.489844	10.2541	-3.80396	-4.54724	6.99381	8.31777
862.696	17.9981	1.82246	8.82754	5.64893	-4.82266	1.01953	3.1502	4.10049	-3.51484	5.10054	3.9582	11.6571	3.38452	-0.780469	2.3418	1.03208	3.33926	13.4955	5.59141	3.46738	-2.00977	-6.07495	2.21162	1.91846	36.3055	10.7385	5.31572	18.2221	2.81602	1.18916	9.89707	2.76025	10.7023	28.8086	2.9041	16.8787	4.95937	6.72783	3.09897	5.93935	5.25312	3.04863	5.27832	0.696191	7.26091	-1.96484	-1.66195	2.91439	8.60137
863.66	10.2662	5.0251	7.75039	7.12158	0.657715	6.03418	4.31309	3.81426	-1.50537	3.60972	10.6328	9.85391	1.94946	7.03379	6.12529	-0.68794	7.03652	16.5496	8.10977	4.24756	0.236182	-5.46362	7.87178	4.26553	45.632	16.958	8.11338	18.8768	3.14575	2.62969	13.6307	3.82656	12.441	26.5152	2.13203	15.1057	5.90771	4.99272	3.07519	5.63848	6.79873	1.45107	6.80322	1.18867	3.99658	0.0562337	1.67952	-1.19043	13.2406
864.624	5.03574	6.8415	7.81523	9.03418	5.70889	9.16123	5.15117	4.17959	1.10264	2.21738	14.565	8.41348	0.540186	12.3318	7.45576	-2.11289	9.92363	18.1852	10.6365	5.16943	2.08164	-4.30469	12.5966	5.65342	50.2852	21.0826	10.2214	19.5549	3.43862	4.61064	16.7731	4.45772	12.832	24.1062	2.10898	13.7041	6.49844	3.24458	3.05659	5.1501	7.22207	0.368652	7.05381	1.63076	4.56771	0.911133	3.5332	-1.68213	16.0815
865.588	6.9416	5.56065	12.1053	12.5328	9.80986	8.74233	5.09375	7.02256	5.87354	0.568359	12.6455	8.25176	-0.892725	11.7839	2.71016	-2.5687	12.34	18.6959	14.9961	6.8457	2.64629	-2.37583	13.8558	5.59473	46.5398	23.2508	11.3617	21.7935	4.18765	9.00469	21.1982	4.5624	10.5551	22.9434	4.16582	14.7547	5.93374	2.55049	3.46221	4.92471	6.03525	2.1167	5.99697	2.05566	10.0032	0.850342	4.01619	2.07048	16.116
866.553	12.1209	3.4501	17.2523	15.9162	12.9182	6.39995	4.83066	10.0775	10.2199	-0.576416	8.41406	8.6958	-1.80898	8.82656	-3.58057	-2.32422	13.6402	18.01	17.6367	8.16875	2.33765	0.276904	12.6514	4.60801	42.5023	22.8992	12.0663	23.1463	4.49399	12.277	23.668	4.27031	8.42773	21.9262	6.00918	15.3092	4.79805	2.90435	4.31821	5.3041	4.22129	6.26494	4.55527	2.80371	13.7622	0.975342	4.02852	5.8186	14.8387
867.517	16.0143	3.27246	18.8047	16.9327	14.9266	3.75259	4.81836	10.2461	10.4404	-0.178711	5.79492	8.70088	-1.4623	7.61494	-5.99824	-1.80898	13.2732	16.4059	16.1957	8.72959	2.06772	2.76611	11.551	3.60625	46.1258	18.1369	13.5381	22.0416	3.58599	12.2749	22.4912	3.4417	8.97227	21.6266	6.93252	13.7326	4.39185	3.41885	4.92476	6.02275	4.08389	9.4334	4.09395	3.97871	11.7085	0.667481	2.92106	8.07886	12.5449
868.481	17.2741	6.61006	14.0502	14.1584	15.739	0.74082	4.6998	5.34033	3.47764	2.76353	6.03203	7.5416	0.920312	10.2809	-1.85967	-1.29238	12.4391	15.2315	12.7002	9.09365	1.46084	4.96401	10.3506	2.51865	56.2008	11.7191	15.4979	20.2705	2.13657	10.4251	19.8723	2.76836	11.6592	23.3137	7.24941	11.8752	5.30098	3.47476	3.61982	6.02793	7.49082	9.24443	4.54658	5.66728	8.43213	0.956462	1.82401	9.78434	10.4998
869.445	17.691	9.74971	9.69316	11.1709	15.6617	-1.31504	6.14121	1.08525	-2.25312	5.43125	7.42168	7.16074	3.1271	12.1034	3.01699	-0.0738281	12.6129	15.1486	10.582	9.80117	1.07642	6.20439	9.35713	1.1415	63.9641	8.35586	16.2234	20.4312	1.39507	9.37539	18.5572	3.0707	13.7045	26.6906	7.18438	12.2529	6.29605	3.46802	2.77109	6.2584	11.0343	7.82158	5.33555	6.96816	5.49333	2.94141	1.26135	11.7724	9.98496
870.409	17.2273	10.0408	8.95977	8.61377	13.803	-1.3749	11.4596	0.751172	-1.68066	5.91641	9.09785	8.66582	3.58857	8.22568	5.61426	3.5166	14.4674	15.0709	10.5613	10.9865	1.53867	5.5063	8.87666	-1.98574	54.8703	11.2621	12.1553	24.5318	1.9665	10.2419	17.4842	4.93369	11.2531	30.4008	5.55967	16.3158	6.30786	3.69712	4.69868	7.76357	12.5445	5.69229	6.31953	6.90332	3.09863	5.88412	1.08659	13.4477	10.7631
871.374	16.0364	8.62734	9.76289	6.85879	10.8856	-0.631543	16.9252	2.02607	1.54678	4.96538	10.2562	10.5553	3.02554	2.23203	6.32451	7.04556	15.8137	14.077	11.307	11.5761	2.36099	3.43706	8.49453	-5.56748	43.4273	14.9939	7.47451	28.0689	2.97173	11.3081	16.7762	6.72471	7.96973	32.2812	3.78994	20.1844	5.67563	3.95913	8.07285	9.70615	12.3352	3.1999	7.05488	5.85908	2.59635	7.93018	1.17855	13.4775	11.977
872.338	14.8686	7.11504	10.3014	7.48252	8.29639	-0.0964844	18.4477	2.76807	4.01172	3.59219	10.8279	11.7465	2.54292	-0.236621	5.97939	7.00425	15.0908	11.7951	13.8137	10.9007	2.76069	1.44546	7.97637	-6.20762	47.6531	15.8902	6.50938	27.5926	4.62656	11.8792	18.856	7.53467	7.19766	31.8113	3.21807	22.0221	5.6103	4.00127	10.2649	10.8741	11.6774	1.54434	7.28301	5.14687	8.7028	8.55965	2.34444	10.1154	14.4666
873.302	14.1981	6.11406	10.5396	10.994	6.60088	0.125244	15.5885	2.71914	5.21621	2.20854	11.165	12.3138	2.50571	2.31406	5.05264	2.82227	13.1506	9.20449	16.8154	9.37129	2.29956	0.283154	7.58906	-0.475977	60.657	15.0059	7.9333	24.607	6.27842	11.9595	22.425	7.61533	8.49512	29.7465	3.66768	22.1541	7.32324	3.63213	9.80029	11.0117	11.4625	1.93682	6.93125	5.87354	15.9375	8.05184	3.67639	6.01717	17.4879
874.266	13.7643	5.7334	11.0449	14.413	5.17402	-0.182861	11.1754	1.97764	4.98604	1.10361	10.6494	12.2327	2.45889	5.28594	3.73057	-1.43252	11.8027	8.32734	17.2723	7.67793	1.86885	-0.0412598	7.52617	6.78643	66.0219	14.5978	8.74687	22.1338	6.21543	11.346	24.3941	7.34746	11.3445	27.1039	5.05371	20.8062	9.51357	3.51821	8.43779	10.5557	11.4238	3.42568	7.18838	7.23652	16.3353	5.49325	3.31966	4.03247	19.2799
875.231	13.7598	6.84482	12.966	14.5624	3.40156	-1.67495	7.49141	-0.260937	1.54815	0.448486	7.63789	11.6626	1.79751	3.45352	2.06367	-1.24243	12.0541	10.3857	13.6002	6.02715	2.58882	0.659619	7.22324	9.49395	55.1203	15.9238	7.56924	21.5523	3.31528	9.80781	23.367	6.8208	16.2771	24.1313	7.80615	17.7867	10.2754	4.61748	8.23189	9.17344	10.3837	4.4919	10.0197	8.03047	11.2002	1.4908	1.77848	3.68091	19.0623
876.195	14.1229	8.82324	15.9488	12.8361	1.76846	-3.60884	4.87559	-2.68545	-2.82158	0.485596	3.95762	10.8204	0.96748	-0.750293	0.480566	1.84673	12.5363	13.5113	7.87852	4.66162	4.02212	1.98325	6.82256	8.35498	39.3703	17.2838	5.6541	21.8258	-0.304785	8.06055	20.6398	6.30342	20.3535	21.5875	10.0223	14.3928	9.82324	6.48477	8.69644	7.0918	8.76758	5.15117	14.1723	8.23848	5.83659	-1.52189	1.34342	3.44661	17.5275
877.159	13.4144	9.3623	18.2471	12.0242	0.542773	-4.71318	2.53398	-2.27451	-2.94697	1.82178	3.36231	8.8582	0.945068	-2.21572	-1.01894	3.95234	10.5357	14.8973	2.26797	3.90352	5.10986	2.79614	7.59463	5.39072	36.0086	15.8844	4.52119	21.3203	-1.51636	7.18682	17.218	6.19209	17.8396	22.0988	7.65303	12.6326	9.05259	7.99243	8.33535	5.52852	8.58877	6.16514	15.9701	8.33711	2.5874	-2.25073	3.74829	2.30436	14.894
878.123	11.0479	7.88008	19.0219	12.0512	-0.618262	-5.0708	-0.305664	0.815527	1.12031	4.21323	5.58203	5.19336	1.62798	-0.842871	-2.82432	4.39004	6.64668	14.7164	-3.04648	3.68369	5.44907	2.55781	10.008	0.927637	42.618	12.09	4.12119	20.1625	-0.679932	7.00352	13.3412	6.3958	10.0402	24.3445	1.78047	12.1186	8.15205	8.72891	6.43218	4.81689	10.6238	7.8041	13.7681	8.48828	1.35042	-1.35132	7.0258	1.04256	11.4918
879.088	8.77725	5.6331	18.073	11.5044	-1.26553	-4.85254	-2.49023	3.57529	5.43486	5.92871	7.70762	1.23018	1.91387	1.29609	-4.14902	3.72539	4.62051	15.3279	-6.43594	4.30078	5.05278	2.03062	12.7515	-3.4584	50.05	8.04512	5.20889	19.8152	0.83291	6.85361	11.6279	6.72246	4.29258	21.5074	-1.46943	11.6416	7.26367	8.69541	4.18359	4.58486	13.3515	9.07266	9.721	8.00801	3.7557	0.5861	6.39168	2.05477	10.1285
880.052	9.35449	3.86055	15.5258	8.62178	-0.0137695	-3.38647	-1.40742	3.37705	6.99551	5.17319	7.4666	-1.63643	0.485596	3.3832	-3.2251	2.26875	5.80723	18.0535	-7.14551	6.15566	3.62998	3.18506	14.122	-4.44775	57.2656	4.40254	8.49443	21.0356	2.89673	6.66328	13.4299	7.22285	2.89668	11.4672	-0.122461	11.1898	7.15825	7.54834	4.29014	4.67285	14.6193	8.18906	8.01484	5.18691	9.66455	3.53125	2.0728	5.27531	12.1207
881.016	12.6645	2.75361	11.7717	3.92852	3.07314	-0.783252	2.89824	0.635351	6.17773	2.30073	5.33867	-3.08203	-2.35161	5.4706	-0.135254	0.25625	8.59277	20.5156	-6.09258	7.97295	1.26816	6.0896	14.2843	-1.94355	62.8461	1.86953	11.6669	22.8914	4.55508	6.76455	16.6285	8.0542	3.76582	1.02266	3.14609	10.9963	7.92759	5.35923	6.81875	5.22109	14.5434	5.31455	8.83486	0.158301	11.6141	4.77913	-1.20573	7.44531	14.8158
881.98	13.3641	2.97803	7.76621	3.13086	4.12783	-0.541504	4.32051	-1.5165	4.729	0.898096	4.26367	-1.17598	-3.00244	4.52744	0.899512	-0.107275	10.734	17.8981	-4.6209	7.59941	0.559082	7.22798	13.8408	0.225488	62.2703	2.10137	10.2102	23.6242	3.7791	8.00313	18.0494	9.96934	3.3668	2.02188	4.23682	11.0807	7.61958	4.88657	7.83198	5.96738	13.8142	3.80342	9.20752	-2.03379	6.17497	2.93815	-1.79358	7.4563	12.757
882.945	11.2671	5.21299	3.53262	7.34863	3.04043	-2.95259	2.68555	-2.82734	2.90791	1.41694	4.97363	5.63574	-0.779785	-0.108691	-0.0649414	1.87178	12.1354	8.92227	-2.88144	4.69853	2.38613	5.65576	13.0098	1.3458	53.2766	5.49746	3.0832	22.7793	0.0285645	10.6091	17.3498	13.3119	1.12383	16.0445	2.80986	11.0898	5.6581	7.2457	6.39839	7.19785	12.54	4.73545	8.64883	0.240234	-2.49691	-0.0222982	-0.690959	5.86361	4.52695
883.909	8.89307	6.96025	1.03164	11.8355	1.62715	-5.76831	1.32461	-3.2415	1.01748	2.29668	5.61035	10.6983	1.25571	-3.35312	-2.08926	3.21382	11.5188	2.21523	-1.22344	0.798145	5.04639	3.16494	11.6826	2.2417	49.9102	5.74355	-1.24531	22.5252	-2.01821	11.034	13.7354	13.4356	0.811523	23.2578	0.891797	11.9896	3.346	9.93408	4.02915	8.0373	10.9565	6.25576	7.78105	3.91348	-5.13753	0.568848	0.143921	3.70646	2.03164
884.873	7.21289	6.1582	1.23769	13.3291	0.429492	-8.0419	1.82031	-2.90185	-1.52686	2.38731	4.43809	8.67324	1.00532	-1.95156	-5.58691	1.57793	8.18203	-0.106641	1.23848	-4.87998	6.47774	2.10859	9.496	4.37373	58.1383	1.18184	-0.546582	24.2297	-1.34092	8.35352	6.48984	8.89482	4.48906	20.5863	-1.56895	15.3775	2.44946	9.56528	2.56191	7.2166	9.27969	5.9919	7.65615	5.06406	0.810059	6.52401	0.668335	0.900716	9.4125
885.837	6.10938	2.98467	3.81523	12.0227	-0.58877	-9.80508	3.81992	-1.95918	-4.66982	1.7145	1.48281	0.18623	-1.37744	3.52822	-10.3634	-2.77481	5.05078	-0.11875	3.12949	-9.00205	6.57866	3.4564	6.0248	9.47529	68.8859	-3.33184	1.50225	25.89	0.40874	5.2291	-0.249414	3.54356	8.29473	15.7965	-3.39941	18.5865	3.91216	4.8021	2.37407	4.22656	7.54658	3.57178	9.63066	2.82002	4.56445	9.95915	1.48747	-1.93026	18.5916
886.802	5.4373	1.1627	5.77832	12.0298	-0.68291	-10.7906	4.31895	-1.21611	-5.90264	1.46582	-1.00781	-3.48467	-3.12598	6.08652	-12.1111	-5.28208	4.87441	-0.472656	2.41816	-7.88438	6.50527	3.90313	4.67559	11.1115	71.6227	-3.14043	0.783203	24.9033	1.63491	4.12451	-2.96953	0.981934	7.53574	15.8613	-3.40059	18.225	4.66816	1.76011	2.66265	2.5207	6.70264	1.8918	9.62783	1.89951	3.66634	8.76652	3.23433	-5.7286	21.0098
887.766	6.24268	1.29131	7.29785	14.789	0.782715	-10.559	2.44199	0.473145	-4.24141	1.9894	-3.03672	2.30439	-4.29678	4.61904	-8.75957	-5.27764	8.49707	-2.33848	-2.46758	0.646387	6.36328	2.67114	6.51455	6.52559	62.2812	3.17832	-4.48828	19.7713	2.16919	5.56357	-1.25352	1.86572	-0.511328	22.1852	-0.921387	12.3957	3.92412	1.00317	3.67607	2.57832	6.83018	0.755859	5.35527	3.10117	0.815593	5.58179	4.67297	-8.54215	13.7729
888.73	5.81553	1.85947	7.92695	16.6286	2.1917	-10.2463	0.433398	0.128223	-2.17793	2.40142	-4.58672	5.63457	-4.72158	1.91943	-5.59258	-4.43486	10.5756	-2.76309	-5.60508	5.40791	5.68789	1.18867	8.78701	1.30234	53.9211	7.28398	-7.025	15.808	2.45381	6.18066	0.300391	2.29131	-4.48125	24.5141	0.260742	8.00801	3.10049	1.14907	4.66572	2.97441	7.41631	0.154102	1.17266	4.39131	-1.05648	3.23999	4.12777	-7.76221	8.95117
889.694	1.60234	2.87783	6.9752	16.4066	3.23301	-10.8393	-1.09492	-5.34141	0.100098	2.52793	-5.76113	0.398047	-3.64585	-2.34531	-4.16484	-2.38389	11.7832	0.771094	-5.73926	3.31533	3.5187	0.402197	9.19639	-0.409961	47.4086	9.23965	-4.31172	14.0647	2.64507	5.22676	3.18652	1.6876	0.122656	20.2773	-0.208203	6.69004	3.16846	1.21118	5.00464	2.64609	7.92588	0.0506836	0.275195	4.11377	-2.07975	1.25814	-0.484782	-0.0234375	8.87305
890.658	-4.14277	4.17178	5.40566	14.5859	4.06065	-11.446	-1.78242	-13.2465	2.48701	2.47495	-6.06582	-9.75225	-1.69609	-6.87617	-3.93565	0.218555	11.1678	4.13125	-4.83066	0.657813	-0.506738	0.620752	7.72783	2.34873	42.9945	9.36504	-0.891602	13.05	2.53628	4.44385	5.26992	1.42861	4.9793	15.5973	-1.44307	5.90645	4.51177	1.27368	4.78218	1.87353	8.53203	0.895899	3.70791	2.26602	-2.18538	1.00855	-2.8514	4.05924	9.49883
891.623	-6.10029	4.70713	4.8418	11.9305	4.47285	-10.0694	-1.88184	-16.9437	3.85898	2.13872	-5.23262	-15.6403	-0.873389	-8.92422	-4.04854	1.23291	6.91621	4.70293	-3.38262	0.969043	-2.24927	0.707275	7.00918	3.82676	41.5063	6.78848	0.75957	11.5797	1.85244	5.14199	4.66875	2.50693	4.96016	13.8777	-3.73301	3.99453	5.64067	1.65957	4.4352	0.580078	9.71846	1.5085	6.33115	0.565723	-0.12207	5.29582	-0.344564	0.813883	8.33555
892.587	0.597168	2.77188	6.0252	5.45	4.68096	-3.29844	-1.76172	-13.1189	2.93906	0.514111	-2.25176	-16.4311	-2.55566	-6.26992	-5.17978	-1.96318	-0.902344	2.17578	-1.77363	3.87422	1.08657	0.387451	8.1665	2.93066	41.5586	1.43301	0.538184	9.43066	0.569043	7.01211	1.09453	4.66709	0.136328	14.2234	-7.05596	0.684961	7.54941	2.82144	3.71411	-2.16465	14.2667	1.84394	9.31523	-1.04727	2.17659	9.16707	2.33618	-2.7994	5.2457
893.551	4.62148	1.6082	6.45117	1.21455	3.63213	1.0456	-1.67246	-9.5498	1.73701	-0.553076	-0.243359	-14.5785	-4.00381	-4.40176	-6.44678	-3.96899	-5.91328	0.652734	-1.26602	5.56533	4.3044	0.403711	9.49209	2.00947	40.5102	-2.07871	0.995215	9.12656	-0.440088	7.62617	-0.875195	6.146	-2.22773	13.3742	-8.47871	-1.24707	8.53516	4.05107	3.32481	-4.15166	17.0641	2.38828	10.8141	-2.11475	3.96029	9.18441	1.78247	-1.71509	3.81738
894.515	0.789844	2.25596	4.69941	1.81787	-1.27656	-0.74834	-2.42617	-7.63945	0.213086	-0.234521	-0.793164	-7.10547	-4.66475	-5.18418	-8.44141	-2.58008	-5.9	2.40449	-3.19512	4.3126	4.57822	1.17075	9.69111	1.86777	36.6187	-2.48418	3.3499	14.4922	-1.04185	5.94678	1.07266	6.3669	1.28379	9.62031	-5.37949	0.706836	6.39018	4.88945	3.57866	-4.646	13.6981	2.66943	7.48184	-2.92148	5.382	5.15714	-2.22359	4.60181	6.46699
895.48	-6.26182	3.3915	1.52617	4.23643	-7.0292	-5.16475	-3.84805	-7.40059	-1.88184	0.310791	-3.02793	0.552832	-5.03662	-7.57539	-10.6935	-0.220361	-4.99648	2.08535	-5.99277	2.4041	2.22119	2.17837	8.45107	2.03262	29.3883	-2.47598	4.91387	17.343	-1.5605	3.12402	1.55977	5.71436	4.18965	3.7543	-2.87783	0.855273	1.86777	5.17627	4.05542	-4.28457	5.54814	2.44482	0.460645	-3.68271	5.14388	1.52002	-4.76078	8.53809	8.06602
896.444	-10.2097	4.11035	-1.41856	5.48447	-9.13408	-7.59487	-4.66172	-8.39814	-4.29453	-0.00913086	-5.13125	2.22266	-5.57236	-9.89854	-12.0152	0.439111	-3.75273	-2.27207	-8.31172	1.9333	-0.201709	2.3148	6.56631	1.60352	20.682	-1.14785	5.37725	12.8295	-2.15366	-0.9	-0.48418	4.26602	4.60274	-2.45391	-3.44766	-3.72656	-1.07168	5.0689	3.93325	-4.18945	-0.510938	2.34902	-3.88262	-4.04932	1.24723	-1.56397	-3.1849	6.48812	6.70039
897.408	-7.42402	5.20625	-2.78301	5.35605	-4.0377	-5.59639	-2.96074	-10.288	-6.5417	-1.37944	-5.62383	-5.17734	-6.41567	-11.349	-11.0652	-1.54482	-1.82617	-8.17305	-9.52402	2.46221	-2.2519	1.05303	4.73369	0.638965	14.1781	1.15137	5.16953	4.50645	-2.44355	-4.81299	-3.43496	2.84121	3.50957	-7.12031	-5.80215	-10.243	1.1583	4.93008	2.76426	-3.52227	-0.111133	3.83603	1.07383	-2.63174	-3.18766	-3.15698	-0.980916	2.74398	3.93223
898.372	-4.34521	5.16328	-3.11465	4.64453	0.540332	-3.73652	-0.887891	-11.8737	-7.38857	-2.50469	-5.38242	-11.7455	-6.40742	-11.4149	-9.64414	-3.26811	0.262305	-12.5762	-10.0535	1.78555	-3.21519	-0.405029	3.13291	-0.544336	11.2328	1.90078	4.1002	-0.960156	-1.95869	-6.72588	-6.29629	2.34512	1.83379	-10.1707	-7.45098	-14.2701	3.77583	4.5814	1.67695	-3.30986	1.71865	5.42773	6.21621	-1.16523	-7.40299	-1.22038	-0.508016	-0.867676	1.83652
899.337	-5.33125	0.924512	-2.83906	2.10635	0.0114258	-4.84478	-0.0492187	-13.2956	-6.35215	-2.96089	-5.27695	-13.0494	-4.39907	-9.17637	-8.32822	-2.99961	1.88379	-15.9022	-10.7215	-3.54961	-1.89019	-1.72974	1.32275	-2.67959	11.207	-2.775	-0.27959	0.927539	0.929346	-5.05889	-11.4406	3.73106	-2.62988	-13.6121	-7.41016	-14.118	3.45234	3.1291	1.47944	-4.97617	2.05762	6.8457	4.63057	-1.35225	-10.8748	2.87207	-1.54537	-4.01302	1.0459
900.301	-7.80391	-4.23311	-2.55195	-0.564941	-3.21123	-7.32402	-0.237891	-14.3882	-4.37207	-3.13154	-5.40625	-11.64	-1.81011	-6.45078	-7.81094	-2.25215	3.20742	-17.2359	-11.0076	-8.54736	0.64541	-2.77319	-0.277051	-4.88613	12.6297	-7.65625	-4.01807	3.98594	3.13496	-2.3625	-15.2889	5.18662	-6.03359	-15.5535	-6.6794	-11.8883	1.46099	1.43071	1.74678	-7.5665	1.57041	7.51875	-0.618066	-2.24795	-11.9578	4.85913	-2.46342	-6.18945	0.517773
901.265	-8.59023	-6.23535	-3.39941	-1.32685	-7.2123	-9.91675	-1.35938	-15.0967	-1.97783	-3.3915	-6.00469	-9.96895	-0.130908	-5.38272	-9.56094	-2.94321	4.17988	-15.6582	-10.4984	-9.88008	2.202	-3.37773	-0.991113	-5.38867	12.9258	-9.98945	-4.19336	3.20078	1.05078	0.324219	-15.4701	4.94873	-5.12559	-15.0703	-5.74854	-8.0332	0.395605	1.21299	1.47954	-9.43545	1.72607	6.00332	-3.26982	-1.95059	-6.58854	-0.0518392	-2.71114	-6.44499	-1.34414
902.229	-7.22324	-4.40303	-5.74297	0.111719	-11.6073	-12.3595	-3.60293	-15.5177	0.478906	-3.90469	-7.29629	-8.76709	0.258301	-6.54199	-13.9177	-5.51133	4.06738	-13.3303	-10.3133	-8.90752	1.18179	-3.6227	-0.698828	-2.56885	10.2914	-10.8291	-2.51856	-0.511133	-3.26421	2.08779	-14.2369	3.4376	-2.30508	-14.357	-5.11152	-4.61055	1.61157	3.9019	-0.363623	-10.369	3.34258	-0.114551	0.442188	0.850781	-0.418945	-5.94995	-2.05574	-5.9069	-4.34902
903.193	-6.32451	-2.15566	-7.57598	2.17139	-14.713	-13.4918	-6.76269	-15.3529	1.28936	-4.75327	-8.92793	-8.42871	-0.33291	-8.67178	-17.929	-8.34478	2.54922	-11.8791	-11.6105	-7.11963	-0.639111	-3.68438	-0.213867	0.127441	6.71563	-10.6557	-1.021	-4.08594	-5.4542	1.55693	-13.4068	2.09941	-0.698242	-14.5973	-5.14541	-4.04609	3.19233	6.80693	-2.39629	-10.3637	4.77568	-6.64365	4.83906	3.58838	1.57243	-5.95329	0.986125	-5.16423	-6.87168
904.158	-8.51113	-1.64854	-5.39473	4.81768	-14.172	-10.72	-11.0389	-13.5771	-1.82148	-6.46724	-9.60117	-9.19092	-2.10791	-11.1342	-18.0799	-10.4727	-0.106055	-10.6832	-14.7053	-4.3957	-1.17456	-3.24224	1.11943	-1.31191	5.86172	-8.84902	0.141602	-5.64922	-3.19473	-2.04541	-12.4867	1.87324	-0.967773	-14.9594	-5.79814	-6.97207	3.49761	7.17461	-2.90405	-7.4669	3.95693	-8.69629	4.18252	3.91113	-0.172852	-2.22721	5.15161	-4.53752	-7.64492
905.122	-11.8525	-2.38105	-1.51894	7.23623	-11.3001	-6.29854	-15.1246	-10.8289	-6.55488	-8.1021	-10.0299	-10.4105	-4.32022	-13.2169	-16.1637	-11.5999	-3.37891	-10.8875	-17.5695	-2.17939	-0.877051	-2.50327	2.49824	-5.11807	3.97734	-6.33164	0.419141	-6.14375	0.307178	-5.91543	-12.2598	2.02998	-2.46953	-15.3219	-6.75166	-11.001	3.00786	5.91309	-2.28169	-3.27676	2.1375	-7.43779	0.496875	2.58398	-4.95361	-1.07699	7.01095	-4.97835	-7.33301
906.086	-13.2712	-4.65615	-1.29727	7.23369	-8.21895	-4.62065	-17.0656	-7.91826	-9.6125	-7.99316	-13.059	-11.6338	-5.7229	-14.1217	-15.7023	-10.9339	-7.99551	-15.9143	-17.4434	-3.00264	-0.968506	-2.05083	0.937402	-7.47617	-6.77734	-3.39531	-1.78008	-7.57793	1.31177	-6.43926	-15.6539	1.14287	-5.6459	-15.6203	-7.96982	-13.767	2.57979	5.17944	-1.47866	-2.23867	2.41436	-5.6542	-2.08486	0.972754	-13.7871	-6.60026	4.44836	-7.31022	-6.11797
907.05	-12.8028	-8.30332	-5.02949	4.69609	-5.41377	-5.96465	-17.1391	-5.30654	-10.8998	-6.21826	-18.7178	-12.9675	-6.34585	-13.9497	-17.0806	-8.69316	-12.7926	-23.5676	-15.1441	-5.77666	-1.79214	-1.98716	-4.68984	-7.03242	-22.4164	-0.653711	-5.45244	-8.91367	0.455664	-4.52861	-20.6187	-0.0993164	-9.50352	-15.8805	-9.20654	-15.3854	2.5668	5.81699	-0.700537	-5.88076	6.0876	-4.0623	-2.06348	-0.420508	-22.3592	-13.9766	-0.267334	-10.0757	-4.47344
908.015	-12.2966	-10.9539	-8.63262	1.62822	-3.58809	-7.88276	-17.3582	-4.68291	-11.3468	-4.22456	-23.1551	-14.2858	-7.08867	-13.0526	-18.9431	-6.62036	-14.259	-28.265	-13.2766	-7.61426	-2.84097	-2.3311	-10.2372	-5.14297	-33.7078	-1.12266	-8.17949	-6.59531	-0.685596	-3.08555	-21.4106	0.706738	-11.5859	-17.9121	-9.94678	-17.0182	2.81621	6.2333	-0.0616699	-10.6747	10.1731	-2.46406	-0.553906	-1.54609	-21.9582	-15.0985	-4.02275	-10.8097	-4.67188
908.979	-13.4987	-9.92188	-7.86035	-0.361621	-3.54102	-8.13271	-20.0836	-9.23135	-10.9576	-3.04062	-21.4211	-15.2949	-9.34453	-10.6732	-20.2206	-6.10405	-11.5578	-28.8947	-12.6527	-7.88965	-4.12285	-3.89936	-9.3749	-3.36211	-39.1172	-5.92207	-9.51025	0.25957	-1.79048	-2.95508	-16.7824	4.19033	-11.4436	-22.7422	-10.1417	-19.2428	3.03135	2.86094	-0.00214844	-12.0838	9.80518	-0.640918	0.748242	-2.64482	-14.4577	-11.0076	-6.85527	-9.83488	-7.57422
909.943	-15.7304	-6.08398	-3.84727	-1.34453	-4.78555	-7.16143	-24.0397	-16.8045	-10.1061	-2.51353	-15.4863	-15.9584	-12.282	-7.57656	-20.8649	-6.84873	-7.8209	-27.3369	-13.1719	-7.51934	-5.53149	-6.45596	-3.72647	-2.03867	-40.0273	-11.4537	-9.77158	6.81543	-2.76587	-3.23916	-10.6719	7.34443	-10.0586	-27.507	-10.0255	-21.0186	2.96133	-3.38081	-0.585107	-10.9415	5.53613	0.891406	1.47881	-3.92236	-10.2563	-6.83708	-9.04464	-8.83699	-10.9637
910.907	-16.573	-2.90781	-1.57187	-1.94434	-5.75801	-7.16572	-24.0309	-17.9107	-11.3737	-2.28023	-14.7658	-16.756	-12.004	-7.77881	-20.8845	-8.28442	-7.8332	-25.8363	-15.4355	-7.85322	-4.93984	-7.56851	-0.858887	-2.30996	-36.8937	-12.6832	-9.1582	4.79102	-3.75903	-2.41914	-8.80664	4.89766	-8.3873	-28.6648	-9.89014	-20.8998	2.05757	-5.93071	-1.38203	-10.29	1.49404	0.316504	1.8375	-5.26631	-13.1398	-4.08024	-10.7819	-8.39364	-11.794
911.871	-16.0662	-0.425293	-1.15762	-2.22734	-6.51533	-8.2293	-20.0269	-12.364	-14.9543	-2.38071	-19.5727	-17.8	-8.40527	-11.466	-20.3232	-10.5014	-11.524	-24.9572	-19.5736	-8.99727	-1.69033	-6.72822	-2.11621	-4.49326	-31.4656	-10.3039	-7.99492	-5.34297	-4.77412	-0.860449	-11.4057	-2.75225	-6.83613	-27.1481	-9.89209	-19.4465	0.153809	-3.3937	-2.33906	-10.5779	-1.74844	-2.89756	1.96582	-6.64775	-18.882	-2.9576	-11.994	-8.61182	-10.6113
912.836	-15.2794	0.602246	-1.99922	-1.75205	-7.49092	-8.92593	-16.3477	-7.95976	-17.5609	-2.91318	-23.4529	-18.3164	-5.55474	-15.4855	-19.9467	-11.8263	-13.2705	-25.0736	-23.1035	-9.5876	1.21094	-5.17407	-4.84932	-6.97275	-31.4023	-9.74961	-7.57236	-10.4633	-4.44165	-1.64434	-13.0975	-6.66924	-6.99453	-25.1359	-10.3834	-19.0836	-1.75439	0.310986	-3.21484	-11.4191	-3.72168	-5.96084	1.24004	-7.9374	-19.6836	-4.39893	-12.2617	-9.73543	-10.8889
913.8	-14.768	-0.637598	-4.19824	0.0772461	-9.32754	-8.40303	-15.5027	-9.70674	-17.1432	-4.10376	-22.767	-17.9095	-6.01431	-18.4133	-20.4187	-10.9911	-12.127	-26.0871	-25.8271	-9.23457	-0.282178	-3.84077	-5.74922	-7.83857	-37.4711	-11.6551	-8.01445	-8.45645	-2.27988	-5.38555	-12.8369	-5.37559	-9.2334	-21.9996	-11.5439	-20.2496	-2.27871	0.659717	-3.61631	-12.5563	-3.04854	-4.96123	-1.27568	-8.97285	-15.1323	-8.639	-11.5179	-11.8365	-13.1275
914.764	-14.669	-3.59346	-7.39219	2.51201	-11.5108	-7.01143	-17.1313	-15.8328	-14.6451	-5.77847	-18.5762	-16.8315	-8.92612	-20.2784	-21.4511	-8.8123	-10.2918	-27.499	-26.9502	-9.17451	-6.71499	-2.53223	-4.3374	-6.84961	-45.9906	-14.033	-8.61982	-4.65664	-0.272656	-9.56045	-12.9621	-2.9042	-11.3777	-20.759	-12.1144	-20.4441	-1.13691	-2.67583	-3.41172	-13.9686	0.839453	0.825781	-5.64189	-9.66191	-13.1087	-10.7868	-11.0815	-13.571	-15.2184
915.729	-15.4642	-5.40664	-9.24883	2.02344	-10.8811	-6.21309	-19.4041	-17.3307	-14.3398	-6.97964	-14.8516	-15.6132	-10.1215	-20.6669	-20.992	-9.24521	-9.62227	-28.798	-25.131	-10.8314	-9.84517	-3.06318	-4.87197	-5.3915	-54.1844	-14.8766	-8.5626	-4.02773	-0.399414	-11.8921	-15.8525	-2.97519	-11.1088	-25.1457	-10.5709	-16.5467	-0.796924	-4.79233	-3.30337	-13.9002	1.6707	4.01299	-8.81445	-9.60635	-14.8424	-9.3763	-11.214	-14.7446	-14.8416
916.693	-17.5271	-5.69766	-9.11191	-2.31914	-6.17461	-6.12983	-22.817	-12.4284	-17.0844	-7.64131	-10.9367	-13.793	-9.09902	-19.0226	-18.0638	-13.2706	-10.1379	-29.8717	-19.9086	-14.449	-8.69644	-6.19604	-8.24023	-2.89844	-62.0742	-13.9129	-7.66377	-6.92637	-2.88364	-12.2227	-21.7602	-5.84854	-8.05723	-35.8914	-6.58945	-7.84629	-1.64463	-5.58682	-3.37041	-11.8997	-1.979	3.99766	-11.0156	-8.64727	-17.8304	-7.36548	-11.0796	-15.0604	-11.5928
917.657	-18.7903	-5.95352	-9.61348	-6.19141	-2.80576	-6.0791	-24.4682	-8.84434	-18.5334	-7.83457	-9.5707	-13.104	-7.90947	-17.544	-16.9696	-16.2841	-10.7606	-30.6438	-16.9766	-15.8311	-6.91763	-9.55879	-11.9174	-1.84756	-64.6367	-14.0703	-7.85713	-6.5875	-4.33311	-12.2275	-25.4416	-7.24101	-6.44473	-39.6785	-4.32314	-3.20508	-2.64653	-5.54072	-3.60874	-10.0108	-5.49668	2.21377	-11.9911	-7.72275	-20.0439	-8.40552	-9.68778	-14.0986	-10.2537
918.621	-18.4218	-6.89043	-12.2799	-8.62432	-2.84902	-6.03071	-22.8533	-9.57158	-16.8278	-7.44678	-12.7992	-14.4269	-7.00327	-17.1786	-20.1561	-16.5701	-12.1385	-31.923	-17.6613	-14.3325	-6.95132	-11.6409	-14.204	-4.61035	-60.4047	-16.5359	-10.1764	-0.939258	-4.63208	-12.2993	-27.4285	-6.78066	-6.94199	-34.2512	-4.36221	-4.22793	-3.04321	-4.61655	-4.09443	-9.62305	-5.58086	-1.10957	-11.102	-7.4748	-22.1138	-14.0834	-6.58695	-11.4698	-11.9098
919.585	-17.1659	-8.03818	-15.8496	-9.65654	-5.14805	-5.85088	-19.5961	-12.8413	-13.5366	-6.78662	-18.5418	-17.1898	-6.50894	-17.3842	-25.4208	-15.2474	-13.4701	-33.3959	-19.3273	-12.4661	-8.79023	-12.3689	-14.9575	-11.2501	-58.5406	-19.1897	-12.5363	2.49492	-4.35366	-11.9316	-28.2115	-6.16738	-8.91387	-28.9539	-5.63115	-8.02305	-2.74839	-2.72734	-4.78711	-10.6712	-2.06309	-5.95498	-8.15176	-7.83916	-23.118	-17.011	-5.27799	-10.732	-14.7096
920.55	-16.4452	-7.98701	-16.8904	-8.97617	-6.83887	-4.99082	-17.9727	-14.2743	-11.8498	-6.36494	-21.5656	-19.7623	-6.65879	-16.5221	-27.2971	-14.7005	-13.8135	-33.9777	-20.2965	-10.932	-9.83428	-12.4123	-15.3452	-14.0924	-63.3703	-20.5721	-13.3791	-0.797656	-3.37217	-10.173	-26.8375	-6.05371	-12.1889	-27.7637	-7.86631	-13.4371	-2.65933	-2.26484	-4.75825	-11.172	0.896094	-6.7666	-6.30527	-7.6627	-21.6051	-15.2485	-6.47872	-12.9592	-17.384
921.514	-16.3682	-4.8792	-12.4711	-4.21289	-7.49736	-2.00288	-18.2789	-11.8886	-11.2422	-5.65972	-19.5619	-21.7945	-7.96748	-12.4623	-22.5456	-14.8921	-12.8158	-32.9381	-20.1424	-9.51484	-10.0346	-11.3405	-15.002	-9.93672	-72.1976	-20.1935	-12.4631	-9.58223	-1.68462	-6.94375	-22.6406	-6.13643	-16.0647	-29.2063	-10.6816	-19.5514	-2.98091	-4.85796	-3.04883	-10.608	4.33887	1.17656	-5.4081	-6.10244	-19.7811	-12.6894	-8.12846	-15.1006	-19.4328
922.478	-15.5416	-2.90762	-9.05801	-0.89834	-7.35449	-0.236133	-18.0654	-10.061	-11.9391	-5.50806	-17.3203	-23.0215	-8.64502	-9.92295	-18.894	-15.4255	-12.0236	-32.2967	-19.9602	-9.2625	-9.50249	-10.1741	-14.8153	-6.34844	-75.8922	-18.9484	-11.9004	-15.0879	-0.877832	-5.13164	-18.6648	-5.90654	-18.1482	-29.4227	-12.1402	-23.4139	-3.23716	-6.66543	-1.93647	-10.2213	5.78027	6.69853	-5.86728	-5.16123	-19.0981	-11.5078	-9.30481	-15.1809	-21.5145
923.442	-12.7136	-3.57256	-8.30977	-0.50459	-6.24375	-1.11685	-17.1104	-9.53008	-16.194	-6.76943	-15.273	-23.6027	-8.15757	-11.4422	-17.6833	-17.7959	-12.6992	-34.7523	-21.1475	-11.7366	-7.67559	-9.52646	-15.94	-6.86387	-73.1976	-15.476	-12.2857	-16.6602	-2.08369	-6.78379	-15.0676	-4.94531	-18.0701	-29.141	-11.9445	-25.3772	-3.18687	-5.73335	-3.07173	-10.9841	2.56973	2.92734	-9.6623	-6.11025	-19.9766	-11.9308	-10.1485	-13.2804	-26.3363
924.407	-10.1675	-5.18516	-8.72207	-1.53408	-4.77793	-2.89907	-16.1549	-9.89268	-20.8887	-8.36895	-13.7049	-23.6969	-7.33501	-13.7949	-17.8777	-19.7553	-12.8875	-35.909	-21.5051	-14.0686	-5.15835	-9.17988	-17.7283	-10.3015	-70.2031	-13.7109	-13.014	-16.6187	-3.06079	-7.97139	-13.0885	-4.63232	-17.4711	-28.8062	-11.1066	-25.7592	-3.02715	-2.91626	-5.62354	-12.4787	-3.6791	-6.92754	-15.3249	-8.43389	-19.9922	-12.4391	-9.89241	-11.8638	-28.8695
925.371	-10.5323	-6.16875	-8.78965	-2.56826	-3.64326	-3.85967	-15.9615	-11.0023	-22.9891	-9.21323	-12.9576	-23.5452	-7.02178	-13.5408	-18.6717	-18.7374	-11.6734	-33.867	-20.2664	-16.0519	-3.92817	-8.33345	-17.8639	-12.5233	-69.8797	-16.6775	-14.643	-14.818	-3.25879	-7.25371	-15.6516	-6.35147	-17.1602	-30.7172	-9.54385	-24.5543	-3.34287	-1.08594	-6.70586	-13.1711	-7.3751	-11.8113	-17.741	-10.2684	-18.1582	-14.0719	-7.1759	-11.8195	-26.2662
926.335	-15.7085	-6.22627	-7.75703	-3.29356	-3.1249	-3.40444	-16.559	-13.5269	-21.4795	-8.76138	-13.0953	-23.2434	-7.47105	-8.58164	-20.4324	-12.6332	-10.1287	-30.7146	-18.3158	-17.5987	-4.96006	-5.4438	-14.3252	-12.301	-71.575	-22.0158	-16.7061	-12.3869	-2.98189	-5.79258	-20.2574	-8.95215	-16.9355	-33.2215	-7.75791	-22.4066	-4.85933	-1.38232	-4.38467	-11.8155	-6.47314	-7.08652	-13.3819	-12.607	-17.9204	-15.3728	-5.34037	-12.0035	-21.3481
927.299	-18.8921	-6.3167	-8.21113	-4.74014	-2.17217	-3.57466	-17.7885	-14.9968	-19.8218	-8.88594	-13.8289	-22.3873	-7.78335	-6.2875	-21.7486	-8.91294	-9.89941	-29.6879	-16.9234	-18.349	-6.38262	-4.07402	-11.8991	-12.4873	-72.5258	-24.9133	-18.0491	-10.9664	-2.71563	-5.54219	-21.5853	-10.0943	-16.0228	-32.3496	-6.49014	-19.9904	-6.25669	-1.55107	-3.01191	-11.4647	-5.60283	-2.99326	-10.3114	-13.5279	-20.548	-14.9333	-5.70492	-11.2845	-18.9711
928.264	-17.0524	-6.30459	-11.0912	-8.18203	0.765332	-5.94814	-19.8088	-14.069	-17.8464	-10.1484	-15.1555	-19.708	-7.44214	-10.5766	-21.8604	-9.7313	-13.0682	-33.9117	-16.3023	-19.0927	-8.23227	-5.86777	-12.1856	-14.8023	-69.1648	-21.5047	-19.3653	-12.0629	-2.39419	-7.93633	-15.1471	-8.27041	-12.7572	-19.5805	-5.58418	-15.5463	-7.03389	-0.447607	-4.48184	-13.9905	-5.87744	-2.21777	-11.0132	-11.0487	-24.3468	-13.1987	-7.29736	-9.89535	-22.5285
929.228	-13.784	-5.87246	-13.8644	-10.7812	3.84453	-7.51797	-20.9094	-12.0131	-15.265	-11.3043	-15.8459	-16.3701	-6.90342	-14.5559	-21.1182	-11.7695	-15.1776	-36.775	-16.0574	-17.9394	-9.9769	-9.17637	-13.7489	-17.3105	-68.3984	-19.4041	-18.8288	-12.4644	-2.20776	-10.0445	-9.76211	-6.35928	-10.5588	-12.7824	-5.44785	-12.8957	-7.50298	0.871338	-6.96177	-17.2455	-6.56201	-2.95234	-13.471	-7.40039	-26.5705	-11.9827	-8.21151	-9.14103	-25.1697
930.192	-11.7587	-4.88105	-15.5523	-10.53	5.66367	-5.68125	-20.8348	-9.69805	-11.8655	-11.8682	-15.7916	-13.3202	-6.38379	-13.0281	-19.9977	-13.4726	-14.392	-36.1736	-16.3748	-12.1497	-11.0002	-12.0468	-14.8403	-17.3587	-76.1742	-22.9473	-14.0921	-10.4324	-2.42065	-12.3095	-8.42383	-4.7794	-11.4961	-23.6594	-7.19277	-14.5072	-8.17051	0.981885	-8.04736	-18.4051	-6.68096	-2.76592	-15.0229	-5.53369	-26.9696	-12.9127	-7.55725	-10.9072	-24.6881
931.156	-11.538	-3.63164	-16.4881	-7.65801	5.79209	-0.630664	-20.0225	-7.56445	-8.1374	-11.9539	-15.3834	-11.083	-6.08975	-6.2043	-18.8667	-14.7828	-12.7111	-34.283	-17.2496	-5.56592	-11.2632	-14.5314	-15.3752	-13.0514	-86.7516	-27.8982	-8.49775	-8.21406	-2.77256	-13.5768	-9.44258	-3.79287	-13.6863	-39.9352	-9.43477	-18.1227	-9.75132	-1.04292	-6.5877	-16.0048	-5.88047	-0.530176	-14.5183	-7.22813	-25.9873	-13.3822	-6.93929	-11.9083	-23.1158
932.12	-11.8796	-3.17764	-17.1014	-5.23789	4.46133	2.94487	-18.175	-6.31084	-6.11074	-11.6183	-14.4307	-10.2273	-6.76187	-1.38105	-18.0077	-15.4216	-11.9805	-32.6291	-18.6451	-2.43438	-10.7689	-15.757	-15.1603	-9.17393	-92.6492	-29.1207	-5.62451	-8.32344	-2.99014	-11.7593	-10.69	-3.66738	-14.9398	-46.7164	-10.5745	-21.1377	-10.4962	-3.15879	-5.15923	-13.5188	-5.0374	1.10732	-14.649	-8.63584	-23.1527	-11.4275	-7.1108	-9.6862	-22.5269
933.085	-12.2852	-4.25547	-16.1897	-4.19658	0.370508	2.31992	-12.7436	-6.79453	-7.06123	-10.1174	-11.24	-12.1944	-10.7656	-3.12871	-17.36	-14.5618	-12.6998	-31.2289	-20.9014	-4.48926	-8.6854	-14.3753	-13.0065	-7.73076	-91.3688	-24.6895	-6.89414	-12.1359	-3.0957	-5.26025	-11.8584	-4.7083	-14.7859	-38.0805	-10.1489	-23.0668	-9.0646	-4.96704	-4.60415	-12.3239	-4.15127	0.888086	-17.5789	-8.02685	-19.5802	-8.94092	-7.74166	-6.56339	-23.8025
934.049	-12.8989	-5.83057	-15.8795	-4.05147	-3.81045	0.495508	-7.94727	-7.57188	-9.32373	-8.73018	-8.55742	-14.3575	-14.0143	-6.13848	-16.9745	-13.4935	-14.2442	-31.7307	-22.3607	-7.10654	-6.36899	-12.1836	-10.8132	-7.66514	-88.8805	-19.5666	-8.65166	-15.2191	-2.73408	-0.303516	-12.6822	-5.68945	-13.6207	-30.0762	-9.01494	-24.0131	-6.89155	-6.29155	-4.73789	-11.824	-3.67744	-0.445312	-21.2009	-6.59082	-16.2891	-8.39803	-8.25509	-5.75928	-24.5975
935.013	-14.4074	-7.27441	-19.0926	-4.71992	-5.80361	-0.450391	-7.24492	-7.54189	-12.4874	-8.35498	-8.83281	-14.4647	-12.3257	-6.32256	-17.3144	-13.1638	-17.4142	-37.8734	-21.7785	-8.2334	-5.00781	-11.004	-10.814	-8.02861	-89.7399	-14.4922	-9.1167	-14.3234	-0.831738	-2.17109	-13.2803	-5.74775	-10.1447	-33.3371	-6.19268	-23.5889	-5.16372	-6.84868	-5.52852	-11.2751	-4.11826	-2.40967	-23.3457	-5.27451	-13.1675	-10.8394	-8.3477	-8.9384	-23.274
935.977	-15.9049	-8.30449	-23.9144	-5.72705	-5.85889	-0.536524	-9.29707	-6.56611	-15.5881	-8.69512	-10.9035	-12.6561	-7.03853	-4.05791	-17.6617	-13.255	-20.5305	-44.5686	-20.11	-8.46611	-4.8624	-11.2235	-13.4905	-8.63877	-89.8359	-11.0082	-8.9873	-11.9908	1.13726	-6.00273	-13.1848	-5.51533	-6.55215	-39.9481	-3.6707	-22.3604	-4.14463	-6.5936	-6.98022	-10.548	-5.59727	-4.92734	-23.6002	-4.29609	-10.5851	-13.9438	-8.29659	-11.9782	-21.0195
936.942	-15.499	-8.7916	-25.4957	-6.3418	-5.67148	-0.651367	-10.708	-5.09307	-16.946	-9.07476	-11.959	-10.5273	-2.83174	-1.91875	-16.6055	-12.9997	-22.0534	-46.3008	-17.9477	-8.19033	-5.73804	-11.5789	-15.8502	-9.15977	-82.9289	-12.1654	-9.23897	-10.8502	1.31191	-6.53057	-11.6281	-5.80928	-5.35371	-41.6152	-4.56465	-20.3629	-3.89302	-5.84131	-8.22798	-10.0758	-7.2581	-6.65635	-22.5576	-3.73184	-8.97038	-17.5106	-8.46444	-11.8879	-18.8988
937.906	-10.2896	-8.77314	-18.4971	-6.14707	-7.10088	-1.81157	-8.96641	-3.17129	-14.535	-9.75337	-11.1459	-9.68271	-3.44946	-1.76953	-12.198	-12.3245	-21.6857	-42.399	-15.5143	-7.53945	-8.93447	-11.3	-15.523	-9.20332	-68.9031	-17.802	-9.8959	-11.2434	-0.427393	-3.13076	-8.59688	-6.67002	-6.78477	-37.2313	-8.88105	-17.7988	-5.07158	-4.30654	-8.69546	-10.8222	-9.32568	-6.6792	-19.05	-3.51602	-8.14779	-20.3682	-8.59155	-10.2776	-17.1092
938.87	-4.70976	-8.45	-9.89473	-5.76719	-8.34336	-3.02598	-7.03945	-1.42764	-11.4222	-10.0548	-8.71699	-8.83887	-5.46787	-2.43584	-7.42041	-11.0673	-19.519	-36.1297	-13.6119	-6.97822	-12.4552	-10.8102	-14.315	-9.33682	-56.2758	-22.0213	-9.67959	-11.8215	-2.1645	1.02256	-5.15234	-7.18008	-8.84082	-30.8789	-11.9335	-16.1725	-6.88633	-2.78916	-8.79731	-11.8963	-11.0612	-5.74199	-15.6993	-4.03604	-8.13867	-20.4911	-7.9635	-8.84928	-15.5248
939.834	-3.51787	-7.84238	-6.79219	-6.31084	-6.88252	-3.3835	-8.62109	-0.275586	-10.813	-8.76914	-3.06445	-5.9959	-5.82515	-2.53272	-4.94141	-8.00557	-13.6823	-27.5359	-14.0311	-6.93252	-13.2731	-10.5136	-13.9218	-10.2522	-54.2133	-17.907	-6.54424	-12.4033	-2.38394	4.33311	-2.27266	-6.74082	-11.3381	-23.0816	-8.30527	-19.0422	-8.28691	-2.17978	-8.79512	-11.6706	-10.9368	-3.65596	-16.1804	-6.09287	-8.85156	-17.551	-6.49316	-7.99512	-13.9592
940.798	-5.37461	-7.07188	-7.48965	-7.12041	-3.82451	-3.00532	-12.269	0.231152	-11.8597	-6.58037	3.98633	-2.13711	-4.8832	-2.504	-4.39961	-4.25293	-7.51992	-20.0754	-15.2461	-7.43604	-11.4401	-10.2837	-14.2686	-11.7089	-57.9203	-11.6016	-2.91934	-12.7539	-1.92549	6.32031	-0.254102	-5.77236	-13.4404	-17.5586	-2.55918	-22.974	-9.05039	-2.39141	-8.64619	-10.0516	-8.97607	-0.65918	-19.8627	-9.23535	-9.41976	-14.0423	-5.72774	-8.33781	-13.1363
941.763	-7.22598	-6.37891	-7.85469	-6.26152	-1.76367	-1.93579	-14.3791	-0.11543	-12.5051	-5.07168	8.01543	0.306836	-3.2396	-3.72803	-5.25742	-2.70229	-6.08379	-18.8549	-13.9533	-8.47441	-9.39019	-9.78486	-14.9501	-12.8281	-58.1258	-12.3652	-1.9915	-11.6178	-1.87954	6.06533	2.32637	-4.36914	-12.7811	-20.8551	-1.38027	-21.3525	-9.34561	-2.87837	-8.43198	-8.36904	-6.81768	1.24951	-22.8787	-11.6609	-8.48861	-12.528	-8.63082	-12.1652	-14.6037
942.727	-7.81836	-5.8126	-5.85918	-2.40225	-1.83936	0.0931641	-13.1049	-1.50234	-11.7493	-4.91152	6.93184	0.12832	-0.856201	-7.22949	-7.63633	-4.95454	-8.48301	-22.491	-10.2004	-9.68359	-9.14927	-8.45029	-16.0936	-12.683	-53.7016	-18.9707	-3.32451	-8.76816	-2.12422	4.12402	5.57656	-2.46426	-9.39531	-30.4977	-4.20586	-14.3961	-8.81826	-3.57661	-8.24517	-7.64873	-5.8585	-0.480762	-21.7118	-11.857	-7.05013	-11.7772	-12.6297	-16.9859	-17.3092
943.691	-7.11611	-5.01162	-2.97949	2.1543	-2.52549	2.16167	-9.83066	-2.8	-9.94531	-5.27671	3.93262	-0.351172	1.40034	-9.97012	-9.46318	-8.13726	-10.3914	-25.8678	-6.89961	-10.4747	-9.78921	-6.76973	-17.1453	-11.8322	-49.5156	-24.4859	-5.11172	-5.35684	-2.08872	2.26953	6.59922	-0.458398	-5.81953	-37.1914	-6.92607	-7.41582	-8.05806	-4.12407	-7.99277	-7.45869	-5.40352	-3.82412	-18.1352	-10.469	-8.08708	-9.13224	-12.3077	-18.3679	-17.6818
944.655	-4.31689	-3.35391	-2.1877	4.04238	-2.1542	2.55581	-6.68359	-2.58213	-8.03926	-5.62056	2.26504	2.48008	2.07197	-7.08516	-7.20166	-8.27651	-8.64141	-26.4684	-7.05488	-11.1367	-9.62021	-5.94053	-17.7676	-11.7485	-53.4578	-24.3504	-6.8833	-2.3875	-1.39351	1.23291	0.499219	1.4374	-4.50625	-34.9902	-6.99668	-4.89356	-8.76807	-3.85898	-7.70259	-7.6166	-3.94658	-5.50215	-15.3972	-8.57119	-11.7826	-4.87264	-7.85339	-16.2666	-12.3477
945.62	-0.700098	-1.475	-3.11231	3.4957	-1.19824	1.57554	-4.08691	-1.52314	-6.23057	-5.93359	1.43145	7.04648	1.36108	-0.434863	-2.46533	-6.33281	-5.41758	-25.432	-9.26582	-11.1974	-8.90088	-5.94697	-18.0269	-12.3857	-60.607	-20.8465	-8.50967	-0.336523	-0.375586	0.867969	-8.90195	2.70283	-4.6541	-27.5051	-5.35	-5.4998	-10.778	-2.96484	-7.45498	-8.15381	-1.95371	-5.80557	-13.7987	-6.44951	-14.6875	-1.4633	-3.34192	-12.0554	-4.6502
946.584	-0.22793	-0.923731	-2.50215	1.85098	-0.258691	0.811523	-1.5084	-1.01748	-3.32822	-5.26538	1.45469	8.69629	0.324805	4.84023	-0.0717773	-5.21973	-5.81094	-24.284	-10.1939	-8.1875	-8.56645	-5.93389	-16.6337	-12.3689	-55.6648	-17.7836	-9.08731	0.288867	0.488574	1.72158	-11.9113	2.11973	-3.6623	-20.1895	-3.15566	-6.28926	-12.2561	-1.87554	-6.98667	-7.85703	-1.28291	-5.10264	-13.3922	-4.70537	-12.5265	-0.64917	-1.43673	-4.46037	-1.85762
947.548	-3.69004	-1.89453	0.887305	-0.41875	0.777832	0.784766	1.66055	-1.15508	1.38701	-3.17456	2.77813	6.54766	-0.687451	7.81924	-0.964941	-5.51953	-9.4082	-23.2361	-10.0508	-2.75508	-9.13232	-5.2749	-12.0432	-10.4604	-40.9141	-15.3848	-8.85947	-0.635351	1.13252	3.45957	-9.41543	-0.19502	-1.93262	-13.6133	-0.672656	-7.34316	-12.0352	-0.564404	-5.90552	-5.41064	-3.09736	-3.01123	-14.1606	-3.58086	-6.73014	-1.63916	-1.61922	4.43587	-3.58496
948.512	-7.55088	-3.25361	4.56387	-2.31641	1.82471	1.20425	4.5125	-1.34688	5.5373	-1.02173	4.43887	3.66611	-1.62349	9.06367	-2.93877	-5.98013	-11.2615	-21.4457	-8.80352	0.421484	-9.99424	-4.22178	-6.06543	-7.80977	-29.1547	-14.0203	-8.72852	-2.80859	1.31846	3.96182	-5.7748	-2.74238	-1.44648	-9.47227	0.439258	-6.97305	-10.5421	0.648193	-4.58999	-2.20322	-6.00938	-0.309766	-15.3408	-2.64209	-3.20296	-2.79158	-3.70414	5.97379	-5.28711
949.477	-7.33018	-4.43467	3.99238	-2.88262	2.23369	1.41743	4.68359	-1.29404	4.31787	-1.39199	4.38613	4.23525	-2.91016	7.91377	-3.6415	-4.94214	-8.48398	-17.7754	-5.70918	-0.816211	-9.76382	-3.46128	-3.65391	-7.96426	-24.6492	-13.5457	-8.88838	-6.10703	0.990967	2.19434	-2.03066	-4.92891	-2.95742	-8.10625	-0.636328	-3.47109	-8.58677	0.65918	-4.54785	-2.64346	-6.79043	0.74248	-15.5925	-0.805859	-1.70019	-4.01896	-7.52686	0.490804	-4.59941
950.441	-3.47363	-5.31826	-0.346484	-2.21338	2.06553	1.4644	2.43027	-1.02695	-1.60625	-3.94697	2.77402	7.70049	-4.42983	4.68613	-3.23027	-2.61582	-3.35488	-12.65	-1.93164	-4.24043	-8.38662	-2.89194	-4.47363	-10.6548	-23.6984	-13.3783	-8.7543	-8.91426	0.378613	-0.190137	2.16875	-6.09912	-4.98535	-7.14883	-2.53936	1.31973	-6.08896	-0.407031	-5.60024	-6.37422	-5.38447	0.38291	-14.7064	2.01055	-0.7889	-5.31966	-9.42171	-4.48161	-2.25801
951.405	-0.379395	-3.46074	-2.02324	-0.711523	2.62949	2.30796	1.66856	-0.36543	-3.40986	-4.08262	1.95898	7.49082	-4.22617	3.86348	-3.16367	-1.37349	-1.58125	-7.02324	-1.0293	-5.12695	-7.16587	-2.73223	-4.98809	-11.701	-20.2219	-13.0656	-6.86231	-7.45645	-0.0998047	0.663086	7.36719	-4.3456	-4.49766	-1.03086	-2.20479	2.16816	-4.36601	-1.37964	-4.91943	-7.76084	-4.32256	-0.153809	-13.1684	3.94561	-0.398763	-7.15658	-7.32861	-5.21167	0.133398
952.369	1.19111	1.43271	-0.825781	1.4084	3.80234	3.973	2.23848	0.372754	-0.362793	-1.31367	1.5584	1.99893	-2.0583	5.66572	-4.06611	-1.77114	-3.61094	-1.3875	-3.49082	-3.60703	-6.79155	-3.45283	-4.52422	-9.96582	-15.5906	-13.044	-3.38135	-1.97832	-0.521191	4.67695	13.0461	0.282031	-1.78184	9.72344	0.286719	-1.56914	-4.17944	-2.20547	-1.43291	-5.10371	-4.82422	-1.02842	-11.6169	4.09854	-0.0291341	-8.80745	-2.76888	-3.37524	2.25644
953.334	1.57519	6.0123	0.816211	3.1668	4.52373	5.1312	2.53906	0.954395	2.88242	1.30215	1.64922	-3.35225	0.0127441	7.7709	-4.69043	-2.28018	-5.9627	-0.316992	-5.44453	-2.55654	-6.76694	-4.34092	-4.05947	-6.90742	-13.3406	-12.0457	-2.23311	1.55293	-1.45044	7.54385	14.874	3.24004	0.206836	13.9836	1.96738	-5.51738	-4.94331	-2.62915	2.58638	-1.03516	-5.9668	-2.08398	-10.1632	2.81035	2.32764	-7.42513	-0.230102	-4.57503	1.61875
954.298	1.229	7.75938	1.38145	4.15967	4.23428	4.62046	1.89297	1.68018	2.61426	1.20532	3.24941	-2.78779	0.270313	8.92412	-3.16426	-1.08867	-7.77305	-5.15254	-5.70957	-2.52744	-5.76743	-3.38208	-4.9749	-4.50645	-13.3633	-9.04961	-4.59541	1.79727	-3.18169	8.4875	11.6338	3.54912	1.05273	9.0457	2.33262	-8.58789	-5.26372	-1.55928	3.03149	0.298926	-5.2792	-2.1665	-7.8502	0.691699	7.04216	-2.44279	0.0588379	-9.57609	-2.59707
955.262	0.444531	6.91719	1.24883	4.5956	3.17519	2.61777	0.726172	2.77568	-0.783691	-1.40352	6.66582	3.85644	-1.14434	9.37637	0.69375	1.88569	-8.48633	-11.4846	-4.50352	-2.55801	-3.49072	0.0271973	-7.47041	-2.64092	-12.4016	-5.27813	-7.63955	1.38066	-4.66797	8.33398	7.51074	2.53662	1.82852	0.867969	1.95078	-9.79395	-4.95093	1.48071	-0.651953	-1.30859	-2.13057	-0.803711	-4.05107	-2.47451	10.1297	0.716797	-0.137899	-11.6447	-7.48125
956.226	1.45	6.05234	3.02148	4.38076	2.36006	2.43369	0.383398	3.60762	-1.22236	-2.45112	8.94238	6.9748	-1.38628	8.35313	2.45166	2.88281	-7.71855	-13.6111	-2.47832	-1.31563	-1.52119	1.66157	-8.18525	-1.27598	-7.25078	-3.25644	-7.4333	4.00078	-4.25786	7.76475	8.49395	1.67588	3.71914	-3.38242	1.09219	-7.83457	-4.65903	3.07378	-3.32363	-2.99092	-0.700781	-0.543066	-2.35889	-3.64141	10.2725	0.340332	-0.51176	-8.30827	-9.1709
957.191	4.92861	4.89248	7.26133	2.91982	1.38731	4.66084	0.577344	3.96572	1.96973	-1.68906	9.49531	5.39277	-0.0768555	4.77803	1.12607	1.08398	-5.51074	-10.7203	0.352344	1.66084	0.308887	0.7625	-5.86562	-0.188379	2.63125	-3.88105	-3.17861	10.7484	-1.34375	6.41924	16.4404	0.794629	6.94727	-3.51172	-0.790918	-1.88008	-4.33403	2.43506	-4.28608	-4.43896	-1.79639	-1.82568	-3.65703	-1.62051	8.82454	-1.98633	-0.889526	-2.40063	-7
958.155	7.36064	4.0418	10.8736	2.14336	1.32168	6.5998	1.49199	4.08701	5.4706	-0.387647	9.82969	2.93789	1.0186	2.44297	0.0443359	-0.528857	-2.39356	-9.78145	3.06699	2.93555	1.41401	-1.07881	-2.77568	0.40791	8.94922	-3.42891	-0.276074	13.9256	0.327344	5.53398	18.0023	0.107422	8.99395	-3.50234	-0.978223	1.59394	-3.89394	1.38301	-4.00991	-5.25078	-3.51064	-3.30127	-5.32578	1.2169	7.51156	-3.96786	-1.09416	1.22754	-6.19531
959.119	6.29414	3.79131	12.2039	3.23975	2.76025	6.84243	3.33047	3.90537	7.99678	1.11987	10.7273	0.892285	0.968799	3.75195	0.782715	-0.340527	2.54394	-13.1787	5.9457	1.34814	0.851709	-2.54893	-1.45332	0.0666016	8.06016	-1.68496	0.426758	11.4789	-0.00439453	4.88906	8.10586	-0.814453	9.08555	-4.3	1.63145	0.630274	-3.39658	1.7187	-2.84111	-5.18379	-4.13418	-3.92871	-4.86631	2.23906	5.5612	-6.07495	-1.22042	1.9493	-8.34785
960.083	2.81738	4.10644	11.7029	5.79814	5.54482	5.73535	5.99082	3.60186	9.52588	2.6668	12.0277	-0.470117	0.0125488	7.81777	3.10449	1.22554	5.80098	-16.631	7.07324	-0.802539	-1.92158	-3.71094	-2.27891	-1.38418	5.26953	-0.0103516	0.0204102	7.17129	-0.801074	4.64453	-2.1791	-1.27168	8.09238	-6.02891	3.72637	-1.2959	-2.81548	3.88037	-0.384131	-4.08428	-3.42266	-3.6665	-1.56103	0.922559	5.29264	-6.8409	-1.31685	1.68921	-10.5736
961.047	2.9584	4.65645	11.4342	7.29609	8.93145	4.96704	8.65449	4.05928	9.38857	3.13769	12.4867	0.331641	-0.725977	9.35576	5.68027	1.67905	4.38769	-15.4033	4.62246	-1.38809	-3.71396	-4.15552	-2.97822	-3.01904	7.15156	1.14824	-0.339453	4.12988	-0.651465	5.56602	-2.37656	-0.0779297	7.08125	-7.93359	2.35703	-0.659375	-2.25254	5.36216	0.993994	-2.72881	-2.79609	-2.6126	0.355176	0.563965	8.10107	-5.67261	-1.73971	-0.435221	-9.81875
962.012	9.76035	5.4626	11.0514	6.56943	14.9273	4.21255	11.7445	5.97676	5.6001	1.83735	11.3338	4.93125	-1.72104	5.88359	9.34815	0.0932129	-2.26269	-7.72676	-1.94863	0.0978516	-4.71099	-3.83633	-4.06553	-5.90137	16.6023	2.33223	-0.269043	2.78184	0.778857	8.34629	10.2475	3.50059	6.49863	-9.18047	-3.13272	3.63144	-1.81948	6.19961	0.380469	-0.878906	-2.68535	-0.354785	-0.393945	2.2835	10.7192	-3.91781	-1.78874	-2.36084	-5.03027
962.976	13.5953	5.76055	10.3086	6.28857	16.9011	3.99233	12.5855	6.52734	2.74902	0.175488	9.5168	7.58525	-1.91245	3.65313	10.8322	-1.35977	-5.35156	-1.68105	-3.55176	1.7542	-4.62676	-3.04927	-4.67783	-7.68574	25.4328	3.46836	0.171094	4.39473	1.55234	9.35342	19.3264	5.26182	6.73086	-7.00508	-4.9958	7.825	-1.4833	6.11855	-0.185059	0.533691	-2.32061	1.73877	-1.16016	3.01953	10.0368	-2.61629	-0.55188	-1.75114	-0.891797
963.94	10.8059	5.13184	8.95527	8.44648	10.6322	5.49639	9.63144	4.48604	2.3333	-2.43257	6.9584	5.88037	0.0575684	5.7751	8.30469	-2.08428	-3.38848	2.41445	4.20273	3.96133	-2.65239	-1.6044	-3.7751	-6.45615	33.0602	4.02891	0.765723	11.3728	0.700342	6.69853	22.7975	3.33994	7.15566	0.208984	-1.31191	11.9018	-1.21094	4.46816	0.741211	0.908203	-0.992285	3.00352	-0.135059	0.0976562	3.93831	-2.20589	2.31698	2.29614	1.6457
964.904	4.64922	4.18467	7.62285	11.0064	0.840527	7.27144	4.8666	1.17441	3.55947	-4.68867	4.32305	2.22373	2.58896	9.48828	3.85117	-2.30376	-0.817774	3.27461	10.2365	5.17559	1.06138	0.399658	-1.55508	-2.4041	36.107	3.92813	1.08896	16.9561	0.133154	3.95586	23.285	1.32471	7.98086	6.08398	3.04912	14.3332	-1.06318	1.28896	3.03525	0.186133	1.1751	3.35381	2.47686	-6.35928	1.4292	-1.43921	4.20133	3.92008	3.51836
965.869	0.718066	3.9791	7.42812	10.5035	-4.37871	6.84399	1.7252	-1.1251	5.10693	-4.35513	2.78184	0.76084	2.9543	10.0964	1.06318	-2.38643	0.539844	-1.46562	8.19453	4.06435	2.8938	1.25225	-1.39736	-0.0286133	31.0414	3.36777	0.991797	18.1055	1.14893	2.8123	21.2926	1.02295	9.95	8.35313	6.97656	13.8674	-1.07266	-0.521582	3.97187	-0.587891	2.3125	3.09834	3.56514	-9.34004	7.02034	0.286703	5.07288	1.26408	5.7873
966.833	1.07559	6.74824	11.4383	2.92451	0.817774	0.821631	1.85215	-1.08379	11.247	2.84497	4.88242	4.80605	-1.49819	4.19434	3.02832	-2.1395	1.02891	-10.3565	-0.177539	1.21621	1.8499	0.417383	-6.08516	-0.482227	19.9563	2.37285	0.600293	15.4424	3.38667	3.07363	17.3185	2.15986	12.8143	7.42969	10.202	11.1619	-0.935156	0.422021	2.86201	-0.57168	2.32822	2.59785	3.90713	-5.67402	11.9878	1.94661	5.12378	-1.73779	8.15059
967.797	2.42881	8.37295	14.4496	-1.04385	3.94316	-1.98603	3.77188	-0.466699	13.6379	7.64326	6.64277	8.31592	-3.90679	1.30664	3.85762	-1.24868	2.03516	-15.8021	-4.68047	-0.190918	0.734131	-0.256152	-8.25518	-0.403809	12.5266	0.238867	0.0509766	12.1379	4.38457	2.9415	13.0711	2.50391	14.1637	4.22461	10.8705	9.22949	-0.462988	1.73828	1.83628	-0.332031	2.42598	2.40039	3.46738	-1.08272	11.8216	3.12809	4.39506	-2.9034	7.96543
968.761	4.58789	7.01455	14.6535	-0.0424805	1.34727	0.230518	8.08379	-0.0768555	5.92969	8.01982	6.18379	10.3397	-3.3811	2.4999	0.436621	0.606006	5.35898	-15.7002	-1.73789	1.58086	-0.468359	-0.488477	-4.00498	1.44414	11.8414	-6.16855	-1.10156	5.99199	3.30166	1.84307	8.1334	0.765234	13.356	-7.01523	6.61309	9.30527	0.251318	2.77959	0.991309	-0.651563	2.52207	2.04629	0.022168	4.06221	7.34505	3.93156	2.96598	-2.5284	1.23731
969.726	6.51738	4.72637	13.3027	2.82559	-2.13525	3.92495	11.7691	0.269141	-2.83096	6.51768	4.90195	10.8956	-1.79834	4.91172	-3.27207	2.25708	7.96191	-13.0418	1.77695	3.29775	-1.50015	-0.556055	3.0458	3.90713	14.9539	-8.99961	-1.14795	2.88125	2.21016	1.57764	5.06992	0.260254	12.7838	-11.5453	3.05459	9.98262	0.966992	3.55019	0.334766	-1.31699	2.48535	1.56201	-4.65957	8.57588	5.02083	5.15006	1.51782	-2.7631	-2.32148
970.69	7.43789	3.05029	11.2846	5.58369	-1.72139	6.74717	12.2973	0.967773	-4.27559	4.96851	4.14668	9.81182	-0.397022	6.66357	-3.48887	2.92334	8.62422	-7.84453	4.9123	3.53818	-1.54058	-0.713184	6.14326	5.01738	20.6328	-4.15527	0.287793	5.1334	1.36753	3.07969	3.03125	2.43369	12.632	-1.70977	1.31084	10.458	1.55649	4.3061	0.172559	-1.34941	2.48975	1.58203	-6.25742	10.4884	5.98714	7.73706	-1.01896	-4.48031	1.05898
971.654	7.12568	2.09023	8.49844	8.28213	4.44102	8.6958	8.85898	2.26221	4.34365	3.46387	4.27852	6.71982	0.808887	7.70606	1.08496	2.56216	7.40703	-2.44102	6.49746	2.91973	1.39536	-0.769482	0.514062	3.63154	25.8281	3.45312	2.27266	9.70059	0.616992	4.89697	1.88223	5.52315	12.1109	13.0164	0.582519	10.1273	2.17788	5.8626	1.16191	0.344922	3.48896	2.94229	-0.604492	8.05957	6.51253	8.81006	-3.02108	-6.95296	7.31895
972.618	6.96777	1.98086	6.28945	10.0854	6.83037	9.05801	6.00977	3.03057	9.32647	2.26655	3.92559	4.1835	1.55327	7.929	4.0083	1.29927	4.88555	0.893555	5.34277	2.771	3.02705	-1.12519	-3.9334	2.125	28.6516	7.15625	4.0125	12.8695	-0.117236	5.20361	2.68535	7.29424	10.6467	19.9516	-0.0259766	8.90293	2.52954	6.47446	1.9271	1.54922	3.45557	3.96582	3.68008	5.01328	6.74984	7.60718	-3.19682	-10.9648	11.1232
973.582	8.23281	4.47793	6.15918	11.4307	-0.820312	6.72534	6.78984	3.50264	5.85147	2.51523	2.44082	3.43594	2.3792	7.64004	3.77842	-2.25542	-0.57207	1.74395	-1.82812	4.11797	1.51826	-1.7958	-3.09043	1.28916	29.1516	2.55977	6.77578	14.2848	-0.487793	2.44541	9.0709	7.45596	7.3959	11.0508	-0.33916	5.76035	2.75063	5.40337	2.67529	2.83535	1.27627	5.05547	5.02705	1.21982	7.06771	5.06372	-2.10246	-14.5636	10.6959
974.547	9.55606	6.86514	6.51875	11.8854	-8.1125	3.98882	7.54727	3.65703	0.985742	2.52607	1.69609	3.51475	2.49292	6.925	2.55713	-5.12568	-4.36367	1.23301	-6.66309	4.91465	-0.736768	-2.36616	-0.249707	1.01006	28.2227	-0.48125	7.44883	14.3502	-1.30605	0.310059	12.7674	6.38662	4.71855	4.36914	-0.855371	3.76309	3.12095	3.79253	3.25303	3.68701	-1.08867	6.12646	5.14961	-1.68984	7.09033	2.23486	-1.08407	-14.9321	9.59531
975.511	9.48086	6.85059	5.54746	10.3521	-7.89463	1.69541	5.10195	2.65723	-1.81045	0.34707	3.50215	3.5917	0.58335	4.8165	0.75	-5.1397	-3.84941	-1.37422	-5.94297	4.55498	-1.47163	-2.73608	0.183594	0.782813	27.2563	2.52324	3.01934	11.383	-3.89102	0.596875	9.94004	2.55518	3.82441	8.77734	-2.14746	4.9666	3.71724	2.55483	3.03242	2.5084	-1.79404	6.2877	5.01396	-2.15645	6.49772	-1.94564	-0.266846	-8.5909	8.49336
976.475	8.26768	4.79551	3.60606	7.22344	-1.18857	0.0134277	-0.0837891	0.856738	-2.47266	-3.48223	7.16035	3.65947	-2.87935	1.77568	-1.32002	-2.70566	-1.60312	-3.69316	-2.15586	3.79336	-0.040918	-3.06602	-3.95938	0.283203	26.3781	7.50391	-2.0626	8.81406	-6.20976	1.67725	5.54141	-1.19639	3.91582	15.9648	-3.17588	7.57344	4.62832	1.78814	1.40244	-2.28272	-0.119922	4.62783	4.38525	0.543066	5.87077	-4.69637	0.193319	-2.73861	7.80723
977.439	7.78672	3.45459	3.19277	4.77471	3.77725	-0.762793	-4.39023	0.22793	-2.53223	-5.58276	8.58496	4.07549	-5.1522	0.314941	-2.4625	-0.762598	-0.434766	-3.68691	2.98164	3.17441	1.32007	-3.2356	-6.77022	-0.212988	23.6336	10.4332	-3.23848	10.5393	-6.07964	1.63994	3.51797	-1.92012	3.96055	16.759	-2.84502	9.64648	4.61621	1.09766	0.196875	-5.38613	0.717773	3.58731	3.43106	2.9708	4.65088	-4.19434	-0.0825602	-0.516113	7.85801
978.404	9.62949	4.80498	6.79316	4.00049	2.59219	0.183301	-6.15645	3.55469	-3.08594	-2.94434	3.89688	6.04609	-4.41421	2.35791	-1.33076	-0.735547	-1.3416	-1.37246	9.1082	2.61982	2.30933	-2.89663	-4.84824	-0.451269	16.832	10.0732	0.488477	17.4367	-2.95415	-0.230273	4.0748	1.03584	3.37871	8.00391	-0.96875	10.3408	2.17881	0.347949	0.520019	-2.67324	-1.61621	5.12227	1.94981	4.26475	2.91292	-2.75325	-0.93042	-0.0436198	8.44394
979.368	11.5497	6.20469	10.7006	3.98447	0.428906	1.4146	-6.97305	6.28486	-2.55615	0.0203125	-0.961523	7.43877	-3.02881	5.28105	0.0108398	-1.05889	-1.9043	-0.329883	12.6539	1.48731	2.71406	-2.40088	-1.18105	-0.504004	10.5422	8.49316	2.43662	21.1873	-0.253076	-1.65186	4.60684	3.13291	2.51543	-0.874609	0.193066	9.92559	-0.401465	-0.238818	1.42261	1.31875	-4.18145	7.25371	0.796777	4.75664	0.69694	-2.81453	-2.24662	1.06193	7.76621
980.332	11.9783	5.87998	13.1824	4.36514	-0.272266	2.42515	-8.41113	4.32607	1.22168	0.515137	-3.46914	5.97647	-2.25147	8.79355	-0.317188	-1.08677	0.0976562	-2.8123	11.483	-1.38428	2.21616	-1.98584	2.75547	-0.383887	9.43437	6.33066	-2.47861	15.7457	0.467627	-0.927441	4.46621	1.67207	1.28203	-5.30859	-1.5625	7.80684	-0.688525	-0.505811	2.26343	2.29121	-4.44062	8.47363	1.02285	4.68506	-2.61231	-5.33065	-4.26965	3.38916	3.37656
981.296	11.0993	4.17197	13.7258	4.73496	-0.0568359	2.82759	-10.1836	-0.362598	6.04981	-0.755322	-4.07715	2.65391	-2.0252	11.4509	-1.63076	-0.986475	2.25527	-6.33262	7.71738	-4.16816	0.767481	-1.77974	6.24414	-0.223828	8.66875	3.79512	-8.65273	7.63984	0.220264	0.294824	3.85781	-0.851074	0.249023	-7.8668	-3.45107	5.4709	1.16396	-0.497168	2.84961	0.00537109	-2.37129	8.45078	2.36143	3.96025	-4.48063	-7.67521	-5.81055	4.47518	-1.13984
982.261	9.91211	2.19531	11.9551	4.72305	0.187305	2.12383	-10.7297	-3.34287	8.16299	-1.97095	-3.15996	-0.000195313	-1.92007	10.908	-1.90527	-0.925488	2.83027	-9.18926	1.98418	-4.75322	-1.08198	-1.85591	7.13926	-0.240527	4.38594	0.502539	-11.4296	1.61328	-0.387988	1.0919	3.74629	-2.45947	0.601953	-9.29141	-2.49902	5.13262	1.95703	-0.280371	3.09536	-1.38486	0.062793	7.62207	3.00342	2.44961	1.11377	-7.82015	-5.38302	2.51847	-1.92832
983.225	9.51182	0.514746	6.28086	4.19775	0.493848	-0.461914	-7.35098	-1.60078	5.34971	-2.17168	0.930273	-0.412793	-1.58262	4.58789	1.46494	-0.830908	2.13867	-10.2857	-4.50449	-3.2248	-3.83848	-1.74858	2.64062	-0.452832	-1.44219	-2.63691	-10.4381	-1.34453	-1.0877	1.48799	4.53359	-2.83096	2.41445	-9.24766	1.11162	6.86172	-1.56182	0.559326	3.11118	2.8584	2.60312	6.45381	2.13272	-1.50322	6.92513	-6.96533	-4.29179	-0.345703	0.988477
984.189	8.69756	-0.846973	1.64062	3.88281	0.84502	-2.87036	-4.51055	1.1791	1.45889	-2.01328	4.79766	0.241016	-1.27812	-1.81279	4.05859	-0.593457	1.13906	-8.60723	-8.69238	-1.85703	-5.94375	-2.02925	-3.00312	-0.570996	-4.38438	-3.34023	-7.85615	-1.54805	-1.49912	1.31006	4.88945	-2.52061	3.93926	-9.14219	4.37236	7.88809	-5.26196	1.47847	2.93237	7.44717	4.89385	4.96006	0.75625	-4.58965	3.25179	-6.19189	-4.1392	-2.52425	3.95801
985.153	5.11113	-1.98516	2.50195	4.44697	1.55645	-3.93188	-7.55039	2.79531	-1.46084	-1.66641	5.90781	2.07441	-1.104	-5.09072	1.06514	0.0441894	-0.773828	-1.00391	-8.33086	-2.71357	-5.45889	-3.61621	-6.85098	-0.298535	-3.66172	1.75684	-3.67725	2.9125	-1.54199	-1.28184	1.67031	-1.74277	3.08633	-11.9773	5.80351	4.84004	-5.24673	1.84761	2.10771	6.88467	6.92949	2.7333	-0.871777	-2.50166	-8.96305	-5.62191	-4.83744	-3.71777	4.35117
986.117	0.976758	-2.83945	6.1375	5.39893	2.08457	-3.84228	-12.5693	3.53887	-3.62315	-1.42217	5.14023	3.97832	-1.16186	-5.6915	-4.22744	0.750635	-2.59277	6.23887	-6.15215	-4.13223	-3.17529	-6.11392	-8.86045	0.204492	-0.821875	7.3375	-0.0162109	7.47871	-1.2917	-3.58213	-1.82324	-0.917188	1.58203	-15.2367	5.61797	0.75918	-2.38423	1.82778	1.01792	2.54658	8.37402	0.0425781	-2.44834	2.94092	-17.713	-5.05518	-4.75403	-3.80851	3.51914
987.082	0.119238	-3.43506	8.60215	6.14238	1.24336	-2.59702	-13.1522	3.71582	-5.62383	-1.87734	2.96934	3.72754	-1.80483	-3.3081	-6.95859	0.953027	-2.84102	6.16758	-4.22793	-4.85	-1.41704	-8.41099	-9.41768	0.532129	4.98281	8.89492	0.572363	7.17871	-0.438965	-1.83525	-1.81895	-0.129102	0.878906	-16.6246	2.80137	-1.69414	0.468457	1.9958	0.769678	-1.05371	8.33457	-2.40586	-3.21143	6.3583	-11.1528	-4.55314	-1.17436	-1.69678	2.45723
988.046	3.94248	-3.71445	8.91406	6.63242	-1.3082	-0.0572266	-7.03691	3.49521	-7.56309	-3.18257	-0.511914	0.654785	-3.14058	2.52061	-5.5708	0.522705	-2.30742	0.873633	-2.62949	-4.9125	-1.50264	-10.278	-7.32168	1.05029	11.4273	6.83242	-1.00176	3.46289	0.62876	2.19404	0.270117	0.349023	0.757227	-16.7086	-1.49248	-2.97949	2.40059	3.37456	3.0562	-0.854981	5.59814	-4.5084	-1.70156	3.97334	-0.516927	-3.9895	2.44006	0.721029	1.11855
989.01	7.71289	-3.48291	8.19922	6.27402	-3.69443	2.3147	-1.02012	2.83994	-8.40195	-4.55449	-2.59746	-2.07422	-4.28599	7.11162	-2.99727	-0.107373	-2.75352	-3.48262	-0.851172	-4.20566	-2.27173	-10.9588	-4.83213	1.02891	14.018	2.36211	-2.06924	0.59707	1.03555	4.13779	1.48203	-0.0429688	1.01152	-16.0215	-4.2835	-3.98223	3.31152	4.49946	5.47778	0.920312	2.44053	-5.31777	0.30459	-0.23457	2.04622	-3.01896	1.6106	1.29964	-0.394727
989.974	6.28867	-2.41318	6.45449	3.36006	-4.49785	3.16748	-2.6459	1.03945	-6.31172	-5.93042	0.817578	-0.668262	-4.70532	4.04287	-1.38066	-1.34482	-5.24844	-2.79453	2.14394	-1.97363	-2.75015	-8.51348	-4.82432	-1.19961	10.207	-5.38613	-0.712988	1.38574	0.270068	1.379	0.99082	-1.85391	2.19922	-13.4375	-3.60879	-4.8625	2.11899	3.12549	5.26103	2.61748	1.20703	-2.2544	1.04072	-3.0835	-1.43945	-1.60669	-2.35734	0.623047	-1.87109
990.939	2.55996	-0.826953	4.61055	-0.304492	-4.06445	3.04653	-7.54531	-0.998437	-2.97588	-6.72378	6.35078	2.34258	-4.37451	-1.96455	-0.396973	-2.25884	-7.66738	-0.480078	4.96426	0.333301	-2.87368	-4.29824	-5.95088	-4.32285	6.71641	-11.45	1.24141	3.55508	-0.882422	-2.63838	-0.200586	-3.54834	3.55137	-10.3438	-1.43545	-4.72324	0.0411133	0.491602	3.40249	4.24277	1.49922	2.87598	1.08799	-4.36787	-4.32145	0.0225423	-5.56457	0.234375	-2.70879
991.903	0.787207	0.769238	4.22988	-1.97451	-2.74063	2.41245	-9.05801	-2.1334	-1.22422	-5.67339	7.99473	1.90264	-2.95366	-3.10586	0.158106	-0.789014	-7.575	-1.6334	5.14726	0.706543	-2.90107	-1.76255	-5.64297	-5.81416	11.425	-8.10449	1.36572	4.29141	-2.22544	-4.72822	-2.38496	-3.47998	3.24043	-9.66484	0.322266	-1.74023	-0.334961	-0.857812	1.59541	5.09141	2.04717	5.01807	0.93916	-3.73769	-2.66146	2.04867	-5.99825	0.95402	-2.43672
992.867	0.951562	1.95459	4.74101	-1.75859	-1.07109	1.22217	-7.29727	-2.58486	-1.79268	-3.08975	4.8752	-2.52109	-0.740137	0.642188	-0.0244141	2.72793	-6.40898	-5.52617	3.16094	-0.581738	-3.16528	-2.49683	-3.12412	-4.91104	18.5609	-0.0556641	-0.154102	3.41836	-3.41484	-5.54893	-5.83242	-2.44482	1.61602	-11.6488	1.41104	1.70996	1.94531	-0.0495606	0.191602	4.47705	2.14238	1.59258	0.332715	-1.09893	-0.283203	3.33236	-4.95308	1.89176	-1.9541
993.831	1.17715	2.34219	4.13867	-1.19268	-0.130371	-0.0416504	-5.8127	-2.754	-3.86533	-0.883887	0.439453	-6.66836	0.974902	4.07559	-0.934473	5.35015	-6.90156	-9.16191	0.726562	-2.86104	-3.23555	-4.28701	-1.06514	-3.18379	18.1219	2.49434	-2.54404	1.06328	-3.07759	-5.93525	-9.80937	-1.54072	0.435742	-15.2445	1.68965	0.492188	4.17417	1.2814	-0.816455	3.32061	1.98613	-2.86846	-0.969238	1.63545	-2.23958	1.6875	-3.37325	2.54989	-2.45606
994.796	0.583789	1.82842	-0.0134766	-0.483789	-0.274902	-0.693799	-7.12422	-1.50967	-7.47451	-0.00756836	-1.73027	-5.05039	0.975049	2.50732	-2.5669	4.25518	-9.5623	-11.0461	-1.31523	-5.79717	-1.79565	-4.16631	-2.6416	-1.78545	8.60547	-3.12461	-5.34404	-2.38906	-0.6521	-5.89053	-13.4803	-0.846289	0.610547	-19.3422	1.30127	-6.56094	3.00581	1.61021	-0.597314	3.78301	2.82383	-1.90898	-2.97227	2.45596	-7.23519	-1.76571	-1.57577	2.62736	-3.90898
995.76	-0.271973	0.925391	-4.85566	0.0686524	-1.13193	-0.786621	-9.36016	0.0878906	-10.8215	-0.27749	-2.38301	-0.490723	0.189062	-1.18018	-4.06973	1.27231	-12.1291	-11.9361	-2.9457	-7.95547	0.448584	-2.86509	-6.31631	-0.587598	-3.89844	-10.4592	-7.64004	-5.14883	1.79785	-5.57812	-16.418	-0.795605	1.07695	-22.7148	0.202539	-13.6305	-0.161182	1.24795	0.225732	4.96025	3.94482	2.47109	-5.13418	2.15088	-12.7228	-3.85929	-0.384969	0.646322	-5.44492
996.724	-1.12139	0.553125	-4.19766	-1.05098	-3.11025	-0.3	-9.65664	-1.21504	-10.4351	-2.50811	-3.82109	0.557715	0.443897	-1.58066	-4.11885	-0.270557	-11.8858	-12.9365	-4.40918	-7.12168	1.41553	-2.52813	-9.06016	0.49668	-16.6805	-12.2781	-8.69033	-5.34121	1.43491	-5.44932	-19.3955	-2.80459	0.207227	-24.5512	-3.01445	-13.4773	-2.39981	0.632471	-0.643848	3.52481	2.7542	4.81523	-6.91494	2.38311	-17.8613	-3.3243	0.0714518	-3.94401	-6.46738
997.688	-1.65137	0.623047	1.1623	-3.34893	-5.67402	0.644287	-7.91172	-4.7082	-6.60107	-6.08901	-5.61465	-1.17979	1.59185	1.03047	-2.70244	-0.477246	-9.39785	-13.283	-5.24355	-4.1877	0.841602	-3.42842	-10.2671	1.52422	-25.9867	-9.90664	-8.2623	-3.03535	-0.640576	-5.06914	-20.8373	-5.66592	-1.09121	-24.1008	-6.77656	-8.0123	-3.16289	-0.110449	-3.43428	-0.853516	-1.00703	4.36807	-8.08916	3.46445	-19.7755	-1.93897	-0.0581868	-7.92114	-6.57988
998.653	-1.08525	-0.361426	5.04238	-4.69375	-6.55752	0.809082	-5.00508	-7.15996	-2.05391	-8.12065	-6.31133	-2.05244	2.20957	3.77041	-0.567969	-0.864307	-7.12012	-13.2992	-5.50859	-2.19551	-0.179443	-4.45054	-10.6055	2.04297	-24.1914	-8.57969	-6.13135	0.999805	-1.65244	-3.56426	-17.3246	-6.43594	-1.78809	-21.8004	-6.7666	-3.78672	-3.08057	-0.816943	-5.58901	-4.78945	-4.81924	3.48516	-8.36338	4.31729	-11.9884	-2.67269	-1.24622	-6.26799	-6.14726
999.617	0.766406	-4.34619	2.82891	-4.02559	-4.32207	-1.2085	-1.39121	-7.26553	1.50791	-6.82676	-5.49707	-0.249121	1.04722	4.65937	1.81738	-2.86997	-6.01289	-14.2029	-5.91289	-1.91084	-0.963623	-4.61914	-11.4231	1.09727	-13.9023	-9.57578	-2.9584	5.65957	-1.50718	-1.35088	-10.0414	-5.25967	-2.48281	-19.4957	-3.0085	-2.52793	-2.70107	-1.60161	-3.80405	-4.87656	-7.02041	4.75205	-7.51387	3.2835	1.50651	-4.77197	-3.14856	-0.930664	-5.95547
1000.58	2.80928	-9.2458	-3.01934	-2.69385	-1.25791	-4.04961	0.678125	-5.84629	3.44404	-4.12153	-4.48965	2.1957	-0.971436	3.88379	3.36728	-5.36045	-5.65215	-14.6514	-5.96191	-2.44893	-1.64292	-4.35342	-12.5204	-1.11172	-4.55859	-9.86309	-0.431641	8.7416	-1.45449	0.0716797	-3.97793	-4.10693	-2.81133	-17.9469	1.0585	-2.55156	-2.34658	-2.46509	0.298291	-2.41602	-7.72451	6.82617	-6.25928	0.738379	6.73779	-5.16626	-4.51473	1.66447	-5.26621
1001.54	3.91338	-9.44873	-7.02734	-3.10352	-1.8956	-4.16475	-3.56172	-2.846	2.94854	-3.62476	-4.96387	1.84834	-1.55015	2.34395	2.27998	-5.17534	-5.38105	-11.4959	-4.23516	-2.79922	-2.26714	-4.54834	-12.0792	-4.16524	-3.98906	-4.38594	-0.0350586	7.62715	-3.24214	-0.930078	-3.96465	-4.76152	-1.20078	-17.2629	2.68467	-1.1668	-2.69761	-3.05225	1.67407	-0.731836	-5.98271	5.57051	-6.01611	-2.29102	1.50667	-3.61849	-5.28935	0.472575	-1.72598
1002.51	4.28027	-5.55215	-8.97383	-4.75303	-5.42412	-1.86636	-12.6813	1.45918	0.579297	-4.86616	-6.44902	-0.648047	-0.808984	0.337402	-0.921582	-2.64243	-5.38145	-6.57188	-1.60117	-3.22022	-2.86445	-5.26743	-10.206	-7.92393	-10.4844	4.22559	-1.37178	3.53477	-5.99238	-3.71045	-8.48672	-6.77148	1.24609	-17.4559	2.20947	0.418555	-3.78027	-3.38994	0.223584	0.00302734	-1.99199	0.961328	-6.88506	-5.65508	-6.17936	-2.06999	-5.57914	-2.09676	3.06211
1003.47	3.82744	-2.46709	-8.76836	-5.26201	-7.42305	0.192773	-19.3934	4.07637	-1.32705	-5.30942	-7.59141	-2.73398	0.0169922	-1.3956	-4.29336	-0.550635	-5.94512	-6.2834	-1.15195	-4.779	-3.24121	-6.36655	-8.4125	-9.60469	-15.507	5.63633	-2.46152	2.45293	-5.47915	-5.60557	-10.7494	-8.13848	0.357617	-17.0406	0.599024	-2.8498	-4.86338	-3.66216	-1.88071	0.360352	1.50498	-3.75293	-8.16211	-6.57939	-7.88916	-2.51505	-4.83659	-3.88281	3.03301
1004.44	2.53721	-1.62842	-6.01152	-3.78115	-6.35234	1.29473	-21.4053	4.1291	-1.87656	-4.05259	-7.89902	-3.64961	0.62793	-2.53213	-7.37275	0.30293	-6.63379	-9.70625	-2.34102	-7.13164	-3.13096	-7.85513	-7.35762	-6.5208	-17.2898	0.625195	-2.97354	4.73496	-1.75952	-6.36514	-10.0408	-8.6417	-3.26094	-14.9894	-1.84863	-10.1027	-5.39356	-3.93628	-3.44536	1.12647	2.93525	-6.64805	-9.35889	-1.9	-4.84017	-4.3855	-3.39787	-4.87337	-1.1584
1005.4	0.922168	-1.98838	-2.43848	-1.18467	-3.94053	1.69497	-19.923	2.5209	-2.15508	-2.16836	-7.46895	-3.16768	0.997461	-3.37373	-9.24629	0.444531	-6.6998	-13.2303	-2.56055	-8.27939	-2.56509	-9.31611	-6.81826	-0.419434	-16.7695	-3.67344	-3.63867	5.84512	0.946973	-6.30205	-8.27129	-8.84434	-6.02969	-11.8652	-2.98584	-14.9486	-5.34175	-4.06978	-4.23076	1.89941	2.79727	-7.50664	-10.0713	5.80596	-4.63753	-5.11458	-3.55298	-5.26587	-5.41484
1006.37	-0.55166	-2.41797	-1.39121	1.64014	-2.78447	1.4749	-15.3596	-0.109766	-4.45479	-1.64624	-6.38301	0.201172	0.958447	-4.66435	-7.81191	0.571143	-5.73301	-15.5449	-0.27207	-7.09678	-1.60264	-9.54004	-6.83135	2.91885	-14.7266	-3.38594	-5.30586	2.5373	-0.00375977	-5.64072	-6.58164	-9.3126	-6.08437	-7.86328	-1.41143	-13.9455	-4.81616	-3.9044	-3.22705	0.0572266	1.55898	-5.09756	-9.37646	7.22715	-7.34489	-4.67244	-5.32442	-5.04875	-8.01875
1007.33	-2.13574	-3.06572	-2.9418	4.34687	-3.06045	0.558936	-8.62187	-3.85498	-8.8544	-2.46992	-5.08027	5.67959	0.431445	-6.59307	-3.66592	0.525195	-4.48535	-16.8943	3.07617	-4.4458	-0.436231	-8.71865	-7.73301	3.30088	-12.9602	-0.594531	-7.26035	-3.20332	-3.11636	-4.56816	-5.50684	-9.65859	-4.58437	-4.69141	1.58408	-9.12676	-4.02646	-3.57026	-0.6396	-4.61504	-0.976367	0.178027	-7.69131	2.23291	-9.03792	-3.73055	-7.17997	-4.87012	-9.22773
1008.29	-3.37871	-2.75869	-2.85898	4.9124	-4.09785	-0.167139	-7.15469	-6.74961	-12.5171	-2.03696	-4.62441	6.43887	-0.293994	-8.60225	-1.71523	-0.163428	-5.3498	-17.2219	3.25371	-2.06748	-0.737988	-8.37051	-9.13447	2.47891	-16.6187	-0.808398	-6.61406	-5.36055	-3.90127	-2.99111	-6.86309	-8.05791	-4.64824	-7.48672	2.31963	-4.96641	-3.64282	-2.81841	0.663623	-7.47344	-1.94063	2.65166	-7.14307	-2.10859	-7.22184	-2.38444	-8.3254	-5.28459	-8.95293
1009.26	-3.78555	-0.84834	0.04375	3.19941	-5.58574	-0.400879	-11.8834	-8.2502	-14.8344	0.38125	-4.68047	1.66309	-1.08545	-10.4858	-2.37685	-1.47754	-8.60449	-16.9633	-0.0464844	-0.100098	-3.34541	-9.08804	-10.8008	1.01768	-26.8422	-4.34492	-3.52461	-4.20137	-2.38613	-1.03906	-11.1584	-4.61152	-6.56816	-16.943	0.639844	-1.80352	-3.79634	-1.31851	-0.433496	-6.40654	0.227734	-0.084668	-8.53379	-2.99365	-3.30827	-1.27059	-8.95414	-6.00716	-7.45
1010.22	-4.11231	0.486816	3.57481	0.875	-7.00762	-0.363184	-17.0203	-8.51885	-15.0025	2.59907	-5.10313	-4.47178	-1.64614	-10.6349	-3.76894	-2.49316	-9.9498	-16.3502	-2.09453	-0.115137	-6.679	-10.0235	-12.3673	-0.649707	-33.7375	-8.41113	-2.24228	-2.37266	-1.91138	-0.799414	-12.782	-2.85625	-7.70449	-25.2289	-0.525781	-1.14121	-4.31206	0.294385	-2.71328	-3.25654	3.57109	-4.87373	-10.4382	-2.15107	-1.39144	-3.18433	-9.42236	-5.3737	-6.49101
1011.19	-5.63496	-1.65283	5.92207	-0.925488	-8.16846	-0.262988	-16.631	-7.38613	-11.5881	1.8502	-6.53496	-8.89873	-1.68818	-6.81221	-4.41846	-2.19019	-7.17715	-14.2018	-0.580859	-2.58398	-7.41016	-9.02109	-13.2536	-1.9042	-31.6781	-11.8594	-3.75176	0.425781	-3.54565	-2.7584	-8.55781	-3.74541	-6.68164	-28.7211	0.0586914	-3.07129	-5.15615	0.692969	-3.71851	-1.32666	3.91621	-4.89502	-9.27705	-3.28613	-1.25212	-8.31388	-9.59819	-3.07479	-5.8582
1012.15	-8.11025	-6.97354	7.25	-2.0627	-8.92227	-0.0327148	-10.741	-4.79922	-4.58965	-1.61846	-8.67285	-11.4095	-1.17227	0.936523	-4.19688	-0.555322	-2.58379	-10.8625	2.4459	-5.5123	-5.21636	-5.72085	-13.1331	-2.56865	-22.9359	-13.6258	-6.04199	3.57461	-5.53862	-5.38438	-1.1291	-5.39102	-3.72227	-28.0742	1.53662	-4.975	-6.20947	-0.0489746	-3.20361	-0.33584	1.30078	0.520508	-4.35879	-6.34229	-0.830241	-9.95947	-9.74634	-1.68042	-5.23379
1013.12	-7.95586	-8.95781	5.8166	-1.23115	-8.43779	-0.0743652	-8.36172	-3.74043	0.127637	-1.57832	-6.92812	-9.81543	-0.667529	5.8501	-3.13125	0.341553	-1.53242	-9.45039	1.60918	-6.43252	-3.55044	-4.55664	-11.9254	-1.78984	-16.0648	-13.0998	-6.87822	4.02422	-5.02861	-7.25127	3.11465	-5.27773	0.445703	-27.7633	1.80742	-3.75469	-5.85225	-1.03882	-3.35044	-0.782227	-0.363379	3.5249	-3.19805	-7.84473	0.376953	-5.46671	-10.2712	-2.29948	-5.99961
1014.08	-5.09941	-7.47627	0.505274	1.71807	-6.90059	-0.698438	-10.7791	-4.86807	1.97842	2.54697	-0.82793	-3.79688	-0.294287	7.18594	-1.38037	0.235742	-4.95039	-11.1699	-4.20371	-5.55351	-3.18467	-6.86582	-9.73584	0.732324	-13.4305	-10.7014	-6.58428	0.776953	-1.86704	-8.74463	3.0373	-3.51455	5.6834	-29.4086	0.483496	0.283008	-3.72173	-2.50977	-4.91265	-3.52158	-0.689941	2.33477	-8.39023	-7.41943	1.41406	1.5105	-10.4285	-3.93758	-9.01875
1015.04	-2.21592	-4.86934	-4.50684	4.10713	-4.86231	-1.02485	-13.1059	-5.90391	2.10537	5.81387	3.62832	2.2501	-0.137549	7.6749	0.107422	-0.262451	-6.26172	-10.5762	-6.22012	-3.28633	-3.28867	-9.90435	-7.47471	3.24609	-9.06797	-7.49727	-5.56826	-0.0246094	0.623633	-8.07207	2.14668	-1.86563	6.7	-25.4606	-0.374219	2.5709	-1.34507	-3.523	-6.44443	-6.30098	-0.277832	-0.786426	-14.2491	-5.82305	0.674316	4.51147	-7.95382	-4.62663	-9.27266
1016.01	-0.90918	-2.06777	-7.28965	4.26182	-2.4043	-0.619482	-12.9256	-5.75381	0.436523	5.2752	2.63105	6.15703	-0.345996	8.60947	0.7375	-0.918359	-5.10117	-7.6457	-3.46309	0.628027	-3.04229	-10.6555	-6.42851	3.45703	-4.91563	-3.97617	-4.09336	2.07559	2.06812	-4.95654	-0.862109	-0.724707	1.15547	-15.175	-0.879297	1.39121	-0.475928	-2.70186	-6.12324	-6.45361	0.24834	-3.76504	-13.7147	-3.50752	-2.49398	2.89697	-2.19328	-4.4174	-6.34473
1016.97	-1.22227	0.274609	-8.58027	2.37353	-0.272266	0.187646	-11.3379	-4.98174	-2.79609	1.58408	-3.05684	7.45459	-0.979346	9.40195	0.214844	-1.94375	-3.90527	-6.4127	-0.488672	3.00205	-2.64478	-9.09526	-7.28672	0.690332	-4.10391	-2.05	-3.78125	3.25957	2.12407	-1.84727	-5.14941	-0.783203	-6.18672	-7.10313	-1.46602	-1.975	-1.52583	0.13418	-3.84155	-3.98887	0.586328	-7.09053	-6.16406	-0.526563	-4.40967	0.851969	0.177368	-3.72062	-3.90254
1017.94	-1.10781	0.331055	-8.63359	0.949902	-0.193164	1.26284	-9.93223	-4.08242	-3.7168	-1.30264	-7.4166	5.87061	-1.60576	9.475	-1.08975	-3.49707	-3.65039	-8.71719	-0.0408203	1.19141	-2.03291	-7.38354	-6.76729	-0.507617	-3.51094	-2.12148	-5.36621	1.26191	0.307373	-0.0158203	-7.32109	-2.25518	-9.57051	-6.73164	-1.84795	-4.89922	-2.96543	1.13213	-2.83281	-2.49238	1.14033	-9.5249	-3.62383	0.321094	-3.39095	-1.04134	-1.99162	-1.8208	-4.02363
1018.9	0.396094	-2.24766	-6.04355	0.652246	-1.98369	3.38955	-7.54082	-2.19727	-0.638965	-3.02476	-9.5293	1.16728	-2.1206	9.52578	-2.90977	-5.64263	-3.48965	-13.1256	-1.24297	-4.50684	-0.768213	-4.88882	-3.50039	0.758398	1.06094	-3.18359	-8.21826	-2.99512	-3.32495	1.10879	-5.45898	-4.72842	-7.76816	-12.2746	-1.53994	-6.08418	-4.94492	-0.0940918	-3.10312	-1.70059	2.83525	-10.6075	-7.01865	-1.24482	-1.70166	-2.27824	-5.57532	-0.0598144	-5.81172
1019.87	1.02022	-3.44814	-4.55351	0.121484	-4.41973	3.68579	-6.01836	-1.40488	0.69502	-3.92075	-10.5543	-2.11631	-1.92163	8.45508	-4.04609	-6.60425	-3.04121	-14.8473	-2.63574	-7.729	0.32373	-3.2439	-1.16035	2.09102	-0.871094	-4.42402	-9.66807	-5.18887	-4.36812	0.833887	-6.14766	-5.90937	-7.42793	-12.4238	-1.31631	-5.76758	-5.64141	-1.2042	-3.7791	-1.04639	3.16065	-10.4129	-10.5018	-2.75527	-1.93424	-2.22892	-8.18803	-0.0233561	-6.45684
1020.83	0.132129	-1.44111	-5.14375	-1.04434	-7.49248	0.695312	-5.65781	-2.35762	-1.55635	-3.80151	-10.4078	-1.93984	-0.459473	5.78447	-3.69209	-5.43516	-1.77773	-11.9908	-4.0418	-7.51553	0.766357	-3.65654	-2.35127	1.99102	-10.8414	-5.41484	-9.19053	-4.40684	-1.75469	-1.16104	-10.0701	-5.2169	-9.31348	-3.57383	-0.949902	-2.77324	-3.34922	-0.538184	-4.48144	-0.0542969	-0.0314453	-8.67578	-10.4615	-2.59541	-4.00179	-0.416097	-9.83618	-1.76115	-5.18672
1021.79	-1.09502	2.10498	-6.30527	-1.9627	-9.95742	-3.20952	-5.42754	-3.83359	-5.01592	-2.84834	-8.81797	0.100586	1.6041	2.84502	-2.39941	-3.06865	-0.322461	-9.35684	-4.66406	-6.72461	0.648242	-5.80503	-6.45273	0.712891	-16.7703	-6.22207	-7.5165	-2.38731	0.825391	-2.78613	-11.8644	-4.05117	-8.76309	3.85977	-0.592187	0.416992	1.42725	1.61216	-5.11211	1.22803	-6.05049	-5.53223	-7.22539	-0.947168	-4.5874	-0.445475	-8.45003	-2.75838	-3.30684
1022.76	-1.36269	3.61982	-6.29941	-1.44033	-10.0358	-3.94609	-4.62891	-4.18193	-6.35488	-1.60039	-5.99531	-0.0360352	2.79131	1.23652	-1.92109	-1.56108	0.120508	-11.8217	-5.21289	-7.71943	0.351855	-7.0895	-8.38125	0.0880859	-15.8219	-8.40156	-5.40264	-1.19453	1.31934	-3.61563	-10.0787	-3.59482	-3.48418	1.21094	-0.837012	1.0293	3.17837	1.97158	-5.10762	1.49775	-8.76562	-2.83955	-4.54258	-0.0769531	-3.34961	-3.63924	-2.59375	-3.37459	-2.44316
1023.72	-0.982324	2.07012	-5.30898	0.944531	-7.23789	-0.387061	-3.76621	-3.12588	-5.6501	0.132568	-1.76602	-4.44346	2.65986	0.665625	-3.18535	-1.53843	-0.822461	-18.81	-6.08535	-10.0815	-0.488184	-7.58657	-7.97539	-0.154199	-11.918	-11.9613	-3.57481	-1.14316	-0.056543	-4.07305	-6.62266	-4.00537	4.4875	-10.3121	-1.83994	-1.09922	0.258447	-0.567969	-4.5688	-0.260059	-7.33213	-0.704199	-2.52109	-0.468652	-3.05339	-6.25342	2.33276	-3.03491	-3.06094
1024.69	-0.914551	-0.0195312	-5.71172	1.54785	-5.57793	1.43984	-4.34687	-4.03711	-4.99736	0.100049	0.0439453	-6.68213	2.14639	0.257031	-4.33428	-1.43247	-2.11797	-21.5266	-5.92402	-9.23799	-1.30078	-7.7375	-7.28994	0.0845703	-12.1211	-12.968	-3.26475	0.299414	-1.50205	-4.3666	-5.46367	-4.25361	8.01152	-16.6332	-2.89668	-2.18418	-2.15112	-2.55728	-3.73574	-1.69678	-5.88066	-0.175684	-2.69678	-1.40967	-6.12874	-6.29338	3.19889	-1.01327	-4.21152
1025.65	-1.09404	-3.04316	-8.38398	-0.381543	-5.41563	0.581103	-7.04121	-7.94297	-3.75635	-2.8564	-1.47422	-5.20742	1.09399	0.246094	-5.13555	-0.927149	-3.88086	-18.0105	-4.17617	-2.73574	-1.8397	-7.37227	-6.47861	1.38857	-18.5242	-9.60957	-5.10264	4.53184	-3.1666	-4.36133	-7.11699	-3.93242	5.64687	-15.4574	-4.19961	-1.17734	-1.87642	-2.71758	-2.12134	-2.13281	-5.54131	-1.75195	-6.47627	-2.4998	-11.9323	-4.32194	0.544271	2.03092	-6.56172
1026.62	-1.39072	-5.35664	-10.8559	-3.10244	-5.98643	-1.075	-9.67656	-12.3224	-3.37353	-5.83145	-3.9584	-2.67725	0.186768	0.30459	-5.56826	-0.431689	-5.81953	-15.1643	-2.83809	0.610449	-2.07422	-6.74312	-5.6751	3.08135	-24.3859	-8.46191	-7.00469	6.50332	-4.57095	-4.58838	-10.127	-4.671	2.12324	-15.0324	-5.1334	-2.03027	-0.257324	-1.65571	-0.448145	-1.39639	-5.7624	-4.58906	-11.5644	-3.81631	-13.6126	-2.90324	-1.28446	2.73844	-7.84277
1027.58	-1.5292	-5.04111	-10.7148	-5.34951	-6.61719	-1.87183	-9.85488	-15.1428	-5.29248	-6.00161	-5.32363	-1.1209	0.207813	0.217188	-5.33525	-0.261865	-7.19883	-12.9408	-1.38418	-2.33711	-1.88589	-6.44273	-5.35098	3.65098	-24.9211	-11.3295	-7.8292	5.54688	-5.53018	-4.69922	-13.4072	-7.36416	-1.21074	-15.9836	-5.16777	-5.65684	-0.524609	-0.639697	-0.473584	1.32617	-5.30732	-7.08476	-12.6776	-5.7915	-6.81055	-1.66577	-1.46126	0.329183	-6.13945
1028.54	-1.27246	-1.27158	-7.34121	-7.24902	-7.21191	-1.58711	-6.66465	-16.3256	-9.8956	-2.66504	-5.26699	-0.445312	1.48008	0.0498047	-4.05898	-0.406494	-7.8499	-10.9285	0.148047	-7.63691	-0.710498	-6.49048	-5.94482	3.06621	-20.5383	-15.2287	-7.78779	3.14238	-5.85488	-4.59443	-15.7406	-10.0331	-3.72402	-16.0695	-4.34092	-9.48555	-4.3022	0.697803	-3.11226	8.87676	-3.48975	-9.72158	-7.04795	-9.39424	-3.52669	-0.708089	-1.80819	-1.58252	-2.59453
1029.51	-1.28008	0.252539	-3.84004	-6.6042	-7.50479	-1.33306	-5.43848	-15.1262	-12.7877	-0.702588	-4.48203	0.0348633	1.87783	0.553027	-3.64551	-0.335303	-8.55	-10.6039	0.519141	-9.44834	-0.239014	-6.58608	-5.36562	1.64941	-16.2695	-16.5072	-8.19805	0.169922	-5.44111	-4.83867	-17.2055	-9.83574	-5.64004	-14.0449	-3.22051	-10.6959	-5.74053	1.27661	-5.09595	11.8987	-2.2835	-10.3151	-3.34473	-10.9008	-9.74316	-0.136068	-3.08761	-1.86564	-0.156641
1030.47	-2.3667	-2.37676	0.119336	-1.5293	-7.99395	-1.35742	-7.88691	-9.66748	-14.0196	-1.03677	-2.9334	-0.074707	0.528076	2.15449	-5.14033	-0.122168	-9.96982	-14.544	-1.42109	-5.76455	-1.14404	-6.7877	-2.32656	-1.36758	-14.0711	-14.3162	-10.2797	-4.8998	-3.89853	-6.29434	-18.9435	-4.72021	-7.90527	-8.875	-1.96856	-7.88379	-2.85083	0.547949	-6.06641	6.64951	-2.24033	-7.57959	-2.87109	-8.63838	-19.3345	0.079834	-4.67188	-1.43294	0.626758
1031.44	-3.09902	-4.69678	2.83906	2.57051	-7.90117	-1.3458	-10.6385	-5.42783	-14.1685	-1.6251	-1.56484	-0.518262	-0.522803	3.12754	-6.43682	0.101953	-10.1043	-14.5285	-2.09043	-3.07695	-2.25659	-6.93784	0.757812	-4.34805	-8.06016	-11.4916	-10.1092	-7.36113	-2.47334	-6.24199	-17.4291	-1.45391	-7.49316	-4.26484	-0.040918	-5.82383	1.00288	-0.489893	-6.3356	-0.315039	-2.48115	-3.91338	-4.10908	-5.60674	-21.1582	-0.0588379	-5.54488	-2.00968	1.34785
1032.4	-2.87344	-4.3041	3.55762	2.71523	-6.29326	-1.05601	-12.4752	-5.67139	-13.0833	-1.36816	-0.832422	-1.30254	0.191699	2.58144	-6.48096	0.302441	-9.67373	-9.19394	-1.61152	-2.49082	-2.51069	-6.93359	1.27568	-5.74863	0.1875	-8.97402	-6.69893	-7.85371	-1.20718	-4.49482	-12.6596	-2.51904	-3.54922	-3.5207	3.01006	-7.16055	2.49434	-0.881152	-6.18994	-2.4669	-2.24385	-1.74414	-6.18574	-4.88965	-9.58089	-0.728271	-6.1029	-4.69271	0.969336
1033.37	-1.80791	-1.80762	2.28672	-0.413867	-3.71211	-0.615869	-13.467	-9.52979	-11.1143	-0.556885	-0.742773	-2.425	2.11372	0.64209	-5.53555	0.436572	-9.08682	-4.91172	-1.81777	-3.29268	-1.83394	-6.83882	-1.86269	-5.33525	5.20234	-7.36074	-3.75098	-7.38418	-0.636865	-2.62119	-8.40059	-4.13516	-0.0535156	-5.11328	5.14531	-9.54004	0.881836	-0.444531	-5.60532	1.93633	-1.55449	-1.7124	-10.3626	-7.45244	-2.36637	-1.81193	-5.31527	-6.55721	-0.689258
1034.33	0.12041	-0.483887	-0.201367	-2.13711	-3.00898	-0.505566	-12.9486	-11.1242	-9.70889	-0.711475	-0.519727	-3.13477	1.94834	-1.38613	-4.6335	0.539453	-7.50293	-5.49473	-3.50117	-4.64082	-0.927051	-6.8104	-4.41992	-4.75977	5.77266	-5.99727	-3.88643	-5.1	-1.27168	-1.26445	-5.93281	-2.18525	0.497852	-5.5293	4.63701	-9.6791	-0.904102	-0.382568	-5.11533	3.86846	-0.905273	-1.62168	-11.5074	-9.42715	-2.0651	-3.38932	-1.20101	-6.74227	-3.21719
1035.29	4.96465	-0.851465	-5.06016	-0.86582	-5.4125	-0.865625	-8.26309	-8.78613	-8.75205	-3.00542	0.418945	-2.56435	-2.55073	-3.72578	-3.46904	0.642676	-3.76543	-10.5037	-6.27109	-6.24707	1.38926	-6.9396	-5.99629	-3.72773	4.19141	-3.83535	-7.29893	0.618555	-3.32158	-0.00302734	-4.00137	4.96465	-1.75703	-2.34492	1.02578	-5.90781	-3.23281	-0.676709	-4.70493	2.03818	-0.0362305	-1.23555	-6.34297	-11.3443	-3.58789	-4.81966	2.69059	-6.34497	-6.19102
1036.26	7.75869	-1.33867	-8.9334	-0.493848	-7.51318	-1.1707	-5.78887	-6.52637	-8.17285	-4.22476	1.01269	-2.63516	-5.47944	-5.52861	-2.53857	0.839697	-2.1207	-14.792	-8.10352	-7.33789	2.67842	-6.7978	-7.06855	-2.63086	3.27344	-3.34961	-8.57998	3.26816	-3.93667	0.854395	-3.43457	7.58828	-2.77461	-2.14844	0.275586	-4.16816	-5.0479	-1.21138	-4.19712	-0.322949	0.796973	-0.675	-1.70996	-11.705	-3.26579	-5.7749	2.98165	-6.78117	-7.36504
1037.22	6.54365	-1.68643	-11.0805	-3.0998	-8.93467	-1.2645	-8.27637	-5.26133	-8.04199	-2.88315	1.40625	-4.96982	-4.96904	-6.77773	-2.09707	1.50122	-4.41445	-19.725	-9.18809	-7.82353	0.887695	-5.96431	-8.06045	-1.95664	4.34141	-5.90723	-5.95303	0.276367	-1.61797	1.22256	-5.68652	2.43457	-1.76191	-8.92188	5.7502	-7.53984	-5.96641	-2.25571	-3.35161	-2.02617	1.77881	0.187207	-1.77578	-8.97402	-1.57178	-6.62402	-1.67106	-9.17098	-5.37422
1038.19	3.21182	-1.93994	-11.892	-6.40645	-9.51611	-1.26299	-12.9514	-4.45781	-8.22256	-0.510205	1.1834	-7.55078	-2.56089	-7.31621	-1.85566	2.1043	-6.47617	-22.1611	-9.03555	-7.88535	-3.77505	-4.71733	-9.26377	-1.8209	4.63125	-8.40605	-3.34346	-2.55527	0.294873	1.32471	-7.39883	-3.21748	-0.418945	-13.6559	9.95664	-9.02148	-6.18682	-3.83691	-2.40483	-3.33057	2.53897	0.943066	-6.45986	-3.75518	-1.05257	-7.80859	-5.18783	-9.40535	-3.19746
1039.15	0.663184	-2.13604	-11.8828	-6.8583	-8.9331	-1.3249	-15.5416	-3.22705	-8.46279	0.617139	-0.238281	-7.154	-0.535498	-6.8123	-1.29522	1.86191	-6.99287	-20.7336	-7.2707	-8.1919	-6.31172	-4.3147	-9.7293	-0.685547	-0.911719	-10.4576	-3.13809	-3.56816	-0.22085	0.789062	-7.52891	-6.79814	0.366797	-13.3715	8.47373	-4.36445	-5.50854	-4.46997	-2.2354	-3.61816	1.53379	0.59502	-9.47998	-0.583984	-0.936849	-9.37825	-6.46448	-5.05282	-2.55938
1040.12	-0.837402	-2.53154	-10.6869	-0.69541	-5.63076	-1.83394	-14.8656	0.106055	-9.1456	0.17749	-3.75742	1.44424	1.68877	-3.34307	1.07187	-0.2646	-6.59375	-16.9187	-4.7582	-8.69629	-4.96777	-5.32969	-7.6998	4.1542	-11.9672	-12.3832	-5.03525	-3.44043	-2.61518	-0.458594	-7.28477	-8.86973	0.14043	-9.81523	2.49609	3.96367	-1.79414	-3.19282	-3.25933	-1.5293	-3.12598	-1.13359	-9.55469	-0.100195	-2.49577	-11.0505	-7.7349	-1.11572	-3.62969
1041.08	-1.86729	-2.38428	-9.09492	2.54326	-3.49316	-1.74727	-13.791	1.36006	-9.17139	-0.955273	-6.96035	5.01045	2.66978	-1.72891	1.53525	-1.56738	-6.50645	-14.5043	-3.72461	-7.94004	-3.54663	-6.23271	-6.76562	6.79268	-18.6414	-13.5229	-5.91836	-3.10703	-3.66338	-1.60098	-9.09258	-11.1335	-1.26894	-6.72109	-1.08574	6.50078	0.319092	-2.0356	-4.32519	0.197852	-6.82305	-3.225	-9.12734	-0.531738	-6.48096	-13.0767	-10.7471	0.863444	-5.06699
1042.04	-1.28379	-0.29541	-5.75547	0.505371	-3.05225	0.323877	-11.2914	-0.561621	-7.37373	-3.97969	-10.6348	0.228027	1.2959	-3.56924	-1.49082	-1.19268	-4.41133	-10.856	-2.60898	-2.4499	-2.49316	-6.35522	-8.49736	4.97734	-6.47813	-12.7918	-2.9709	0.555273	-1.73774	-1.51748	-14.1883	-13.5627	-3.11797	2.28828	0.669531	0.364648	-1.07896	-1.07998	-5.23569	1.79346	-8.28232	-6.3416	-7.45098	-1.67109	-11.4294	-14.6309	-14.4036	1.45923	-6.27598
1043.01	-0.36875	1.79971	-2.08379	-1.98242	-2.69199	2.28306	-8.03184	-2.99922	-4.97803	-6.3396	-12.3918	-6.0544	-0.139014	-5.26768	-4.4624	-0.299316	-3.17832	-7.43672	-2.31445	1.39043	-1.60664	-5.7978	-10.7972	0.890625	2.16484	-9.75742	-0.534473	3.51191	0.0836914	-1.22022	-15.0803	-14.8038	-4.37227	8.9375	2.30869	-4.20566	-4.0293	-0.302978	-5.60708	3.13232	-7.57764	-8.66777	-5.00967	-2.81338	-13.4945	-13.1597	-13.9533	1.56942	-5.75488
1043.97	-0.640039	1.87549	0.313477	-1.40332	-1.36035	2.00156	-5.04414	-4.71865	-3.05771	-6.2126	-10.4209	-10.0519	-0.0173828	-4.33662	-5.35342	-0.217773	-5.50693	-7.44531	-6.06992	0.656055	-1.00127	-5.22866	-10.8381	-2.1415	-5.47969	-2.7582	-0.462695	3.50039	1.43926	-1.71162	-8.91504	-15.0368	-5.85957	8.0082	2.29688	-7.33476	-5.55283	-0.0430176	-5.19502	3.16436	-5.51357	-7.796	-3.77002	-3.36211	-11.6146	-5.62223	-4.58333	-0.174805	-2.59082
1044.94	-3.06445	-1.05449	0.38457	2.47285	0.735352	-1.44336	-3.34746	-6.4165	-2.20977	-3.55557	-4.79063	-12.6431	1.71162	-0.836523	-4.64004	-1.66948	-8.92617	-8.29453	-10.4422	-2.05986	-1.54775	-4.44346	-7.07461	-5.66348	-18.7547	4.8043	-1.58066	1.94102	2.12954	-2.3126	-0.382227	-14.3429	-7.28867	3.26211	1.49727	-8.67734	-5.046	-0.989551	-3.41162	-0.0680664	0.513281	0.244922	-6.80039	-3.40078	-9.98047	0.326742	2.33374	-1.65186	1.0584
1045.9	-5.20449	-3.13926	-0.213086	4.14131	1.04873	-3.54863	-2.62812	-7.21123	-3.34951	-1.34478	-1.27148	-12.8901	2.77358	1.10459	-3.20303	-1.61323	-10.0415	-6.16406	-10.668	-3.34756	-1.63916	-4.39399	-4.13613	-6.64082	-23.1398	8.63535	-2.2209	0.781641	1.85801	-2.01113	4.77988	-12.6663	-8.17754	-0.117188	1.07383	-7.36719	-4.50718	-1.86904	-2.09497	-2.70361	3.6707	5.15518	-7.86836	-3.3959	-10.7482	3.04826	3.05925	-2.76058	2.47773
1046.86	-8.02471	-3.89824	-2.39453	1.62236	-2.38369	-2.96997	-2.63535	-6.64707	-10.1729	0.0533203	-0.922461	-8.44375	2.74595	-0.0199219	1.01035	1.70644	-7.19189	2.82656	-3.08106	-2.72705	-1.23252	-6.51333	-1.9043	-2.56484	-13.3977	6.3293	-1.61426	-0.605859	-0.583105	0.0322266	5.29844	-8.99834	-9.42676	-1.66758	0.927441	-0.535937	-3.86621	-2.98926	-1.55034	-5.63408	0.890039	5.08906	-4.4959	-3.54033	-12.2409	3.27205	0.716309	-3.62524	-0.656055
1047.83	-9.80459	-4.45	-4.63379	-1.36572	-5.84844	-2.50522	-4.29141	-5.88682	-15.4977	1.17988	-2.04668	-4.38877	2.34219	-1.48008	3.55996	4.63213	-5.56992	6.79492	1.65957	-1.91787	-0.578516	-8.64648	-1.22793	2.11152	-6.79375	3.33438	-2.4791	-1.47598	-2.14448	1.07227	2.96855	-6.52588	-9.46191	-4.54258	0.941797	2.91211	-3.59507	-3.96968	-1.55049	-7.61172	-3.2082	2.36748	-1.19639	-3.8585	-11.0523	2.44019	0.0350749	-3.90161	-3.04922
[truncated: 1,506 more rows]
[truncated: 99 more columns]

## Sheet: Raw Data_WHITE
	Raman Intensity
[truncated: 2,439 more rows]

## Sheet: Raw Data_YELLOW
	Raman Intensity
[truncated: 2,439 more rows]
[truncated: 51 more columns]

## Sheet: Raw Data_ORANGE
	Raman Intensity
[truncated: 2,439 more rows]
[truncated: 47 more columns]

## Sheet: Raw Data_BROWN
	Raman Intensity
[truncated: 2,439 more rows]

## Sheet: Raw Data_RED
	Raman Intensity
[truncated: 2,439 more rows]

## Sheet: Raw data ventral thorax
Wavenumber	Raman Intensity
150.48	127.27
[truncated: 2,437 more rows]
